# Supplementary material for: Microarray profiling of hypothalamic gene expression changes in Huntington’s disease mouse models
Source: Front Neurosci. 2022 Nov 3;16:1027269. doi: 10.3389/fnins.2022.1027269 (PMC9671106; doi:10.3389/fnins.2022.1027269)
Supplement: Supplementary Data Sheet 1 — The limma analysis datasets of 18Q vs. WT, 79Q vs. WT, 79Q vs. 18Q, BACHD vs. WT 2 months of age, and BACHD vs. WT 10 months of age. In addition, supplementary data from Figure 1, the 79Q vs. 18Q and BACHD groups’ volcano plots, where no gene passed adj. p-value < 0.05 in the limma, a list for the top genes filtered on only log2(FC) and log2(FC) > 1 or log2(FC) < −1 is provided. [file Data_Sheet_1.xlsx]

## Sheet: AAV-18Q vs WT 4 weeks p.i
Probe ID	logFC2	AveExpr	t	P.Value	adj.P.Val	B	SYMBOL	ENTREZID
10523359	6.066185020169	9.55116190960228	19.4459090606701	2.19841235455721e-13	7.64168134444085e-09	19.0579690966469	Cxcl13	55985
10397975	1.31911238517926	9.64811648689086	17.0853410636402	1.94321620198151e-12	3.37730975904386e-08	17.4453148510996	Ifi27	52668
10524621	3.40167295401941	10.0127826683612	16.2153985210144	4.64643756231614e-12	5.38367232220363e-08	16.7685632287496	Oasl2	23962
10569017	2.15550337664052	10.5868397546527	15.3560660160807	1.14573600755743e-11	9.95644590567411e-08	16.0502159176643	Ifitm3	66141
10475414	1.50136018280807	12.2879151267587	15.0546742913316	1.5888760011061e-11	1.10458659596896e-07	15.7857066414681	B2m	12010
10462618	3.12760634721452	9.49038169760435	14.6876622916399	2.38431114048373e-11	1.38131092072024e-07	15.4543271606686	Ifit3	15959
10462623	3.50550519946657	8.66883419264189	14.3765854657485	3.38649980130701e-11	1.68163904419188e-07	15.1651996241306	Ifit1	15957
10434778	2.88701770252663	8.21619957097886	13.9427523036354	5.58500173412214e-11	2.42668325347607e-07	14.7488396738613	Rtp4	67775
10541307	3.21136479007495	8.72917393346017	13.475743021941	9.71330521192642e-11	3.38945011268889e-07	14.2828033848863	Usp18	24110
10502791	3.32009546035381	8.76525272522968	13.4725205582978	9.7510072286792e-11	3.38945011268889e-07	14.2795213511181	Ifi44	99899
10450075	2.51625579653273	9.80263243968253	12.3446682067153	3.97501993176114e-10	1.25610629843652e-06	13.0718075108672	H2-K1	14972
10531415	3.90757194545182	9.64020854474751	12.2618615994158	4.42494848711544e-10	1.28176007843444e-06	12.978299709609	Cxcl10	15945
10566358	2.83159571185037	8.20694784330621	12.0078624979031	6.17075846283437e-10	1.64996587821633e-06	12.687133745088	Trim30a	20128
10571984	2.37447542441598	6.84326244883285	11.7719348142852	8.44659618079668e-10	2.09716916603209e-06	12.410698867431	Ddx60	234311
10569102	2.81118122095179	8.47739989947776	11.6987486422314	9.31994997293728e-10	2.13411545251904e-06	12.3237528279757	Irf7	54123
10444780	1.68871775037719	10.9176547834404	11.6597697905072	9.82331623714174e-10	2.13411545251904e-06	12.2772119031681	H2-D1	14964
10380260	1.0109550168822	7.36221041809961	11.3220464190821	1.55855750787791e-09	3.18679170434329e-06	11.8670656363434	Trim25	217069
10450154	3.11211532336669	7.76977108527116	11.1702884364931	1.92447026005735e-09	3.71636590219964e-06	11.6786599102375	H2-Aa	14960
10456005	3.32885121772534	9.07419290654837	11.0317446774998	2.33754706152349e-09	4.27648083466087e-06	11.5043895299891	Cd74	16149
10444830	1.5030215278709	10.3545055403686	10.9683804508582	2.55654403288212e-09	4.35694663090785e-06	11.4239546798201	H2-Q7	15018
10379615	1.2252668984237	7.23300190037058	10.9422166662404	2.65315311806469e-09	4.35694663090785e-06	11.3906074293801	Slfn5	327978
10450242	2.15409256216579	10.0770846042057	10.9063786143495	2.79174138481621e-09	4.35694663090785e-06	11.3448013395032	C4b	12268
10608650	1.28110312846668	11.4899026317664	10.8838074283805	2.88290484783891e-09	4.35694663090785e-06	11.3158757624776	NA	NA
10461614	2.71589703864375	7.37741398237478	10.5169391723996	4.89506978070719e-09	7.08969273239092e-06	10.8373248720614	Ms4a6c	73656
10533246	2.1370893125663	7.90634624102019	10.3091704005763	6.64699798556837e-09	9.13825569026004e-06	10.5591481847894	Oas1g	23960
10512067	1.74789940793978	8.80963787557374	10.2903514050002	6.83528906636252e-09	9.13825569026004e-06	10.5336912239171	Ddx58	230073
10393573	1.65438908355578	10.8650644524439	10.2564083788714	7.18916863335293e-09	9.25538895167955e-06	10.4876651876365	Lgals3bp	19039
10496580	2.27223620117419	7.75836637203773	10.2050696722511	7.76132565277716e-09	9.45427312723945e-06	10.4177801906115	Gbp3	55932
10531994	2.51795993054821	8.73132139318042	10.1942715977672	7.88762717750127e-09	9.45427312723945e-06	10.4030396494146	Gbp10	626578
10450699	1.32584204773529	9.14052164053033	10.157790048877	8.33050482221047e-09	9.6522782540012e-06	10.3531310449689	Gm11127	100529082
10346191	2.12353392026792	9.73096607014808	10.078562403889	9.38443864430405e-09	1.03509408045622e-05	10.2441708277169	Stat1	20846
10496592	2.07282797443052	8.10643325700767	10.0684239457651	9.52905942882597e-09	1.03509408045622e-05	10.2301707705256	Gbp2	14469
10388902	1.70685871829213	9.06097859145828	10.0420686883316	9.91603373526419e-09	1.04448888678116e-05	10.1937166046201	Lgals9	16859
10455954	2.94107290712133	7.48182034968265	9.98884935184997	1.07484854224156e-08	1.0988745684799e-05	10.1198371038369	Gm4951	240327
10444814	2.38101181447124	8.16121397900626	9.80060054638584	1.43305221119327e-08	1.42322556745938e-05	9.85561470557967	H2-Q4	15015
10517513	1.91633899187829	9.8797388947096	9.70635847197023	1.65743625002418e-08	1.60034677919001e-05	9.72162585474002	C1qc	12262
10385500	2.37921744586831	8.69713034321944	9.68563325851664	1.71154264594458e-08	1.60792492900091e-05	9.69200505716403	Irgm1	15944
10389207	2.72217613230549	8.94462266876793	9.62023812957149	1.89472012941774e-08	1.73317030785686e-05	9.59817371931044	Ccl5	20304
10462621	2.00511909897812	6.67080311308576	9.50745554709093	2.26044667780333e-08	2.00084536335265e-05	9.43502968224295	Ifit3b	667370
10494271	1.66268697975287	9.8270613543809	9.49573811539158	2.30246877255771e-08	2.00084536335265e-05	9.41798367706983	Ctss	13040
10415319	1.42601734819741	9.24485810941978	9.43225566692456	2.54479041357402e-08	2.15748572623983e-05	9.32531526334417	Irf9	16391
10455961	2.55310447499132	7.00431705715391	9.39698361818023	2.69082402198472e-08	2.22697721438545e-05	9.27359494896844	Iigp1	60440
10383202	1.94664048150844	9.03782621165788	9.31238361484297	3.07796549807605e-08	2.4881414119331e-05	9.14886481188965	Rnf213	672511
10531407	2.46626074544595	8.05622785445201	9.28104346399934	3.23580170256172e-08	2.55628334502376e-05	9.10241409590799	Cxcl9	17329
10383198	2.08011288349592	8.81756965488964	9.25473737675817	3.37481543395327e-08	2.56506753320835e-05	9.0633222304731	Rnf213	672511
10538590	1.68189322806002	8.65272164876552	9.2511027132711	3.39450824302601e-08	2.56506753320835e-05	9.05791362052622	Herc6	67138
10389143	1.96802993224559	6.30559377494679	9.22421974334167	3.54394506399135e-08	2.62101128562424e-05	9.01785448893803	Slfn8	276950
10383168	1.94386528461395	9.18750522438563	9.12119989517949	4.18340170651352e-08	3.02948006913354e-05	8.8634317376475	Rnf213	672511
10517508	1.58749002472306	10.5012972531967	9.10697618573224	4.28074333670823e-08	3.03670690579547e-05	8.84199713803105	C1qb	12260
10542911	1.74099068624592	6.79048204985564	9.05691865992575	4.64257397149035e-08	3.22751742498009e-05	8.76634171843477	Samd9l	209086
10444824	2.21679697965587	8.69617897107373	9.00028091395551	5.09081830576328e-08	3.4697420452614e-05	8.68032554025686	H2-Q8	15019
10376326	2.25134267764365	7.79453455143331	8.9721423119804	5.33011666092999e-08	3.56297798334474e-05	8.63742658137363	Igtp	16145
10439268	1.49626614617559	7.9515776621274	8.95528695572732	5.47906295627547e-08	3.59343827094595e-05	8.61167711268342	Dtx3l	209200
10566585	0.899287939351169	6.95836235220682	8.89235917781063	6.07470414848191e-08	3.89586015760662e-05	8.51519564793165	Gvin3	434223
10525158	1.93345483997449	7.23567320203194	8.88281154057654	6.17082748727268e-08	3.89586015760662e-05	8.50050898990547	Oas1b	23961
10483110	1.72135969108237	7.55235632570084	8.87250137837425	6.27641452318673e-08	3.89586015760662e-05	8.48463510691944	Ifih1	71586
10443463	2.0079829271379	10.0613520123085	8.85876545675181	6.4200259518248e-08	3.91508951027071e-05	8.46346376440727	Cdkn1a	12575
10383214	1.78026102357701	9.07207395893345	8.80047351404292	7.06876370060143e-08	4.18954613844261e-05	8.37332418223646	Rnf213	672511
10347948	1.62922036930577	7.21844391604048	8.79686245639303	7.11113987825415e-08	4.18954613844261e-05	8.36772457785282	Sp100	20684
10439249	1.5923272411778	7.57002180832722	8.75771505715353	7.58794679854289e-08	4.39595051195585e-05	8.30690186193552	Parp14	547253
10379630	0.872619119650111	7.1676454168414	8.72087310970016	8.06722334753613e-08	4.59699481246485e-05	8.24946414974836	Slfn2	20556
10383212	1.74312541481157	8.49968170725746	8.69154115246635	8.47136855583512e-08	4.74943179033595e-05	8.20359784983281	Rnf213	672511
10385518	3.35802753427958	8.27437154170966	8.60576770114964	9.77909450253006e-08	5.3955765858404e-05	8.06877533829523	Tgtp1	21822
10544133	1.39922094580159	8.87015197192287	8.54907665544412	1.07577852392486e-07	5.8428221080669e-05	7.97909190882656	Parp12	243771
10496569	1.76125030703781	8.66975605653124	8.47984111422883	1.20934448182139e-07	6.4672021827864e-05	7.86894094588927	Gbp7	229900
10383233	1.66576974752387	9.07913507241846	8.45012530403328	1.27187706671027e-07	6.67803963466418e-05	7.82145360703815	Rnf213	672511
10554789	1.43511094130729	8.15727555722784	8.44307903595144	1.28719406076669e-07	6.67803963466418e-05	7.81017471870853	Ctsc	13032
10372648	2.55092211867258	8.3574445560023	8.43262170290843	1.31028173339294e-07	6.69785191952038e-05	7.79342261585697	Lyz2	17105
10547657	1.76706717076427	7.66169223601434	8.35251568574239	1.50212523197516e-07	7.47706638759416e-05	7.66457436459755	C3ar1	12267
10385533	2.60257771790939	8.36777797112795	8.35111147711518	1.5057383404246e-07	7.47706638759416e-05	7.66230747434784	Tgtp2	100039796
10383204	1.65960339805323	8.22540261172248	8.31867630211108	1.59176910044887e-07	7.79294280726799e-05	7.60986621059375	Rnf213	672511
10531126	4.4960652574584	8.50466242209332	8.27465362981881	1.7168184065827e-07	8.28841775177981e-05	7.5384463892674	Jchain	16069
10383194	1.37077104312035	8.51256898568666	8.26350732974312	1.75007796362386e-07	8.33324794733773e-05	7.52031865063071	Rnf213	672511
10383152	1.49275336204982	8.26716156251304	8.21064276423303	1.91722580460619e-07	9.00577959028531e-05	7.43409647668464	Rnf213	672511
10383206	1.90699882739047	8.27194325310239	8.18958729653289	1.98836101697544e-07	9.21539052667552e-05	7.39964160269629	Rnf213	672511
10517517	1.59420884766191	9.4190303533981	8.17363944043576	2.04406925680332e-07	9.34892728506359e-05	7.37350169304901	C1qa	12259
10383200	1.65213456396762	7.76698074796104	8.1277165115765	2.21376198358957e-07	9.9935540973472e-05	7.29802242190232	Rnf213	672511
10402347	1.55859568406862	7.35377953805688	8.08909444349973	2.36783494383537e-07	0.000105520439291945	7.23430385185281	Ifi27l2a	76933
10398907	1.24925184348529	8.68449979609994	8.0124069183574	2.70782204564105e-07	0.000117760450790507	7.10713583937269	Pld4	104759
10437224	1.93504937684912	6.53321278418213	8.01189568451737	2.71025203200245e-07	0.000117760450790507	7.10628517678931	Mx2	17858
10383196	1.55709013491649	7.94773943641617	7.95671833190036	2.98635642002078e-07	0.000128155245876447	7.01424686490423	Rnf213	672511
10340003	0.629014573022125	8.90219158508852	7.90769435092141	3.25626639533546e-07	0.000138033926709586	6.93209551057005	NA	NA
10356262	1.65933926078018	8.16765776602008	7.86023721020762	3.54182799919314e-07	0.000148330049701149	6.85223096946844	Gm7609	665378
10484463	1.17014446262536	8.70039842038872	7.81153090859956	3.86215432750705e-07	0.000159819624314459	6.76991696337519	Serping1	12258
10517165	2.1666391483426	7.70923747617359	7.75636755349467	4.26167929682783e-07	0.000174277614538512	6.67626479896191	Cd52	23833
10500335	1.01918410893518	7.71862434035044	7.74427805466744	4.35485152521159e-07	0.000176017022112041	6.65567967081798	Fcgr1	14129
10404606	1.22501548583002	9.73704850737871	7.71785086473763	4.56598470813545e-07	0.00018242945799401	6.6106055365549	Ly86	17084
10403048	4.29185820780421	8.37216516604033	7.71096612074367	4.62271985463046e-07	0.000182597434257903	6.59884584649688	Ighv1-72	619916
10566144	1.03925464557804	8.29952862206808	7.68266098437687	4.86379854673192e-07	0.000189961390431912	6.55042414174946	Trim21	20821
10538903	1.65161209074881	7.63796509930518	7.64675534045568	5.18857928582846e-07	0.000200394462194886	6.48882815149522	Igk	243469
10578493	0.753525211484505	8.35668640505125	7.63337905351306	5.31527527021534e-07	0.00020090753475762	6.46583194592762	Tlr3	142980
10378068	1.42615586880941	8.06469356682947	7.63315124859715	5.31746064375749e-07	0.00020090753475762	6.4654400773503	Xaf1	327959
10579532	0.835378917012283	8.15932246164334	7.61663221667851	5.47845013052108e-07	0.000203475679487613	6.43700346362587	Bst2	69550
10566578	1.24762780960991	6.13797128668782	7.61420723737517	5.50250686761669e-07	0.000203475679487613	6.43282555921065	Gvin-ps5	668128
10531987	2.09936776213233	7.70581848034713	7.59758616770947	5.67038182176165e-07	0.000207476286446774	6.40416607584069	Gbp4	17472
10603551	2.09867425706621	7.33083770244602	7.58995449412221	5.74924003765476e-07	0.00020817039969675	6.39099303914902	Cybb	13058
10450682	1.03815948255949	7.78501161836008	7.55419537999543	6.13423483382007e-07	0.000219820621467614	6.32915307408856	H2-T-ps	667803
10452980	1.2940012921506	7.67831207406795	7.510504533909	6.64132970149661e-07	0.000235563898391859	6.25333637872163	Eif2ak2	19106
10461721	1.24632568154252	8.2481328167124	7.5005930479996	6.76232068892754e-07	0.0002374325930779	6.23609716230673	Mpeg1	17476
10582303	0.809601095305049	8.36647474456607	7.44905257460128	7.42951213853854e-07	0.0002582498419356	6.14621436091846	Cyba	13057
10475144	0.465395790397755	7.59598147737834	7.42815898411906	7.71916198748422e-07	0.000265661456123714	6.10966389201333	Capn3	12335
10473809	1.08416002470201	7.88551784780475	7.40527473520753	8.04992376626492e-07	0.000274328774622911	6.06955581075614	Spi1	20375
10444244	1.55550441269266	8.34451229553742	7.39970873757861	8.13257962704019e-07	0.000274454823141667	6.05978867024587	Tap1	21354
10444258	1.44145045782996	7.26239441376481	7.38945554449068	8.28715951631384e-07	0.000276982369987566	6.04178431470084	Psmb8	16913
10399710	1.50907674894888	7.10661236999874	7.38027682594266	8.42813229720351e-07	0.000279011313000756	6.02565330909574	Rsad2	58185
10606016	2.13382654447184	7.51099540604106	7.3709671060348	8.57366628561847e-07	0.000280035173134153	6.00927914307306	Il2rg	16186
10589350	0.577447264872591	10.5124187177436	7.36802594687497	8.6201851338764e-07	0.000280035173134153	6.00410345164725	Shisa5	66940
10467578	0.96155346924329	8.02295915780014	7.3549073301595	8.83089399592527e-07	0.000283949777090819	5.98100219104547	Pik3ap1	83490
10371959	0.362591294377786	8.21413137554127	7.35042781614138	8.90406378104122e-07	0.000283949777090819	5.97310805440517	Elk3	13713
10435457	1.2944445343709	7.59026359257783	7.34346969263438	9.01897240754592e-07	0.000284999528078451	5.96083994311721	Parp9	80285
10533198	1.43528066074639	7.54577459638474	7.3206636593949	9.4065266133462e-07	0.000292735752618148	5.92057879412822	Oas2	246728
10608681	1.39678821331738	5.59940352249494	7.31918627491846	9.43222217872055e-07	0.000292735752618148	5.91796796241491	NA	NA
10562192	0.685391760348319	10.0910492864689	7.30715260142538	9.64425630117413e-07	0.000296667565512224	5.89668984594362	Fxyd5	18301
10360070	1.25706347053398	9.0514166608519	7.28537329149071	1.00407016031105e-06	0.000306153322565018	5.85812397162398	Fcer1g	14127
10582874	1.24237227117897	6.06143462208079	7.21832808914217	1.13709359755229e-06	0.000342208917514898	5.73895523508415	Sp110	109032
10544089	0.807334073065237	7.41514087450662	7.21600944991317	1.14200904579195e-06	0.000342208917514898	5.73482189708006	Zc3hav1	78781
10574102	1.63652082091507	8.41839744874243	7.18509503803244	1.20969768076983e-06	0.000359393943449224	5.67963481794597	Nlrc5	434341
10473356	1.16337749341984	8.17159269996507	7.16390377322812	1.2584946521792e-06	0.000370722661947026	5.6417220134753	Ube2l6	56791
10429564	1.21561600697236	11.3178123577265	7.15485606878673	1.27994752682457e-06	0.000373873748171615	5.62551439155995	Ly6a	110454
10553299	0.547770658151316	9.45792706850886	7.13683794445414	1.32380921410628e-06	0.000383463402352785	5.59320090662873	Ifitm2	80876
10508663	1.00285467130297	10.5156128129108	7.12789528513222	1.34615536882569e-06	0.000386713724135381	5.57714511466589	Laptm5	16792
10383210	1.07926941750764	7.89277264558423	7.11719523144779	1.37340875351829e-06	0.000388805373132526	5.55791826069579	Rnf213	672511
10452316	1.70749318547477	8.7736034118037	7.11626411855588	1.37580727546895e-06	0.000388805373132526	5.55624433572132	C3	12266
10385526	1.48400961581719	7.68119283170684	7.07532572861217	1.48568252703112e-06	0.000414738582838213	5.48251770913724	9930111J21Rik2	245240
10579347	0.780673118016429	8.77989304752712	7.0732694331931	1.49143621561498e-06	0.000414738582838213	5.47880784500162	Ifi30	65972
10461622	1.55062045412187	6.5774319181796	7.06760555976603	1.50740416296305e-06	0.000415852132576155	5.46858608395874	Ms4a6b	69774
10444268	0.79145374276012	8.36036327214175	7.06073361945056	1.52701661939917e-06	0.000416476766074907	5.45617761277063	Tap2	21355
10496539	1.78291172181202	6.74076693617015	7.05843655326505	1.53363135953936e-06	0.000416476766074907	5.45202828115202	Gbp5	229898
10508074	1.09590492395969	7.75517181006567	7.04540508176019	1.57172476889425e-06	0.000423512813695847	5.42847372053464	Csf3r	12986
10574145	1.56100394199221	6.05043744754501	7.04011463545011	1.5874688989165e-06	0.000424464760971828	5.41890388252352	Nlrc5	434341
10347335	0.759470900778245	7.96298035220686	7.02010930894658	1.64849955659465e-06	0.000437418660971221	5.38267841204734	Slc11a1	18173
10360684	0.90056465372898	9.63649923552784	7.01259031487851	1.67206329800134e-06	0.000440310001807019	5.3690475347989	Ephx1	13849
10503098	1.03257963518624	8.19541145313535	7.00722754065782	1.68908310639013e-06	0.000441447584797902	5.35932039124548	Lyn	17096
10382980	0.419244307647439	10.0514281594235	6.95952660197514	1.84862098178823e-06	0.000479537800947453	5.27260908516259	Syngr2	20973
10559649	0.833078805700724	7.86191781579383	6.91900365943106	1.99642034020281e-06	0.000510627791467864	5.19867773981908	Cox6b2	333182
10385511	0.755004074206827	8.29036015176522	6.91814259667434	1.99969073573681e-06	0.000510627791467864	5.19710411726751	Psme2b	621823
10574104	1.24140967653713	7.02925260187658	6.91477272387042	2.01254336683249e-06	0.000510627791467864	5.19094448707374	Nlrc5	434341
10545409	0.565085220770077	7.72461458868571	6.89697575224571	2.08185679336526e-06	0.000524386537227366	5.15838601542938	Vamp8	22320
10458314	0.861000483346833	7.74774588378556	6.88432409873813	2.13263370238091e-06	0.00053331185248029	5.13521172528542	Sting1	72512
10608680	0.960437218238183	8.22255009579945	6.85344570989273	2.2620307155585e-06	0.000561629911948667	5.07855050332203	NA	NA
10381408	0.831312447410645	7.62130213251486	6.83664203036184	2.3358434519433e-06	0.000575843392833681	5.04765612935754	Ifi35	70110
10551883	1.05499842770476	9.23937515521926	6.82630437211882	2.3824903930929e-06	0.000575859976899277	5.02862886325945	Tyrobp	22177
10367224	0.976104329427296	9.13164080317294	6.82339716817937	2.39578196192086e-06	0.000575859976899277	5.02327504899254	Stat2	20847
10583732	-0.492551747877542	9.13321470826317	-6.82028115841004	2.41011359808771e-06	0.000575859976899277	5.01753530167681	Ldlr	16835
10427471	1.06213228403844	7.50216355884992	6.81855442452063	2.41809372085925e-06	0.000575859976899277	5.01435400110432	Osmr	18414
10462613	1.28870029724225	8.23242722042203	6.81614576124717	2.42927118999654e-06	0.000575859976899277	5.00991558283904	Ifit2	15958
10466210	1.29791158013724	6.55625160697268	6.81484896646346	2.43531117963733e-06	0.000575859976899277	5.00752563376033	Ms4a6d	68774
10456071	0.651315461299156	9.90678127944158	6.80573566357148	2.47819927828942e-06	0.00057838436620723	4.99072303530485	Csf1r	12978
10359181	0.804610701757902	8.63022633308259	6.80551117991701	2.4792655513486e-06	0.00057838436620723	4.99030898829236	Tor3a	30935
10532711	0.512244816073573	7.24689569677691	6.78403982384194	2.58348357812482e-06	0.000595785725008768	4.95067153624739	Cmklr1	14747
10487823	0.635612064810036	7.20823276861592	6.78310215616242	2.58813706778838e-06	0.000595785725008768	4.94893897501103	Siglec1	20612
10574149	1.68119332660735	7.63292466782052	6.7756874080129	2.62524273022916e-06	0.000600351561202405	4.93523386490638	Nlrc5	434341
10446282	1.17918176507194	7.11396458713095	6.74960163312278	2.76022696205463e-06	0.000627094700660254	4.88695282722515	Adgre1	13733
10424945	-0.332862438729341	10.1752908510842	-6.73460760628466	2.84105324655268e-06	0.000641266304221892	4.85915511651814	Kifc2	16581
10445767	0.702395989406588	7.56989218610911	6.66951797359246	3.22141200404499e-06	0.000722427621036154	4.73809630940098	Treml2	328833
10588786	0.602429585384392	7.67073968774283	6.6566302363072	3.30278384409648e-06	0.000727773791621941	4.71405201521688	Uba7	74153
10538187	1.44880502598465	7.18747798742641	6.65315603902196	3.32508198576228e-06	0.000727773791621941	4.70756608410836	Gpnmb	93695
10503259	0.911842952336448	9.65292953388	6.65179021987744	3.33389076981941e-06	0.000727773791621941	4.70501576483361	Trp53inp1	60599
10592067	0.434560214385836	7.46875523660991	6.64705311523066	3.36463031922937e-06	0.000727773791621941	4.69616828492344	Fli1	14247
10593015	2.12889716176876	6.85999630049626	6.64661811005917	3.36746779487638e-06	0.000727773791621941	4.69535565989922	Cd3g	12502
10605874	1.21028902758966	6.6907520233344	6.64609641501578	3.37087400607401e-06	0.000727773791621941	4.69438105414337	Eda2r	245527
10444068	0.632143254809003	9.77186589552831	6.63005406087056	3.47737814855327e-06	0.000743288646652893	4.66439180016439	Tapbp	21356
10597279	0.476884261165825	6.39536731211769	6.62885136056425	3.48550199667496e-06	0.000743288646652893	4.66214195974676	Ccrl2	54199
10444291	1.34127068170827	7.99322022103592	6.622919603076	3.52585768943922e-06	0.000747309837103094	4.65104253872463	H2-Ab1	14961
10462140	0.812602615358685	7.84159024944698	6.61620088523593	3.57215255317624e-06	0.000752533471202462	4.63846427592181	Dock8	76088
10450280	0.941262951479954	7.13964113889392	6.59586260621396	3.71616874605746e-06	0.000778156780800947	4.60034781228028	C4a	625018
10541895	0.610404539139795	8.53619045540317	6.5724620716272	3.88933646452859e-06	0.00080877283507917	4.5564166554122	Tnfrsf1a	21937
10582376	0.637176544155107	8.57106993287549	6.56988473037798	3.90891358726411e-06	0.00080877283507917	4.55157312235845	Piezo1	234839
10574098	1.66648317980729	7.74002763995648	6.56153163920291	3.97306684022793e-06	0.00081718226843978	4.5358686305517	Nlrc5	434341
10601581	0.928460523863963	7.14911915702137	6.51916767866524	4.3156339248972e-06	0.000882420207231922	4.4560626113163	Trim5	667823
10566333	0.839460024580072	6.08880474172066	6.50895173781655	4.40273018366187e-06	0.00089329711676308	4.43677810738253	Trim5	667823
10574157	1.1428320246802	7.86368353094357	6.50692465832867	4.42022739019706e-06	0.00089329711676308	4.43294979111383	Nlrc5	434341
10466127	1.66567838499763	7.06162734558616	6.49391291471614	4.5342689158006e-06	0.000908365090062064	4.40836160956021	AW112010	107350
10427336	0.897145820053585	8.483785023691	6.49247557726498	4.5470519468009e-06	0.000908365090062064	4.40564396070808	Nckap1l	105855
10383208	1.55576551426693	6.80995410257117	6.48372909503058	4.62564765389313e-06	0.000918785785424716	4.3890999964625	Rnf213	672511
10452633	0.551365528212231	7.55410196054508	6.47699144361132	4.6871501834807e-06	0.00092094954724889	4.37634808420525	Tgif1	21815
10387536	0.936684793031302	8.7258465684819	6.47532157703456	4.70252352226505e-06	0.00092094954724889	4.37318660793758	Cd68	12514
10347925	1.75100858633193	5.68763502062225	6.47385971755459	4.71602472411687e-06	0.00092094954724889	4.37041860581964	Gm7609	665378
10532741	0.890717866253011	9.37304615475776	6.4590421963497	4.85515992711433e-06	0.000942823235008347	4.34234425496647	Tmem119	231633
10566583	1.33437084649997	7.44215953920342	6.43493591163206	5.09066316489927e-06	0.00098174602481635	4.29660209589305	NA	NA
10554240	1.36967989169334	8.29089263750298	6.4328008195834	5.11208373106327e-06	0.00098174602481635	4.29254662186635	Isg20	57444
10389231	1.59113891952	7.43375677231343	6.42763668647761	5.16428001935718e-06	0.000986320733367338	4.28273492163045	Ccl3	20302
10364262	0.98815862458786	7.73225921706874	6.40851281092907	5.36242566988247e-06	0.00101594754715692	4.24636624047317	Itgb2	16414
10358224	1.15506009550745	7.18942117552129	6.40705417550484	5.37785813224606e-06	0.00101594754715692	4.24359010354368	Ptprc	19264
10562709	0.755098302306669	8.77745690604729	6.38371148985249	5.63117492457902e-06	0.00105672825527795	4.19912116947965	Cd33	12489
10455970	1.73171351169893	5.17498039014729	6.3792817480597	5.68062410243002e-06	0.00105672825527795	4.19067335190358	BC023105	667597
10346562	0.357653881489708	6.30052535563343	6.37889786469161	5.68493048725481e-06	0.00105672825527795	4.18994112605243	Cflar	12633
10573939	0.605456043577005	8.80863107788197	6.36348423443277	5.86065967212676e-06	0.00108359856491025	4.16052321634978	Lpcat2	270084
10547906	1.05084544837466	7.2504580613812	6.33699250933368	6.17593427456023e-06	0.0011358490761043	4.10988154438212	Lag3	16768
10464529	0.460291344564101	9.24036514380106	6.33102996518606	6.24928132615881e-06	0.00114328957314358	4.09846951480976	Tcirg1	27060
10351509	0.682616231378709	5.89619259520513	6.31419343006147	6.46129544793321e-06	0.00117588811397989	4.06621743342815	Fcgr4	246256
10490150	1.28313935172389	7.55351315414114	6.30394061031724	6.5940350987105e-06	0.00119379510432905	4.04655707237512	Zbp1	58203
10375145	0.789108653246984	8.5295109292647	6.298537141624	6.66512341203277e-06	0.00120041290052984	4.0361895157615	Lcp2	16822
10531737	1.34937669480715	6.69169892919258	6.292562456629	6.74464986914932e-06	0.00120613969736004	4.02472107670895	Hpse	15442
10460237	0.749865040755837	7.93718138818563	6.29094060619409	6.76640647338389e-06	0.00120613969736004	4.0216070390608	Unc93b1	54445
10534679	0.495308669948608	9.07245828185676	6.2883715722795	6.80101785623038e-06	0.00120613969736004	4.01667358453079	Trim56	384309
10392815	0.687418232384225	7.3421452385938	6.27270449127781	7.01609252529108e-06	0.00123796637654375	3.98656669061943	Cd300c2	140497
10566346	0.996846783697711	6.25569608017121	6.25937212586017	7.204650997025e-06	0.00126481650836661	3.96091856069694	Trim12c	319236
10532744	0.575222230653445	10.0198044668831	6.25120753910009	7.32270102757355e-06	0.00127908084280631	3.94519934939287	Selplg	20345
10574151	0.828675687014247	7.11019361884993	6.23137573258422	7.61784515228849e-06	0.00132398148746774	3.90697756646594	Nlrc5	434341
10533720	0.615532618714507	6.78738366445568	6.20628874381871	8.00890166779958e-06	0.00138406545034437	3.8585469418629	Hcar2	80885
10385271	0.777919780756068	11.5303533416567	6.20414986848739	8.04318817518881e-06	0.00138406545034437	3.8544136724787	Ccng1	12450
10597518	0.499307616506668	8.54910935865384	6.19864748349785	8.13209100706905e-06	0.00139247036160453	3.84377759403776	Tgfbr2	21813
10379530	0.933739500242133	6.03497298798357	6.17796383640715	8.47546373789793e-06	0.00144415254671241	3.80375768654125	Ccl12	20293
10533256	1.21487582508819	7.44544751559278	6.14885578649921	8.98425350698633e-06	0.00152337878976997	3.74733489003135	Oas1a	246730
10576034	0.825422927866109	8.08517118913378	6.12973539862894	9.33554394784165e-06	0.00157525974576202	3.7102068450269	Irf8	15900
10441003	0.742998107708837	7.55839613868654	6.11131856005006	9.68733116876677e-06	0.00162672285713204	3.67439619236809	Runx1	12394
10383192	1.38837470046069	6.78790600864818	6.10193460174394	9.87181464740708e-06	0.00164973210165322	3.65613117906691	Rnf213	672511
10450145	0.946026432972441	8.59683640052803	6.08906707291937	1.01306992523995e-05	0.00168489524408328	3.63106560573255	Psmb9	16912
10573583	0.612002795387829	9.50842582452407	6.08379958558439	1.02386897639889e-05	0.00168985530865026	3.62079799299344	Man2b1	17159
10360377	1.00287554126805	5.8741815754322	6.08287572491163	1.0257752305098e-05	0.00168985530865026	3.61899676325783	Ifi207	226691
10498024	0.368703085592086	10.3406290394547	6.07341445012395	1.04550942512953e-05	0.0017142409253539	3.60054345576715	Slc7a11	26570
10429843	0.865195902992924	7.05208301025011	6.06493372693566	1.06353148234374e-05	0.00173560348949618	3.58399197687175	Parp10	671535
10403015	3.59394673986772	8.95324317427627	6.05742733341057	1.07975053006709e-05	0.00175383777687534	3.56933367433597	LOC105243590	105243590
10421697	0.771524028206585	7.79030704261191	6.04645389778729	1.1039216126021e-05	0.00178475884902553	3.54789087118969	Lacc1	210808
10444658	0.555229222913532	7.72976139873756	6.04372724987957	1.11001375129234e-05	0.0017862999071723	3.54256022204667	Clic1	114584
10487588	1.15228034371569	6.16770224618992	6.04037027006898	1.11756192836548e-05	0.00179015910737254	3.53599584026466	Il1a	16175
10482517	0.581526127059189	6.60632154026844	6.03466148300158	1.13052002732844e-05	0.00180260899770351	3.52482903369888	Nmi	64685
10477250	0.539690017363276	7.69975898012219	6.02167604987026	1.16057578151866e-05	0.00184208283861135	3.49941170630135	Hck	15162
10594053	0.670087054403965	7.91683197375077	6.00140795423009	1.20914583731316e-05	0.00190787685007741	3.45969276836315	Pml	18854
10446253	0.996889598416043	7.12740231964303	5.99983343863638	1.2130057073277e-05	0.00190787685007741	3.45660484530953	Vav1	22324
10488382	0.485788188287359	7.7445529759524	5.99696512542228	1.22006998596786e-05	0.00191034381586679	3.45097865973587	Cd93	17064
10349648	0.813429902376228	7.1115979004618	5.96597712085875	1.29915173350395e-05	0.00202504548235862	3.39012346242259	Ctse	13034
10461558	0.623911707036167	7.58658232474737	5.94523292444179	1.35502973495558e-05	0.00209728934608264	3.34931161311333	Slc15a3	65221
10504817	0.457009615221684	8.82469080397412	5.94431223917232	1.35756646394877e-05	0.00209728934608264	3.34749890290634	Tgfbr1	21812
10527441	0.641422708759951	9.81636382028417	5.93364197870269	1.38732567185879e-05	0.00213378054662883	3.32648208390577	Arpc1b	11867
10462390	1.1891903467419	8.62662753624655	5.91808774269274	1.4319164229293e-05	0.00219266144762214	3.29581763634338	Cd274	60533
10439312	0.862776401023295	6.11893731098871	5.91196225103593	1.44988017755436e-05	0.00220548977132775	3.28373247090181	Cd86	12524
10381588	0.688850116529052	10.7432488127419	5.90984957192906	1.45612962564934e-05	0.00220548977132775	3.27956311949807	Grn	14824
10360028	0.684257007568453	6.86053129799522	5.90877172097658	1.45932867492918e-05	0.00220548977132775	3.27743575752242	Fcgr2b	14130
10495107	0.602536771644383	7.52778152939943	5.90053480156421	1.48401629663167e-05	0.00223309118921718	3.26117328096415	Tmigd3	69296
10360158	0.695997659951693	7.12592726983882	5.89618761435072	1.49721884631847e-05	0.0022432468576737	3.25258674476204	Ly9	17085
10411373	0.676933463243099	10.3290928549345	5.89186249341499	1.51047458436939e-05	0.00225339470183176	3.24404125136272	Hexb	15212
10534102	0.221855772275305	8.14263558058234	5.88249763049145	1.53959247305384e-05	0.00228701856253638	3.22552965030317	Gusb	110006
10403063	4.56320238279039	9.14701316238244	5.87609621204077	1.55982864558108e-05	0.00230416060253788	3.21286909083061	NA	NA
10563178	0.750423926226075	8.10514198732671	5.87466517411445	1.56438982220639e-05	0.00230416060253788	3.21003806423009	Cd37	12493
10501063	0.947911776158294	8.57220482852221	5.85321501462419	1.63443001196625e-05	0.00239716401755049	3.16757007372894	Cd53	12508
10346564	0.805717369415277	7.47872296831855	5.84999638672695	1.64521520566831e-05	0.00240064290432876	3.16119234836111	Casp8	12370
10597648	0.589463401520502	8.11795962680265	5.84839318654151	1.65061465516276e-05	0.00240064290432876	3.15801508107889	Myd88	17874
10515335	-0.397450399136098	8.10655277853568	-5.84180672486933	1.67298967061168e-05	0.00242304670626924	3.14495822696397	C530005A16Rik	654318
10441233	0.921767927710246	6.20969399024474	5.8202969757897	1.74826265036508e-05	0.00250651791935407	3.10227732382229	Mx1	17857
10436941	0.22728991933543	9.95596836830585	5.8197687435653	1.7501544835985e-05	0.00250651791935407	3.1012283968184	Slc5a3	53881
10512129	0.344724299834665	7.50975801051415	5.81906932979632	1.75266263953416e-05	0.00250651791935407	3.09983949208071	B4galt1	14595
10403069	5.37100817809388	7.03438834949732	5.81540933434902	1.7658482167254e-05	0.00250651791935407	3.09257036292161	Ighm	16019
10430372	0.891152885071153	8.24650835550773	5.81518025345244	1.76667689942966e-05	0.00250651791935407	3.09211532521186	Rac2	19354
10566366	0.897366425341023	5.39387575639584	5.80449343571826	1.80578436740188e-05	0.00254900651291494	3.07087966446965	Trim30d	209387
10419744	0.764320494930535	7.01698722507973	5.8030079390952	1.81129058886648e-05	0.00254900651291494	3.06792664739834	Slc7a7	20540
10387890	1.04724124370869	6.45277971582159	5.79722064087806	1.83290758197312e-05	0.00256902691731394	3.05641928803661	Cxcl16	66102
10574135	1.04224062685834	6.33761264144067	5.79504247761516	1.84111224324809e-05	0.00257016311547404	3.05208711589117	Nlrc5	434341
10531420	1.17037247262804	7.65321187721337	5.7905275578806	1.85823965718501e-05	0.00258369641935004	3.04310534002236	Cxcl11	56066
10391207	1.02842125756396	6.7166205864891	5.78832982765713	1.86663608613977e-05	0.00258503069140313	3.03873229792361	Dhx58	80861
10425321	0.656648987538197	7.12505599112342	5.7846065158296	1.8809502975981e-05	0.00259451715652817	3.03132219486844	Apobec3	80287
10403018	3.52424830444598	8.74226523913572	5.76991451467089	1.93854583565807e-05	0.00266339340899108	3.00206441533005	Ighv1-26	629884
10600836	0.60195187179697	9.21742781630719	5.7670878960878	1.94983347715863e-05	0.00266721870778494	2.99643219433229	Msn	17698
10572693	0.404326211806724	8.27137767961931	5.76538246582416	1.95667655490552e-05	0.00266721870778494	2.99303350451855	Jak3	16453
10360398	0.721889929634624	4.74254791279158	5.75717139310394	1.98997155961905e-05	0.00270200825829524	2.97666459683107	Ifi202b	26388
10420488	0.807960378214204	6.25271876118222	5.74975058804913	2.02056398814561e-05	0.00273287175984208	2.96186347505422	Phf11d	219132
10376324	1.38961153258435	7.23076170669854	5.7431591145318	2.04814355008666e-05	0.00275211078323633	2.94871043080812	Gm12250	631323
10587733	0.759928342776441	7.19779097574838	5.74257091932231	2.05062339717552e-05	0.00275211078323633	2.94753643200631	Ctsh	13036
10385504	1.34084796505534	5.40649113158412	5.73705831400461	2.07401549957927e-05	0.00277279918328367	2.93653143385295	Gm5431	432555
10438415	1.55670857256555	6.7584593841759	5.73514263585005	2.08220863966502e-05	0.00277308706186805	2.93270617049132	Iglv2	110612
10481627	0.487382568747415	6.72943108061446	5.70360502702908	2.22198672626701e-05	0.00294794880171913	2.86966245554865	Lcn2	16819
10531972	1.51009146012866	7.13643744067114	5.69226575383608	2.27457402724961e-05	0.00300624308696564	2.84696364935909	Gbp8	76074
10416437	1.03462972404718	8.25484069984778	5.686319129774	2.30266261169649e-05	0.00303183910540038	2.83505312652921	Lcp1	18826
10569319	0.467254761799957	12.1343064856155	5.67518135680595	2.35623576577449e-05	0.00308852944971205	2.81273294691674	Ctsd	13033
10490212	0.699797419349972	10.2149728954149	5.67369345013208	2.3634891646243e-05	0.00308852944971205	2.80974996067263	Ctsz	64138
10557862	0.792600533471842	8.20081434088191	5.6668415567251	2.39718920089761e-05	0.00312083507952064	2.796009467387	Itgam	16409
10399540	1.2719418232796	7.77158616091422	5.66424299752204	2.41009880461227e-05	0.00312593412120606	2.79079685044207	Pqlc3	217430
10542129	0.297332989903608	5.32777362841537	5.64658879373506	2.49971976272838e-05	0.00322167198886083	2.75536023433236	Clec2g	70809
10410309	0.506136038306011	5.94505542541516	5.64502377913813	2.50782818752461e-05	0.00322167198886083	2.75221691594822	NA	NA
10489850	0.385767496501117	8.78589250564383	5.64427488708387	2.51171780489438e-05	0.00322167198886083	2.75071266206278	Znfx1	98999
10444788	0.363092918946815	7.42452941989292	5.63946089809517	2.53686946294109e-05	0.00323347437670853	2.74104138698759	H2-Q1	15006
10348244	0.709497956800535	8.30345068538297	5.63895571142809	2.53952389194887e-05	0.00323347437670853	2.74002629866509	Inpp5d	16331
10435305	0.54668174090661	10.0570975354404	5.63140670553657	2.57953114417835e-05	0.00327242710115473	2.72485395891689	Itgb5	16419
10432640	0.753131951106266	7.55679675378845	5.6255270038057	2.61114042797206e-05	0.00329462093126573	2.71303164218427	Bin2	668218
10425092	0.602341025684313	7.88544395881025	5.6246328666342	2.61598209732262e-05	0.00329462093126573	2.71123341584426	Cyth4	72318
10375515	1.23866227465331	5.78729217388276	5.6225578560288	2.62725370007166e-05	0.00329687143012602	2.70705990823691	Ifi47	15953
10494978	0.528847063967062	6.54400698740775	5.61598783449374	2.66327312750678e-05	0.00331941569829987	2.69384190034959	Ptpn22	19260
10429128	0.777387750384533	7.5716001327558	5.61579859176454	2.66431812377924e-05	0.00331941569829987	2.69346108817113	Sla	20491
10548892	0.951552471684158	8.84646169024441	5.59523634950227	2.78041264042274e-05	0.00345168369218194	2.65205683745857	Arhgdib	11857
10565958	0.795241665974062	7.52666083406365	5.58247332753606	2.85507750725272e-05	0.00353176135772614	2.6263303623241	P2ry6	233571
10582845	0.410286237524663	7.92311480787142	5.5753159853026	2.89784784012399e-05	0.00357195712491879	2.61189433818842	NA	NA
10536472	0.277720694523765	7.9863143452219	5.55481914594154	3.02401324650212e-05	0.0037143003692019	2.57051777753188	Mdfic	16543
10385118	0.809851840738771	7.39670130627401	5.55039863806598	3.05195544758959e-05	0.00373301213997053	2.56158733132217	Dock2	94176
10593050	0.871914463605812	7.4508969786801	5.5490196487634	3.06072629427963e-05	0.00373301213997053	2.55880095829626	Il10ra	16154
10339176	-0.352585759996439	9.17379621714499	-5.54532676616889	3.08434212041792e-05	0.0037486619617387	2.55133799263342	NA	NA
10406205	0.539571852029325	7.45724978845628	5.5368670430386	3.13915026593429e-05	0.00379726154096299	2.53423532923321	Erap1	80898
10343064	-0.226786206191921	11.0107592922481	-5.53579336217342	3.14617757133872e-05	0.00379726154096299	2.53206408137065	NA	NA
10489107	0.628641827075038	9.10376195004834	5.51690561780489	3.2724778231901e-05	0.00393603214996844	2.49384516135664	Samhd1	56045
10574163	0.763015315649104	6.46792020809335	5.51486080577173	3.28646030349268e-05	0.00393921931549674	2.48970489923738	Nlrc5	434341
10597461	0.434059310038423	7.42248243011521	5.50808854499765	3.33320912837324e-05	0.00398152403100529	2.47598900849586	Cmtm7	102545
10603009	0.234296737285876	12.1204363954939	5.49846101359533	3.40084688914336e-05	0.00404242914237266	2.45648066780709	Uba52	22186
10574246	0.700278269096207	6.94827054049179	5.49753083322916	3.4074560952681e-05	0.00404242914237266	2.45459523670707	Adgrg5	382045
10512949	0.417697407885795	9.54976782367184	5.49569093301884	3.42056802347265e-05	0.00404418178557515	2.45086553632244	Abca1	11303
10422760	1.17569018395122	7.02305349186905	5.49141547354938	3.45123736215542e-05	0.00406661053249229	2.44219707005493	Fyb	23880
10403034	4.31148918142947	10.4192874181358	5.48776157817564	3.47767184363287e-05	0.0040839146379959	2.43478705822037	NA	NA
10569014	0.407819037660948	9.6743845859607	5.48613906720393	3.48947666856325e-05	0.00408398010098514	2.43149612475859	Ifitm2	80876
10541683	0.853954043700591	6.85881425612721	5.47682337112482	3.55805567276529e-05	0.00415026896595039	2.41259494813797	C1rb	667277
10560242	0.582433507629374	6.53942393261631	5.47282035060115	3.58794839347377e-05	0.00415855072113703	2.40446974983443	C5ar1	12273
10358339	0.397265619049308	7.46177136888545	5.47057094058438	3.60485904024338e-05	0.00415855072113703	2.39990312175757	Cfh	12628
10403079	2.1789007780398	8.09955855548363	5.47055137741567	3.60500647105945e-05	0.00415855072113703	2.39986340301071	Ighv1-84	434609
10538871	2.8947220232397	6.14559126697628	5.4694905734449	3.61301012020536e-05	0.00415855072113703	2.39770960273123	Igkv1-135	243420
10443980	0.629945358752062	7.22202725833854	5.46669227506246	3.63421066289297e-05	0.00416113804555003	2.39202743390942	Myo1f	17916
10558971	-0.183086471034075	11.0432103559104	-5.46603614326895	3.63920013189646e-05	0.00416113804555003	2.39069496906351	Ap2a2	11772
10461723	0.782640701877838	6.36600821808676	5.45551866637554	3.72014619847611e-05	0.00423348386041652	2.36932912156477	Fam111a	107373
10583008	0.952601227753942	5.37224552507111	5.45466077368597	3.72682986561408e-05	0.00423348386041652	2.36758575889641	Casp12	12364
10360391	0.872212391168805	7.23210688556133	5.4266974244872	3.95157499209686e-05	0.00447416113111684	2.31071193458495	Ifi203	15950
10495316	0.897435974315214	7.7686107049288	5.4236804498904	3.97664052620694e-05	0.00448330559430541	2.30457022794233	Psrc1	56742
10425053	0.504524314492642	6.64891343901346	5.42262508693076	3.98544714798726e-05	0.00448330559430541	2.30242155239301	Ncf4	17972
10424676	0.386591473325923	12.0574445920208	5.41765770156147	4.02716788088673e-05	0.00451562437224589	2.29230638598502	Ly6e	17069
10582879	0.782640960972915	6.57714232189514	5.4147186366249	4.0520637521181e-05	0.00452267094172793	2.28632014443935	Csprs	114564
10561453	0.448206862065571	7.15814154341766	5.41384734612218	4.0594744931505e-05	0.00452267094172793	2.28454531711284	Zfp36	22695
10425808	0.665791928522635	7.89337261883703	5.39761760120536	4.20008856927508e-05	0.00465681923487462	2.25146878679027	Tspo	12257
10449893	0.602899321894058	7.51898013001826	5.39687079787351	4.20667790492126e-05	0.00465681923487462	2.24994604081694	Rasal3	320484
10506571	-0.256716389595196	10.9481032996793	-5.38566955877205	4.30679372619211e-05	0.0047525126959504	2.22709865337	Dhcr24	74754
10379633	0.932698906537937	6.3323105957531	5.36876887899905	4.46250123077182e-05	0.004908751353849	2.19259824937432	Slfn1	20555
10391798	0.769240266644056	10.4582481962872	5.36414392404736	4.50610984437676e-05	0.00494108448550587	2.18315125011019	Gfap	14580
10360382	1.4269285473044	6.42461362788052	5.3607288487547	4.53859098118989e-05	0.00496089226116444	2.17617397626511	Ifi211	381308
10548000	0.233860337264533	7.64092755774372	5.35925139157559	4.55271758144837e-05	0.00496089226116444	2.17315499366982	Ltbr	17000
10389151	0.580729601311249	6.39544859348631	5.3500827422218	4.6413973940099e-05	0.00504171791924325	2.15441446546024	Slfn8	276950
10351679	0.782484842101669	5.843572439328	5.33614211370238	4.7796413417522e-05	0.00517571130963572	2.12590155559806	Cd84	12523
10608646	1.27471043773642	7.42056634360126	5.3215743463203	4.92862278312382e-05	0.0053204636006641	2.09608215890642	NA	NA
10445781	0.663495005685734	8.57921940314501	5.31964966056443	4.94865927843532e-05	0.00532555407177745	2.09214062526953	Trem2	83433
10508069	0.322633907796908	10.8896173476515	5.30633730854623	5.08955105975906e-05	0.00546027144559336	2.06486694922578	Mir692-3	100124641
10491091	0.911901231785891	7.12222942474535	5.29406098569744	5.22312334594767e-05	0.00558633130785049	2.03969806917297	Tnfsf10	22035
10582337	0.631961743903676	7.21189920961456	5.29209611342312	5.24483344995127e-05	0.00559234388712595	2.03566811772999	Piezo1	234839
10473125	0.530924734216225	7.62323245218109	5.28857135262443	5.28401108319001e-05	0.00561688762237568	2.028437749145	Itga4	16401
10557470	0.411058543661527	10.1869530239655	5.28298651478129	5.34670177743668e-05	0.00566619981047862	2.01697867556236	Gdpd3	68616
10369615	0.771803643339082	10.0855009247194	5.27895185315971	5.39246549333026e-05	0.0056826865825375	2.00869810989756	Srgn	19073
10606355	0.334175267610897	6.51173434842636	5.27873332472146	5.39495561633307e-05	0.0056826865825375	2.0082495596036	Cysltr1	58861
10574159	0.588944639572469	8.09751762205257	5.25995442181654	5.6134042812587e-05	0.00589382337484587	1.96968421845307	Nlrc5	434341
10450694	1.04226456386099	5.94610633946751	5.25806530880029	5.63587580640002e-05	0.00589382337484587	1.96580246962615	H2-T22	15039
10593024	0.696521667218353	7.73676886231809	5.25719417472075	5.64626922849158e-05	0.00589382337484587	1.96401233058651	Cd3e	12501
10587829	0.284917395883018	7.59865438445504	5.25289463534939	5.69785512312463e-05	0.00592986359520395	1.95517575360605	Plod2	26432
10382106	0.551389864192175	5.94800831960688	5.22647153660663	6.02566264713061e-05	0.00624403594025158	1.90082536922875	Milr1	380732
10403060	2.37723097072729	8.96268052591303	5.22568887486004	6.03566189851706e-05	0.00624403594025158	1.89921432665886	Ighm	16019
10390186	0.581624488949599	7.95090057632736	5.21750499071032	6.1412427152249e-05	0.00633440940003613	1.88236450814434	Abi3	66610
10513666	0.399870605197062	8.2719993872211	5.21353978026045	6.19307675610013e-05	0.00634829916509518	1.87419791338941	Akna	100182
10411611	0.846264317808742	5.28298325603636	5.21242958417456	6.2076696187309e-05	0.00634829916509518	1.87191109126885	Naip5	17951
10383756	0.48686889783292	8.96626648869338	5.21229062686525	6.20949860797572e-05	0.00634829916509518	1.87162485258095	Ifitm2	80876
10546152	-0.303056837302972	9.81401995235523	-5.20580364533698	6.29549909146976e-05	0.00641734746098207	1.85825997319265	Podxl2	319655
10561702	0.518547530254333	8.43235548855573	5.1961803308411	6.4253325816798e-05	0.00651357113865162	1.83842507677737	Kcnk6	52150
10436830	0.272788537782128	9.25657971469061	5.19603067902022	6.42737313163839e-05	0.00651357113865162	1.83811654645536	Ifnar2	15976
10489246	0.777794544200817	8.08554660310352	5.19360464747232	6.46054558784289e-05	0.0065281559486459	1.83311457313755	Mafb	16658
10559312	-0.273747002735671	9.5107109953646	-5.19040958136367	6.50450118531982e-05	0.00654940960946179	1.82652604860943	Dhcr7	13360
10364518	0.252939204937411	9.83000874312431	5.18934154471664	6.51926272978648e-05	0.00654940960946179	1.82432341385234	Ptbp1	19205
10483809	0.483557728118249	9.23188437380792	5.18543463574452	6.57355380625629e-05	0.0065849201817138	1.81626507415475	Nfe2l2	18024
10450675	0.676303392178413	7.10657013215925	5.17983853820664	6.65212586148976e-05	0.00664447973980989	1.80471980134736	H2-T24	15042
10364650	0.5341671173257	7.22393960641526	5.17826450029918	6.67439897991768e-05	0.0066476248865885	1.80147181345635	Arhgap45	70719
10534909	0.626443773520547	8.10099779314393	5.17587916106626	6.70829790836073e-05	0.00666229815127483	1.79654922396409	Sp110	109032
10375443	0.636493234111689	6.89633941164242	5.16913378845578	6.80511621963518e-05	0.00673919771494355	1.7826256329813	Havcr2	171285
10397853	0.287516509984459	7.02480758358165	5.16680963541046	6.83880590283267e-05	0.00675332082904726	1.77782707260237	Rin3	217835
10466200	0.56453165281429	5.49574302530205	5.15973911218132	6.94235019964612e-05	0.00683614994163454	1.76322542001411	Ms4a7	109225
10433101	0.831525909911782	7.46098349077617	5.13873029546323	7.25958542013198e-05	0.00712833867807309	1.71980823543406	Gpr84	80910
10601385	0.871747654225581	7.27811871777923	5.13699428838758	7.28645421017227e-05	0.00713456755903065	1.71621851359109	Tlr13	279572
10538126	0.849652900329641	6.07838094634406	5.1317716003426	7.36790292630962e-05	0.00719405353141917	1.7054171342735	Gimap4	107526
10607467	0.409227077926433	8.74953112973337	5.12617160717696	7.45627151986613e-05	0.00725994392242428	1.69383228868995	Sat1	20229
10471721	0.437587217602223	8.11769141422103	5.10759351953967	7.75728139611904e-05	0.0075319302047234	1.65537621624321	Ptgs1	19224
10408838	-0.300055563204621	8.32809965664974	-5.10330277204073	7.82855212472146e-05	0.00757995743329577	1.6464894779586	Elovl2	54326
10500911	0.333715227098047	9.13891314158057	5.09483289017702	7.97121261465769e-05	0.00769664862459726	1.62894167005962	Mov10	17454
10516966	0.635555679839488	7.23438391843731	5.08094923671962	8.21083691185598e-05	0.00790605792399207	1.6001619678099	Themis2	230787
10435565	0.521485228943761	7.73743419464286	5.0776497817286	8.26885947851679e-05	0.00793993247163656	1.59331960821595	Hcls1	15163
10358879	0.51677678078395	9.06612977393811	5.07276613990985	8.35551151652552e-05	0.00800103527036989	1.5831899837966	Npl	74091
10496555	0.610166106954105	6.25349060674545	5.06760302653798	8.44813268183153e-05	0.00806750252803472	1.57247808919415	Gbp2b	14468
10525419	0.470903038635905	8.64515174470219	5.06380267444574	8.51697759012639e-05	0.00811096276802174	1.56459181395896	P2rx7	18439
10348000	0.22016982536284	7.39386038736005	5.05943755604862	8.5967618276489e-05	0.00816457489423705	1.55553179697881	2810459M11Rik	72792
10426098	0.348710799380601	9.67937421477126	5.05257503392314	8.72374120968631e-05	0.00826259521658573	1.54128448070743	Creld2	76737
10580754	0.650707691819592	6.41025174493997	5.0494869553551	8.78150498101457e-05	0.00829470416141485	1.53487178842733	9330175E14Rik	320377
10489204	0.463157988516791	8.2194900843403	5.04699245694736	8.82845104121877e-05	0.00831644873151123	1.52969103680412	Tgm2	21817
10545177	4.68594545452665	9.43178522375576	5.04555340593175	8.85565038524799e-05	0.00831952452408703	1.52670203506911	Igkv19-93	692161
10376060	0.770682605791134	7.46723009867125	5.04417257476239	8.88182986887648e-05	0.00832162820059694	1.52383376850266	Irf1	16362
10472820	0.3467912646207	9.0566967320862	5.04026988061966	8.95625058341838e-05	0.00836879758816191	1.51572606968153	Itga6	16403
10389134	0.663074190864079	6.13880312031247	5.02936434264598	9.16760680187775e-05	0.00854332473011449	1.49306233841411	Slfn9	237886
10450069	0.55134875645973	5.62696424605106	5.02316139341893	9.29009177729899e-05	0.00863432059301906	1.48016629799015	H2-K2	630499
10576835	0.294167053302886	4.86728574559879	5.01935211417181	9.36613851640716e-05	0.00867087935417863	1.47224489334006	Cd209f	69142
10455957	1.16242266343853	6.08678329567542	5.0186951949716	9.3793171380068e-05	0.00867087935417863	1.4708786867268	NA	NA
10408335	-0.23259892856669	9.58250700445908	-5.01270657812006	9.50033366226242e-05	0.00875945883555018	1.45842213586776	Aldh5a1	214579
10527638	0.422148294746838	7.91770718077326	5.00896316228455	9.57678907000803e-05	0.00878904889849983	1.45063393761302	Alox5ap	11690
10537102	0.386522345181957	9.86505993460985	5.00866058236222	9.58299635365775e-05	0.00878904889849983	1.45000435963492	Exoc4	20336
10444821	0.817193257702765	7.77514614794764	5.00466014525193	9.6654510098872e-05	0.00884134413430735	1.4416798271231	H2-Q5	15016
10473384	0.930799292415704	7.88404550081192	4.99846476323955	9.7945799532884e-05	0.00892928032024442	1.42878480523069	Slc43a3	58207
10600082	-0.314358646837045	9.83468464587924	-4.99758968640671	9.81296053605687e-05	0.00892928032024442	1.4269631321885	Nsdhl	18194
10356278	0.332280201968508	7.01555947219591	4.99013885050263	9.97089652388037e-05	0.0090395921088609	1.41144956487455	Sp110	109032
10339171	1.29843434450137	4.01305632567686	4.98871600254405	0.00010001350857795	0.0090395921088609	1.40848642054506	NA	NA
10601874	-0.312792295454033	10.8898210261315	-4.98820989152049	0.000100122064496877	0.0090395921088609	1.40743237564144	Tceal3	594844
10429573	0.653964590365161	10.548312514874	4.97545904015766	0.000102897083446301	0.0092478543341272	1.38086903836793	Ly6c2	100041546
10588479	0.564736777635852	7.75865862765292	4.97464514168607	0.000103076860936129	0.0092478543341272	1.37917295828109	Tlr9	81897
10490989	0.500211175071731	7.93468713758283	4.97396692907978	0.000103226912590373	0.0092478543341272	1.37775958615819	Cp	12870
10565819	0.352683483161207	7.88776797432176	4.96724368429901	0.000104726525900257	0.00935253953118708	1.36374624925619	Slco2b1	101488
10573924	0.70671406286181	8.42912387306052	4.96632323369843	0.000104933556305033	0.00935253953118708	1.36182741574751	Mmp2	17390
10420030	0.521002459784778	9.26452222513177	4.9543445739918	0.000107666265707073	0.00957155855748811	1.33684873101096	Psme2	19188
10465587	0.32605206302474	7.42129064507336	4.94671860171036	0.000109443749786336	0.00970475699635976	1.32093966093316	Fermt3	108101
10500808	0.473938806325076	9.5487905134054	4.944102510554	0.000110060395577817	0.00973460394474537	1.31548082297219	Olfml3	99543
10412123	0.474167302513094	7.14482613866246	4.92915680535312	0.000113651951845175	0.0100267559546657	1.28428257259531	Ncf2	17970
10542156	0.897169699936019	7.91589510029287	4.92118403923894	0.000115616579265466	0.010174258975361	1.26763163832597	Clec2d	93694
10536898	0.456243567770486	7.74911374054869	4.90851104903278	0.000118811047044765	0.0104277090647237	1.24115266519479	Irf5	27056
10363082	0.686436711672578	6.79453359729436	4.90739489253031	0.000119096677177656	0.0104277090647237	1.23881987929466	Lilrb4a	14728
10436456	0.564838648864674	7.75312467273303	4.89949392144792	0.000121138717232109	0.0105591256569391	1.22230355925253	Pros1	19128
10402864	1.08034278640108	7.8665699874471	4.89923915748553	0.000121205153541965	0.0105591256569391	1.22177090462201	Igh-V7183	16059
10380571	0.301522983475945	6.30594421414292	4.89758494300188	0.000121637438348479	0.0105702933924828	1.21831217182427	Gngt2	14710
10552037	-0.214664082985684	7.42861915118916	-4.89570275717836	0.00012213121134369	0.0105867354271987	1.21437648946929	Sbsn	282619
10574139	0.816679441976055	6.55380629635615	4.89227247845563	0.000123036378559203	0.0106095909055017	1.20720291769486	Nlrc5	434341
10534303	0.487618205841938	7.15073109334911	4.8908197996056	0.00012342176579873	0.0106095909055017	1.20416469124974	Lat2	56743
10578193	0.216025505821584	8.06469630185611	4.89034028234903	0.000123549249156949	0.0106095909055017	1.20316175727546	Eri1	67276
10537227	0.487147601084382	6.60112871730131	4.89009025417642	0.000123615774359269	0.0106095909055017	1.20263880304426	Tmem140	68487
10341343	0.861496519826131	6.29634271919773	4.88611276138249	0.000124678998430177	0.0106744876488496	1.19431881858952	NA	NA
10351623	0.550958705600131	7.68211053511439	4.88041040344435	0.000126219597499879	0.0107798358945843	1.18238841301812	F11r	16456
10582985	0.523506296574102	5.6707049250531	4.87764597199128	0.000126973436947721	0.010817638892899	1.17660368539304	Casp1	12362
10363350	0.293506112372725	9.58806812785885	4.86901757078382	0.000129356010932051	0.0109936795598975	1.15854402228544	P4ha1	18451
10452935	-0.311809413306414	7.0832626562472	-4.86777811414184	0.000129701990956857	0.0109961980625862	1.15594925236911	Heatr5b	320473
10447675	0.230679235229426	10.9014876223243	4.85780997724123	0.000132519029269507	0.0112076921104819	1.13507643421908	Rnaset2a	100037283
10544588	0.867600568969658	5.69916610313015	4.85619837496671	0.000132980301218896	0.0112194059960408	1.131701017125	Gimap3	83408
10560685	0.526573726815179	7.67905459837409	4.85318228871621	0.000133847968775989	0.0112652672994028	1.1253833883627	Bcl3	12051
10509514	-0.223512254500188	9.11778081988204	-4.85034757810947	0.000134668721575364	0.0113069680240571	1.11944497394018	Sh2d5	230863
10346799	0.640251884631539	6.41265158626128	4.84408761971732	0.000136499440301833	0.0114330615539559	1.10632862803367	Icos	54167
10447951	0.325878420851377	7.77102140949406	4.83319196254331	0.000139746617909977	0.0116653257578684	1.08349136081439	Thbs2	21826
10512766	0.487159633350389	7.38644153864301	4.83253920863423	0.000139943637544049	0.0116653257578684	1.08212287560505	Trim14	74735
10377265	0.358098046756014	7.70850389511192	4.82972110781821	0.000140797476167471	0.0117084217023476	1.07621437822576	Pik3r5	320207
10524555	-0.205707324821747	8.93906133977233	-4.82291357715586	0.000142882026580194	0.0118534110833593	1.06193883115251	Mvk	17855
10494395	0.385541685528567	10.1714384016391	4.81676434640531	0.000144792037685955	0.0119609172084334	1.04904046791302	H2ac18	15267
10427628	0.402445540844727	6.0571810561118	4.81652752632182	0.000144866114636089	0.0119609172084334	1.0485436621244	Il7r	16197
10441601	0.57612325624328	6.6637281384482	4.81313628413509	0.000145931137379257	0.0120202993727559	1.04142894435244	Tagap	72536
10607870	0.846218852607746	6.67303328036553	4.80951748068932	0.000147076430911497	0.0120859970176918	1.03383577399357	Tlr7	170743
10519983	0.693528017802559	6.65462301962404	4.80823277196025	0.00014748522075687	0.0120910053620491	1.03113987154291	Fgl2	14190
10360173	0.829532189958634	5.73706042897458	4.80582098628385	0.000148255773019707	0.0120957723560137	1.02607848733364	Slamf7	75345
10547621	0.87055506911389	7.38215810558968	4.80514273348246	0.000148473209383418	0.0120957723560137	1.02465501789899	Apobec1	11810
10597743	0.467096706534912	9.38120268158968	4.80478723137738	0.000148587307135151	0.0120957723560137	1.02390890010058	Cx3cr1	13051
10577164	0.283159452174162	10.3470444439596	4.79829958790139	0.000150685272444532	0.0122378973602148	1.01029102114728	Gas6	14456
10481592	-0.157789570534703	12.5452088645115	-4.79447696752572	0.000151935535644871	0.0123106741701998	1.0022655666317	Dnm1	13429
10360040	0.702279186638392	7.19553220815876	4.79320002128306	0.000152355537408915	0.0123159964658928	0.99958440227299	Fcgr3	14131
10392560	0.35559077117714	7.8164731640491	4.7863726246756	0.000154621301490762	0.0124614140460122	0.985246916688308	Abca9	217262
10604763	0.587686152063885	9.34696683663113	4.78562517551724	0.000154871428880244	0.0124614140460122	0.983677052851849	Arpc1b	11867
10406928	1.14405702136401	8.1840975807443	4.78179563470458	0.000156159433906937	0.0125360321538224	0.975633190577465	Cd180	17079
10338144	-0.436410905288965	7.47999758024591	-4.77837617822091	0.000157318735579344	0.0125999982689816	0.968449718925934	NA	NA
10450723	0.529312586601986	9.5634220042855	4.76711113798066	0.000161200330647199	0.0128812034328658	0.944778013273142	H2-T10	15024
10559467	0.378596736462764	6.1364495284838	4.76078513414539	0.000163422718646428	0.0130081876805243	0.931480564076661	Gm15448	100041146
10395039	0.499755439433287	9.2908045592828	4.76045961451034	0.000163537917617638	0.0130081876805243	0.930796227964356	Cmpk2	22169
10381006	-0.194997499560428	12.0787128973058	-4.75839059043903	0.000164272065958195	0.0130367511705636	0.926446351052423	Thra	21833
10508734	0.497668010207359	7.36184998307969	4.75509529145244	0.000165448268812371	0.0130847134464104	0.91951769385223	Ptafr	19204
10340702	0.463711247038327	7.41282468763672	4.75459027084753	0.000165629284131777	0.0130847134464104	0.918455769398334	NA	NA
10592404	0.311133796744326	3.24085252266121	4.74918029565553	0.000167581090122013	0.0131828674292776	0.907078795560032	Olfr948	257912
10545187	2.2652149858409	6.31109506590203	4.74904487205869	0.000167630247518432	0.0131828674292776	0.90679397603489	Igkv4-70	385120
10439009	0.515255221023349	11.1976910875162	4.74624237737367	0.000168650827639357	0.0132138531569912	0.9008995243461	Apod	11815
10598976	0.575333962117234	6.93972665068026	4.74489821336906	0.000169142572819962	0.0132138531569912	0.898072148323733	Timp1	21857
10512165	-0.217872068899867	10.6798907473235	-4.7448378481844	0.000169164690876326	0.0132138531569912	0.897945170201738	Nol6	230082
10507731	-0.228803852841729	10.743589496556	-4.73891642567036	0.000171348702118288	0.0133544414476047	0.885488115303787	Rims3	242662
10476945	1.6833888992745	7.62451228325207	4.735508372646	0.000172618697998808	0.0134233242560147	0.878317298056698	Cst7	13011
10584142	0.285932511413918	7.45384977813934	4.71778549700584	0.000179379242853393	0.0138708177943693	0.841012892768098	Ets1	23871
10568355	0.424101675273258	7.41138406549832	4.71757775301589	0.000179460067024726	0.0138708177943693	0.840575479365018	Pycard	66824
10536114	-0.418584065343541	3.72164807701703	-4.71567094718194	0.000180203656284222	0.0138708177943693	0.836560473325163	E330014E10Rik	665943
10582997	0.853078956808893	5.78407641545945	4.71532881927336	0.000180337405975645	0.0138708177943693	0.835840054000755	Casp4	12363
10583669	0.595061113592982	7.11901312631407	4.71524927576242	0.000180368516773732	0.0138708177943693	0.835672557856334	AB124611	382062
10525365	0.744019362969552	6.44635554223166	4.7068931034297	0.000183667375477644	0.0140654231471493	0.818074230805136	Hvcn1	74096
10350146	0.358053673580251	10.0500313967206	4.70679028601289	0.000183708346053101	0.0140654231471493	0.817857662658972	Phlda3	27280
10505779	0.48710422489919	7.82656376581991	4.70410233341301	0.000184782745115412	0.0141165894949708	0.812195654600462	Acer2	230379
10482762	-0.342801894488431	8.98584722540661	-4.69888963856194	0.000186884568363671	0.0142358426531503	0.801213933719192	Idi1	319554
10366956	0.465526122765205	7.8460538126108	4.69820399405011	0.000187162833500854	0.0142358426531503	0.799769321907135	Stat6	20852
10343080	0.327588583271584	2.99167923767592	4.69495913980215	0.000188485470569813	0.0143051418275256	0.792932148378625	NA	NA
10374333	0.548087262785358	7.02800944509041	4.68843312144513	0.000191174419043097	0.014452846735294	0.779179000766265	Ikzf1	22778
10469322	0.503150473954616	11.1490922624129	4.68821920184238	0.000191263219166721	0.014452846735294	0.77872812786389	Vim	22352
10385507	0.535693263958173	5.38263231372161	4.68443190081865	0.000192842332361501	0.0145405628479084	0.770745189497123	Gm12185	620913
10371220	0.458483265108305	6.90158177999151	4.68266174974813	0.000193584938495931	0.0145649620392177	0.767013684577863	Gna15	14676
10524338	0.232933665620662	8.33077536692787	4.68057945237342	0.000194462220209389	0.0145993666835386	0.762623886076452	Crybb1	12960
10534974	0.227855073877864	7.6107445600956	4.67488072746515	0.000196883858799595	0.0147493166635214	0.750608543673192	Mcm7	17220
10338305	0.541973903310407	6.48642771387925	4.67298651664526	0.000197695567603909	0.01477827511809	0.746614233379323	NA	NA
10420483	0.912900571094085	5.78179697311753	4.66805719887737	0.000199823876292825	0.0149053174676794	0.736218635029398	Phf11a	219131
10593449	0.330940986522584	7.8869967345535	4.66683197087176	0.000200356494393141	0.0149130444220676	0.733634448826892	Layn	244864
10472199	-0.198871581741993	8.05799328713748	-4.66570127433272	0.000200849299937514	0.0149177813372393	0.731249550755577	Upp2	76654
10572897	0.494619794999394	8.0745125780006	4.66303049475546	0.000202018240330701	0.0149726098803735	0.725615912327082	Hmox1	15368
10547830	-0.170730040376725	12.1219450590747	-4.66166296869462	0.000202619452095619	0.0149852173507313	0.722731114872742	Tpi1	21991
10411595	0.572731494025522	6.28494331288152	4.65640283177816	0.000204949002205238	0.0151253233899237	0.711633648844249	Naip2	17948
10482059	0.424429111017881	7.55946677590247	4.64538439581696	0.000209917406856468	0.0154591717422263	0.688381589659632	Ggta1	14594
10472893	0.434938486073274	7.29181150415763	4.63858127021434	0.000213046039814821	0.0156564066468566	0.67402093539187	Map3k20	65964
10457235	-0.269919834992247	7.77434047695712	-4.62667308936977	0.000218636979376989	0.0160333784876459	0.648876616230675	Zfp438	240186
10603440	0.31071932152243	6.9267025880584	4.62049004889304	0.000221598541462206	0.0162163480025816	0.635817326080446	Was	22376
10463070	0.391526943323452	8.47742267716101	4.60643071910554	0.000228485401792475	0.0166851944670303	0.606113138769336	Entpd1	12495
10605143	0.341962769477437	7.9374147932132	4.60351016290272	0.000229943085585992	0.0167564395282371	0.599941065415072	Arhgap4	171207
10445977	0.316676109212344	6.65416402930499	4.59106072331319	0.000236263511652155	0.0171810034833241	0.573625321766587	Ebi3	50498
10567580	0.785427878035883	7.19566263997625	4.58844496076755	0.000237613785731222	0.0172431214864661	0.568094857121364	Igsf6	80719
10460631	0.226790138163905	9.3833787233502	4.57966468056698	0.000242203819431207	0.0175395932571433	0.549527738326203	Rela	19697
10342920	-0.309495122126853	8.17289256453297	-4.57744412533749	0.000243378854485861	0.0175513446292266	0.54483131174636	NA	NA
10338852	0.33073801184622	9.37001628281705	4.57730830652873	0.000243450912372588	0.0175513446292266	0.544544048050516	NA	NA
10587799	0.65046588356952	7.15951017483079	4.57589983613818	0.000244199447031753	0.0175513446292266	0.541564994750829	Plscr2	18828
10501608	0.455243469503404	9.07631245530447	4.57554984808566	0.000244385811293029	0.0175513446292266	0.540824716765811	Vcam1	22329
10465342	-0.220709631397492	8.45404825632656	-4.56451029803003	0.000250338971592229	0.0179080509404363	0.517470561488084	Tm7sf2	73166
10412100	0.258699544086829	7.78124731071269	4.56442966572453	0.000250382990709207	0.0179080509404363	0.517299956810639	Map3k1	26401
10570963	-0.201900008137656	9.29125325840539	-4.55936247234425	0.000253165120879804	0.0180698554451375	0.506577827719673	Zmat4	320158
10547719	-0.199820162435506	11.5398999951333	-4.55477181077888	0.000255712709417876	0.0182142905314864	0.496862711919515	Clstn3	232370
10384458	0.651887989225413	8.69714059069606	4.55003052968224	0.000258371217204268	0.0183660194478944	0.486827533103582	Plek	56193
10393387	0.221510652151387	8.6025820536655	4.5458113690144	0.000260760555520617	0.0184544955428561	0.47789633922754	Jmjd6	107817
10516932	0.535032360358644	8.54878217826705	4.54516882721774	0.000261126394451379	0.0184544955428561	0.47653610405362	Sesn2	230784
10490632	0.489434322668775	7.48058925413849	4.54502452715525	0.000261208625059988	0.0184544955428561	0.476230623306765	Helz2	229003
10557591	0.59132091995843	7.14971799623932	4.54248380224768	0.000262660792749234	0.0185194506206153	0.4708517538843	Itgal	16408
10591739	0.410574572914713	6.8751904424973	4.53886442247473	0.00026474363868461	0.0186115522538954	0.463188659741819	Acp5	11433
10357472	0.316484242391713	7.64529448845475	4.53748890921034	0.000265539595748733	0.0186115522538954	0.460276170173822	Cxcr4	12767
10445774	0.295861455043883	6.67317684859279	4.53743065669547	0.000265573357823133	0.0186115522538954	0.460152824834448	B430306N03Rik	320148
10398649	0.263813640227023	7.55313694580162	4.53579081984313	0.000266525566753319	0.0186407016103529	0.456680513005282	Exoc3l4	74190
10568294	-0.250904311502316	5.53318648060481	-4.53337009133773	0.000267937556352968	0.0186816144758562	0.451554401505624	NA	NA
10607484	-0.321227762460429	6.34169702593646	-4.53248207947843	0.000268457427357814	0.0186816144758562	0.449673872059998	Ptchd1	211612
10341510	0.310589795991739	2.87037616222945	4.53181683582843	0.000268847553308247	0.0186816144758562	0.448265066035818	NA	NA
10398075	0.310500831869325	12.4122168917895	4.53060555852522	0.000269559374016545	0.0186816144758562	0.445699843739532	Serpina3n	20716
10583519	0.623142057161775	8.02891294858452	4.52821266318911	0.000270971213188628	0.0186816144758562	0.440631965920296	Icam1	15894
10430344	0.68863843659126	6.04591652090483	4.52800118038214	0.00027109635117972	0.0186816144758562	0.440184053975752	Il2rb	16185
10596637	0.49008174320135	7.1888488054523	4.5274777894504	0.000271406302803846	0.0186816144758562	0.439075522478655	Mapkapk3	102626
10354207	-0.21832046027113	9.63971389924684	-4.52747136981032	0.000271410106740719	0.0186816144758562	0.439061925713467	Creg2	263764
10361091	0.409053466574356	7.51522790879926	4.52571021245793	0.000272455721133983	0.0186908187051126	0.435331715389934	Atf3	11910
10396919	0.298328090507992	9.50670005333515	4.52543539893488	0.000272619248662028	0.0186908187051126	0.434749632220651	Susd6	217684
10565570	0.649913230363722	5.79101524697516	4.51969208856032	0.000276059687529623	0.0188894384616726	0.422583741865631	Ddias	74041
10351691	0.589195321503402	6.18825525584191	4.51687481271568	0.000277763407322362	0.0189686759106587	0.416615312770094	Slamf6	30925
10457400	-0.245008608837145	7.99293510503277	-4.51528392800025	0.000278730188983192	0.0189973752334427	0.413244811588354	NA	NA
10582868	0.325998427742703	7.47220484237913	4.50924807010446	0.000282429341165464	0.0192118275908249	0.400455771568106	LOC664787	664787
10604393	0.580849515201582	6.63674876178952	4.50765220518236	0.000283415687342281	0.019241268148472	0.39707404866411	Elf4	56501
10537410	0.392909883254548	6.96448884749638	4.50651585790709	0.00028412015204946	0.0192514941232734	0.394665983367827	Tbxas1	21391
10352905	0.39995345618339	9.00676234871571	4.50530721112488	0.000284871387842328	0.0192648432712049	0.392104628937749	Cd34	12490
10425866	0.449502334446182	8.34515353922108	4.50109280786607	0.000287506655405171	0.0194053035764733	0.383172879593992	Parvg	64099
10378253	-0.212774347999718	9.7152355182619	-4.4986931381391	0.000289018206200767	0.0194695210223618	0.378086737216553	Camkk1	55984
10563295	0.289146603723381	11.6432284872241	4.49759522477391	0.000289712466902151	0.0194785403278893	0.375759587230071	Ftl1	14325
10530013	-0.228837645881907	8.43960985943643	-4.49532362373759	0.000291154279980411	0.0195376887492646	0.370944470162046	Ccdc149	100503884
10496373	0.484446056285665	7.3271655201094	4.49383265963616	0.000292104567708698	0.0195636893517425	0.367783920917145	Ddit4l	73284
10363445	0.390523449101753	9.1144083983042	4.49135204246713	0.000293692602454571	0.0196100652437292	0.362525240734067	Vsir	74048
10572282	-0.253802689836242	9.30814493646059	-4.4909896712605	0.000293925316225055	0.0196100652437292	0.361757019790402	Hapln4	330790
10596940	-0.188267205687133	9.76333499081173	-4.48662922737621	0.000296740291179792	0.0197599473590222	0.352512407442726	P4htm	74443
10481949	0.266344564006646	5.84505527244512	4.48434222963917	0.000298227626173849	0.0198071533042032	0.347663325481024	Traf1	22029
10379389	0.522315168109456	7.89936366374711	4.4837885446101	0.000298588847278552	0.0198071533042032	0.346489315491815	Adap2	216991
10452978	0.359499447303078	8.47263194914999	4.48108625995172	0.000300358181007965	0.0198865721368321	0.340759277649553	Gm6548	625054
10379518	0.614399369889465	7.04893562614778	4.47564784825948	0.000303951307563462	0.0200862118838516	0.329226293677128	Ccl7	20306
10461636	0.389653109584941	4.02614628624661	4.4711380225322	0.00030696396522686	0.0202468072699918	0.319661365115675	NA	NA
10432923	-0.463865558924285	9.56404452897328	-4.46965456254903	0.00030796155127815	0.0202741354591449	0.316514855160697	Spryd3	223918
10540359	-0.206946342141073	8.9878171943479	-4.46823693765375	0.00030891793667918	0.0202986530793352	0.313507881094852	Cntn4	269784
10527920	-0.357201794011585	9.16523583247469	-4.46733070478183	0.000309530894293694	0.0203005545012241	0.311585585335745	Cyp51	13121
10424349	-0.218816516530222	9.65969589451648	-4.46464962602932	0.000311351552406165	0.0203452914859223	0.305898254425096	Sqle	20775
10461594	1.21705542818426	5.91257883104898	4.46460252770925	0.000311383632638397	0.0203452914859223	0.305798342252928	Ms4a4c	64380
10429568	0.591336241922539	10.9332683097129	4.46189641350949	0.000313232496120278	0.0204276952441667	0.300057531408052	Ly6c1	17067
10581813	0.532542181968974	5.78821819192917	4.46040344930059	0.000314257274703589	0.0204561476941887	0.296890167197569	Mlkl	74568
10379511	0.827070620551667	7.32643345333192	4.45880658140178	0.000315357135787563	0.0204893720373378	0.293502245615325	Ccl2	20296
10595633	0.535472572749106	6.95516751139143	4.45763292517113	0.00031616799238936	0.0205037302527129	0.291012130938847	Bcl2a1d	12047
10559486	0.461111379827996	7.86476166235931	4.45472206239474	0.000318188185318683	0.0205789170529772	0.284835938104307	Lair1	52855
10396952	-0.21358413685121	9.06244524659124	-4.45425804094213	0.00031851143194769	0.0205789170529772	0.283851350866346	Ttc9	69480
10401238	0.282339116236672	8.72098869247108	4.45141432793398	0.00032049970339394	0.0206689604637725	0.277817167222714	Zfp36l1	12192
10523451	0.546147408882223	7.27562772979072	4.43536793265763	0.000331957188737939	0.021368207186168	0.243760368601554	Anxa3	11745
10429560	1.56508198695216	6.61780661858523	4.43059375186265	0.000335445541538032	0.0215114738013117	0.233625303320783	Ly6i	57248
10567446	-0.285957104713997	5.76638045981538	-4.43023772489455	0.000335707163488736	0.0215114738013117	0.232869454109132	Dnah3	381917
10490856	-0.448958534530934	10.4187087954187	-4.42978597888512	0.000336039421004379	0.0215114738013117	0.231910383798088	Ralyl	76897
10545101	0.387687090822708	7.249044409959	4.42881322735575	0.000336756007843561	0.021517718442357	0.229845170887018	Hpgds	54486
10542275	0.319256267699659	8.08031242346545	4.41990450671301	0.000343391154230146	0.021886909260194	0.210929360309968	Etv6	14011
10340321	0.339248478052538	7.9315557982805	4.41937028341179	0.000343793223707305	0.021886909260194	0.209794932891148	NA	NA
10531980	0.720609808494554	7.38759810870193	4.40943097209327	0.000351361386592784	0.0223278277842142	0.188686376076103	Gbp9	236573
10351658	0.45226232706323	5.98464022314888	4.40149827442344	0.000357522580093278	0.022658260991322	0.171836199499022	Cd48	12506
10411332	-0.190235443382402	10.3870564444522	-4.40106154771706	0.000357864939132215	0.022658260991322	0.170908449823046	Hmgcr	15357
10530536	0.397233067576979	6.4806841480169	4.39914357053742	0.000359372416146651	0.0226703740056198	0.166833943845659	Tec	21682
10526559	-0.185909874314993	11.4101839715347	-4.39894347370088	0.000359530056727131	0.0226703740056198	0.166408853602048	Ache	11423
10548333	0.998891490933537	6.19515092187365	4.39833121315463	0.000360012843817668	0.0226703740056198	0.165108142692008	Cd69	12515
10542120	0.454951273850601	6.03506001313647	4.39545461270433	0.00036228993914116	0.0227725104603015	0.15899676058895	Clec2i	93675
10425066	0.621923584390508	6.61219924365191	4.3941667712499	0.000363314106005814	0.022795664846141	0.156260606288875	Csf2rb	12983
10350697	-0.165254096350379	11.408948725294	-4.39302053726405	0.00036422812412525	0.022811837107376	0.153825252236952	Nmnat2	226518
10532019	0.810454097894469	7.34218427793133	4.38987819653933	0.00036674581676525	0.0228989541992056	0.147148569161241	Gbp11	634650
10582862	0.38189610400752	5.94251159614548	4.38964092482865	0.000366936636621333	0.0228989541992056	0.146644409495256	Sp140	434484
10447490	-0.149913789543612	11.8310954746954	-4.38742936051291	0.000368720074627091	0.0229690139678095	0.141945119205976	Pja2	224938
10546010	0.39841245439719	6.77908996348668	4.38522734556926	0.000370504532117727	0.0230201429582238	0.137265915822181	Arhgap25	232201
10351825	0.278292973982996	8.11760482276453	4.38478338537206	0.000370865364114078	0.0230201429582238	0.136322491616256	Tagln2	21346
10480003	0.241466611119502	6.3328283765616	4.38226759812985	0.000372916820147441	0.0230733941222091	0.130976238782181	Itih2	16425
10436841	0.388054245041543	8.49824263137372	4.38210372133838	0.000373050848581171	0.0230733941222091	0.130627978125339	Il10rb	16155
10358434	0.498355802279019	7.14042193491716	4.37489716366835	0.000378993292052655	0.0233993016549739	0.115311960633984	Pla2g4a	18783
10497931	0.332930690530139	7.39371149810777	4.37390900752751	0.000379815551282751	0.0234084903591994	0.113211677735785	Cflar	12633
10520362	-0.333156281803932	10.850909171255	-4.36616339581319	0.000386323659635848	0.0237674520512249	0.09674735371342	Insig1	231070
10449258	-0.189395126137146	9.79926842664428	-4.36458371578298	0.000387664752863815	0.0238078212182795	0.0933892404515264	Arhgdig	14570
10374083	0.235254814113204	8.07127683992736	4.35616304354157	0.000394893521577385	0.024208992610282	0.0754867651949951	Aebp1	11568
10545588	0.350982474743589	6.93837178253173	4.35438454008458	0.000396437651640299	0.0242444662379573	0.0717052880847362	Hk2	15277
10541564	0.420863501745043	5.80429263223969	4.35389112482851	0.00039686712570189	0.0242444662379573	0.070656160631513	Clec4a3	73149
10557342	0.474106425919901	7.01240953516052	4.35086530883485	0.000399511144773009	0.0243350957551971	0.0642222958128702	Il21r	60504
10554233	0.354387237100276	8.40059045561478	4.35059198831739	0.000399750853746189	0.0243350957551971	0.0636411106965831	Aen	68048
10504672	0.246027887598144	8.77305934849648	4.34607719704259	0.000403731562051386	0.0245344564631227	0.0540405100249428	Tdrd7	100121
10562905	0.201274449688674	7.90070771025796	4.34100800189206	0.000408248910985684	0.0247656756472293	0.0432600730864037	Atf5	107503
10524052	0.241090695058288	8.90129590973828	4.33191743248431	0.000416478327831806	0.0252208827098146	0.0239251911038183	Fgfrl1	116701
10518726	-0.181083991979277	8.39819314207604	-4.32677245593248	0.000421210074462108	0.0254630646753093	0.0129809377300365	Slc25a33	70556
10499655	0.30354490798695	7.86606725041971	4.31832789933673	0.000429094550643711	0.0258946642020406	-0.00498410743900379	Il6ra	16194
10544732	0.217329257880859	8.08194599169543	4.31543840594586	0.000431826536302502	0.026014368114168	-0.0111318131770091	Skap2	54353
10520154	-0.166196932260496	8.79139850933145	-4.31336928197935	0.000433793672502361	0.0260876609968548	-0.0155342696775511	Abcb8	74610
10566050	0.313749643708002	8.7702469215743	4.31071826843944	0.000436327264606211	0.0261947076298997	-0.0211750181649473	Il18bp	16068
10381962	-0.273941175839884	9.29571647107108	-4.30762334518103	0.00043930404124267	0.0263279456441297	-0.0277606015164986	Ace3	217246
10384154	0.364145346899754	6.52561834774355	4.30603323348993	0.00044084142782369	0.0263529333793133	-0.0311442701265836	Myo1g	246177
10498319	0.372560840356075	9.48987449123055	4.30562473163087	0.000441237261989652	0.0263529333793133	-0.0320135526330123	Serp1	28146
10457614	0.517254592214162	10.3721022169176	4.30251337861341	0.000444263946352597	0.0264881900089473	-0.0386346189733002	Aqp4	11829
10351867	0.53680256199256	6.92401671689209	4.29465250276443	0.00045200474633609	0.0269035701757577	-0.055364224836457	Aim2	383619
10552320	-0.218572534158952	8.87997445726533	-4.28890762243542	0.000457747976112606	0.02719883700799	-0.0675917803230961	Zfp788	67607
10587383	0.441444230285896	6.68680852110371	4.28619012855893	0.000460490330052265	0.027295411980637	-0.0733761224331717	Cd109	235505
10547894	0.471685770359474	6.35720070764797	4.28574233602404	0.00046094380991467	0.027295411980637	-0.0743292963182531	Cd4	12504
10471486	0.449911065662286	8.81772692126559	4.28230272569303	0.000464442187314122	0.0274558000527872	-0.0816510745810257	Eng	13805
10590654	-0.219877176878489	9.90038211637415	-4.27965590098908	0.000467152492429255	0.0275691352068606	-0.0872855203099663	Aasdhppt	67618
10462603	0.336807131897685	5.95504453382063	4.27688245201621	0.000470009608950992	0.0276907356053161	-0.0931897419715098	Fas	14102
10370497	-0.244333068667402	11.2911186433828	-4.27601104901066	0.00047091094029818	0.0276968938828506	-0.0950448640684902	Pdxk	216134
10601771	-0.174649137927419	10.2040082352534	-4.27504986940878	0.000471907157465551	0.0277086026917273	-0.0970911365909641	Armcx1	78248
10575799	0.437836898887781	7.77579945414864	4.26057674449535	0.000487167914522125	0.0285564194077387	-0.127906435525103	Plcg2	234779
10524631	0.629437028973095	8.14159626589395	4.25769347491741	0.000490267146817958	0.0286897071100879	-0.134046017423347	Oasl1	231655
10363901	0.255101479211039	9.17017999063904	4.25391060894983	0.000494363584174871	0.0288808036738126	-0.142101525285615	Etv5	104156
10339338	-0.491679038351072	3.90909820802707	-4.24288925586526	0.000506496689700474	0.0295399747214572	-0.165573343241479	NA	NA
10347915	0.899680113865942	7.1490233620447	4.24024155727915	0.000509455996180332	0.0296454521165891	-0.171212525816421	Gm7609	665378
10397645	0.564483820605324	5.79712837990771	4.23974677494143	0.000510010942627165	0.0296454521165891	-0.172266354089918	Gpr65	14744
10591112	-0.322104400638873	8.25409228612806	-4.23455345064039	0.000515872715114912	0.0299361194948153	-0.183327890878564	Fat3	270120
10516427	-0.206528487285748	12.1697711336384	-4.23232229578873	0.000518411893648078	0.0300333290386787	-0.188080348418675	Ncdn	26562
10514221	0.282551584563871	8.48785382006489	4.22845483686622	0.000522843206854379	0.0302396503664862	-0.196318488206727	Plin2	11520
10557895	0.710571283871779	6.66955583412601	4.2188658885966	0.000533995823582594	0.0308036279189932	-0.216745575698516	Itgax	16411
10540493	0.479953303968705	8.89343630477065	4.21855046684489	0.000534366732887022	0.0308036279189932	-0.217417546050254	Edem1	192193
10566580	0.49313199827998	5.05599451633879	4.21557600991931	0.000537877255737892	0.0309236001207138	-0.223754398833775	Gvin-ps6	209380
10362974	-0.151512382896566	8.87494302549606	-4.21528056305614	0.000538227217290904	0.0309236001207138	-0.224383836435361	Hace1	209462
10560624	0.167965201458967	13.1615220962516	4.21219596740649	0.000541894722925304	0.0310829382324811	-0.230955556652245	Apoe	11816
10530841	0.370221668181241	10.2628476580711	4.21089264590219	0.000543451908711964	0.0311209033720393	-0.233732340440448	Igfbp7	29817
10458278	0.719227038012794	7.40135570760316	4.20939749618351	0.000545243849971102	0.0311694621130551	-0.236917867448944	Mzb1	69816
10457168	0.326441853125003	5.51333829486028	4.20797764052297	0.000546951070621277	0.0311694621130551	-0.239943018825985	Cd226	225825
10485405	0.418834004626429	7.41794810187273	4.20723857595011	0.000547841848284177	0.0311694621130551	-0.241517690212615	Cd44	12505
10363007	0.236595187946175	9.12728182504299	4.20720140337144	0.000547886690192078	0.0311694621130551	-0.241596891437903	Ascc3	77987
10381445	0.38763812060907	7.14561874325813	4.20467656641015	0.000550941128693821	0.0312920157408451	-0.246976466767311	Tmem106a	217203
10366043	0.324494625594976	8.45636893095616	4.20153740446417	0.000554762724640376	0.031457670976345	-0.253665144482383	Dusp6	67603
10547807	-0.144183618940884	12.2652095602363	-4.20031076640084	0.000556263283685715	0.0314747422546884	-0.256278822151518	Eno2	13807
10548105	0.293331194145649	9.28802753628725	4.19981187376219	0.000556874755081512	0.0314747422546884	-0.257341853871364	Ccnd2	12444
10598575	-0.163028271256227	8.02238382579885	-4.18692392152314	0.000572908186065232	0.0323283904993953	-0.284804959877788	Lancl3	236285
10497001	-0.166518786888423	8.59589492375506	-4.18567164648683	0.000574490707912979	0.0323651491200246	-0.287473616366571	Cryz	12972
10403054	2.83176149982815	8.94527592780248	4.18454575037656	0.000575917286358286	0.0323930175951683	-0.289872977897586	LOC435333	435333
10433578	-0.183340979052424	8.90012245788023	-4.17702900922186	0.000585533444243925	0.0328806825879141	-0.305892245860981	Snn	20621
10456001	0.300368777625705	10.3097956985798	4.16811548233129	0.000597146606021843	0.0334787355247085	-0.324889517965554	Rps14	20044
10415980	-0.266541706868873	8.62042138800769	-4.16736438864901	0.000598135729820087	0.0334801899654528	-0.326490372500765	Fbxo16	50759
10582310	-0.241381235185196	8.27150945097679	-4.16514892652933	0.000601062930251524	0.0335894168953889	-0.331212382233977	Mvd	192156
10500610	0.872017267920645	7.63475371551288	4.16442710781969	0.00060201975620907	0.0335894168953889	-0.33275087471049	Tent5c	74645
10557528	-0.168250601662999	10.2450551820366	-4.16277983734848	0.000604209094497075	0.033657545071664	-0.336261915645381	Kctd13	233877
10461305	-0.179072136531259	10.6021259302439	-4.16103028628929	0.00060654316181082	0.0336741080747878	-0.339991005934663	B3gat3	72727
10544891	0.325915498502086	7.99869547210306	4.16040101351595	0.000607384892374056	0.0336741080747878	-0.341332284198826	Nod1	107607
10534927	0.693464543197044	6.3768342674262	4.15932181901332	0.000608831191678287	0.0336741080747878	-0.343632572538761	Pilra	231805
10495094	0.291672835519197	6.80115131608231	4.15914254091677	0.000609071790068876	0.0336741080747878	-0.344014703033952	Inka2	109050
10363486	-0.236788473782147	8.33955324887531	-4.15844041517384	0.000610014994090974	0.0336741080747878	-0.34551128563478	Lrrc20	216011
10461765	0.373584242021364	6.84658827279547	4.15821435241536	0.000610318989847995	0.0336741080747878	-0.345993140463031	Lpxn	107321
10545658	-0.265168395766377	8.77436480533065	-4.15528446860687	0.000614272767068314	0.0338199829522584	-0.35223828201197	Wdr54	75659
10438405	1.19221290862414	7.35388062610125	4.15481493621707	0.000614908780950153	0.0338199829522584	-0.35323911693111	Iglv1	16142
10410477	-0.191542608047024	8.00971694698546	-4.1518360599439	0.000618959367250957	0.0339889851589941	-0.35958883346376	Adamts16	271127
10495967	0.354090717817654	6.71325365180824	4.15057680246202	0.000620679745342114	0.0340296970790092	-0.362273080265182	Tifa	211550
10425628	0.266337454144665	8.49543725049829	4.14621941640294	0.000626670017477799	0.034248877014861	-0.371561497692837	NA	NA
10386442	-0.17308277219648	10.2394407531922	-4.14478161432977	0.000628659379464681	0.034248877014861	-0.374626442354576	Cops3	26572
10402991	2.5184451455556	8.9583410603166	4.1446320107978	0.000628866738117642	0.034248877014861	-0.374945351876628	Igh-VX24	195176
10503376	-0.252871245505526	8.20185373638473	-4.14418534001275	0.000629486258402728	0.034248877014861	-0.375897520736602	Triqk	208820
10416302	-0.296938344957558	8.1205667554656	-4.14410055352035	0.000629603924410132	0.034248877014861	-0.376078260535332	Hr	15460
10407940	0.770831287635178	5.41276544820415	4.14215315645906	0.000632312615927214	0.0343424789525468	-0.380229562137218	Trgv2	21636
10500378	-0.205437175251173	8.86416470944511	-4.14049839190809	0.000634623503792465	0.034391127621382	-0.383757091408238	Nudt17	78373
10467508	0.661035854227989	6.87393275952221	4.1400957299706	0.000635187109692959	0.034391127621382	-0.38461546749523	Blnk	17060
10548375	0.381082685238129	5.52069559638914	4.13506955202042	0.000642264838962555	0.034720257857447	-0.395330207031903	Clec7a	56644
10487359	0.258504399467885	7.74179021220426	4.12962647717231	0.000650019290986051	0.0350848921656446	-0.406934014852085	Itpripl1	73338
10552406	0.946795478446657	6.62782211332927	4.12865270628619	0.00065141648413135	0.0351009948017184	-0.409009981241183	Nkg7	72310
10498992	0.423141432905709	7.83557387955108	4.12801213335056	0.000652337245164272	0.0351009948017184	-0.410375613936314	Tlr2	24088
10544273	0.644274705886377	6.18718517232168	4.11366671043361	0.000673304369075397	0.0361593011503133	-0.440959608028528	Clec5a	23845
10533781	-0.187328979009347	8.33578096430122	-4.11253024791024	0.000674994149166014	0.0361593011503133	-0.443382593869921	Mphosph9	269702
10593913	0.231191391868334	8.1557418747744	4.11244156291808	0.000675126192363445	0.0361593011503133	-0.443571674475	1700017B05Rik	74211
10434229	0.365893498333827	9.46777396016368	4.10957658200524	0.000679405889568367	0.0363325364944561	-0.449679985840335	Cldn5	12741
10384352	-0.198734319765559	6.70475407538243	-4.10650704058042	0.000684021480971339	0.0365231746214497	-0.456224508240521	Zpbp	53604
10357932	-0.153813523379588	8.92884091288042	-4.10214782739851	0.000690630635579038	0.0368195105716677	-0.465518847297637	Ppp1r12b	329251
10390780	-0.191816426092457	9.18243317939394	-4.10081698504595	0.000692661155710666	0.0368552766106264	-0.468356383047355	Krt222	268481
10355403	0.383766699829067	9.19995354161997	4.10031928330871	0.000693422062812131	0.0368552766106264	-0.469417553682019	Fn1	14268
10466521	0.421469589730525	6.74727141085832	4.0981880494986	0.000696689911359578	0.0369724294944411	-0.473961665822594	Gcnt1	14537
10461605	0.338689390277373	3.910234614592	4.09703367102295	0.000698466404049074	0.0370102015316247	-0.476422987926227	Ms4a4b	60361
10505517	0.345401929620215	5.80900855607159	4.09406608354367	0.000703054235141603	0.0371675285212341	-0.482750405758718	Tlr4	21898
10485963	0.562858814396725	6.26701127662721	4.09373108132494	0.000703574043929	0.0371675285212341	-0.483464692856323	Arhgap11a	228482
10538658	-0.153377274794734	10.2069267983539	-4.09076544428441	0.000708192603640436	0.0373281349956207	-0.489788012864255	Herc3	73998
10497663	-0.165914360422716	11.9384096323193	-4.0899954898061	0.000709396681290226	0.0373281349956207	-0.491429715341983	Slc7a14	241919
10459944	0.300604842621651	7.50760110869605	4.0897149314948	0.000709835938783236	0.0373281349956207	-0.492027924632892	Nfatc1	18018
10404132	0.850044845203299	5.91770600578685	4.08864565297759	0.000711512571632081	0.0373597839727056	-0.494307855236097	Cmah	12763
10395259	0.25686499083643	9.40635519191557	4.08122903137863	0.000723252096588442	0.0379189183671406	-0.510121843611745	Nampt	59027
10353438	0.468646623858757	7.76222145990113	4.06726148138942	0.000745892775158568	0.039047037446554	-0.539904584381318	Tram2	170829
10352234	0.260812489714738	10.2539309978572	4.06098053599371	0.000756305017448529	0.0395325750473847	-0.553297510875504	Itpkb	320404
10545958	0.453359359196547	6.74844194802228	4.0577432833056	0.000761728555504098	0.0397562831671508	-0.560200367623386	Anxa4	11746
10458894	0.292946294505409	5.43653592003195	4.05600545662525	0.000764656148256303	0.0398492469466103	-0.56390597493936	Lox	16948
10483698	0.404388861659728	8.49212809981035	4.05253446485212	0.000770537403195501	0.0400696444472362	-0.571307258055152	Wipf1	215280
10503107	0.499643566815395	6.19940680316162	4.05212908467742	0.00077122724071863	0.0400696444472362	-0.572171660938001	6330407A03Rik	70720
10590529	-0.141983838902851	8.63158405827396	-4.05147386240985	0.000772343549472044	0.0400696444472362	-0.573568808895408	Tmem42	66079
10566574	0.556738700607298	8.37286874196944	4.04776919806626	0.000778685863497898	0.040338480797596	-0.581468365712921	Gvin1	74558
10344194	0.295359218496614	12.3213888233777	4.04534504054612	0.000782864299983283	0.0404945878979448	-0.586637462402289	NA	NA
10481272	0.411233190675535	9.52664070823381	4.04341799377223	0.000786201965069329	0.0405596024651227	-0.590746554534523	1700007K13Rik	69327
10443506	0.263070811209276	7.86986025208439	4.04327229817972	0.000786454892448007	0.0405596024651227	-0.591057224950495	Fgd2	26382
10453272	0.272727708934454	10.1267836849017	4.04155941235219	0.000789434603190413	0.0406529582324426	-0.594709653626556	Zfp36l2	12193
10530269	0.35106427201482	6.1252557618253	4.03111662507673	0.000807847896156478	0.0415396344236674	-0.616976977132923	Rbm47	245945
10376513	0.410579351372562	5.91223361811607	4.02572834091805	0.000817517075230569	0.0419747319571855	-0.628466407122411	Nlrp3	216799
10366866	-0.18298559849212	10.6139612351577	-4.02462102090982	0.000819518506765016	0.0420154325887197	-0.630827532975888	Dctn2	69654
10384092	-0.13978946097952	10.1595320307522	-4.02279021109558	0.000822838423433382	0.0421235104544099	-0.634731338707531	Nudcd3	209586
10572989	0.156708497335256	8.31874278554346	4.02174690398291	0.000824736357904042	0.0421585820599184	-0.63695595993534	Slc10a7	76775
10389214	0.314439134183207	6.92358412984146	4.01603341508362	0.000835208363172511	0.0426311933977628	-0.649138631396905	Ccl9	20308
10530145	0.38653524287836	5.72889462280204	4.01351400808479	0.000839868432319466	0.042806197518218	-0.654510628108906	Tlr1	21897
10354054	0.230312947624488	7.68491924059937	4.01247030980528	0.000841806574949371	0.042823392717381	-0.656736040984046	Mitd1	69028
10564502	-0.240225547048792	6.86076069872077	-4.01200626156477	0.000842669753126831	0.042823392717381	-0.657725500380815	Pgpep1l	78444
10425267	-0.20007892705754	9.34789155380855	-4.00691975123739	0.000852189698766386	0.0432175965545263	-0.668571053890076	Pick1	18693
10383564	-0.15130738738357	9.05854962212095	-4.00653539345508	0.000852913441783804	0.0432175965545263	-0.669390582839286	Fn3k	63828
10539421	0.412918036737993	8.84442416082501	4.00451350137705	0.00085673083229052	0.0433478365799396	-0.673701653177054	Mob1a	232157
10576335	-0.146085881078273	8.86158613596508	-3.99924289994328	0.000866762774241439	0.0437916773730122	-0.684939485500205	Def8	23854
10338909	0.56444518150754	6.39775178945312	3.99743213372881	0.000870236513952584	0.0439033689767661	-0.688800307783153	NA	NA
10401296	-0.153225662892876	9.60816368040461	-3.9965687430781	0.000871897746904613	0.0439234285252237	-0.690641176420916	Slc8a3	110893
10599487	0.365197957481374	7.23074424863471	3.99570087278405	0.000873570809568173	0.04394402509492	-0.692491590714401	Sash3	74131
10574944	-0.203190445201304	8.60309588552431	-3.99476594656624	0.000875376749829721	0.0439712367400016	-0.694484970758018	Dus2	66369
10548295	0.34399246420482	5.88706552547295	3.99238574417078	0.000879991388121889	0.0441392505788122	-0.699559830484684	NA	NA
10542993	0.595796380040099	7.13984771045254	3.99084664825943	0.000882988324624816	0.0442257552794793	-0.702841332356881	Pon3	269823
10564377	0.249937221744529	7.34333888594935	3.98950606276301	0.00088560707294606	0.0442930961951152	-0.705699574874969	Lrrk1	233328
10339437	0.489830042647347	8.32772001156817	3.98608767578908	0.000892320034731704	0.0445647189759684	-0.7129877977987	NA	NA
10516064	-0.425557904600192	10.4480265156444	-3.9842776192399	0.000895895258925949	0.0446790806316585	-0.716846913971198	Mfsd2a	76574
10437639	0.183351504868961	9.71819677949702	3.97921293632522	0.00090597564854953	0.0450973035495104	-0.727644866693648	Emp2	13731
10455784	0.227671437483696	8.42373383474854	3.97876325171635	0.00090687615595822	0.0450973035495104	-0.728603586570302	Gramd3	107022
10468898	0.422358703146813	6.97383912064505	3.97655605771305	0.000911309179742107	0.0452530101254795	-0.733309256772521	Lax1	240754
10488266	-0.140859814892105	11.5278988983127	-3.97009332001258	0.000924414742304988	0.0458383116155797	-0.747087321111026	Dzank1	241688
10342212	0.36125344605081	7.23472565001352	3.96851552621113	0.000927642930276058	0.0459328607640966	-0.750450987284557	NA	NA
10389894	0.279682187539666	6.90749385158003	3.96673097485174	0.000931307788392355	0.046048732182814	-0.754255401096065	Abcc3	76408
10352393	-0.30158904598558	8.82396681091187	-3.96127109240604	0.000942611027826535	0.0465414194989352	-0.765894870207128	Srp9	27058
10417526	0.481231771695225	5.87501284162027	3.95978770961016	0.0009457056979928	0.0466279859038719	-0.769057106811323	Dnase1l3	13421
10370483	-0.148873438771762	11.0648393183253	-3.95533524888849	0.000955055908727114	0.0470222994155162	-0.778548574950428	Rrp1	18114
10344311	1.03900709006094	6.13733384745046	3.95036933150562	0.000965593872516228	0.0474738939302179	-0.78913428150094	NA	NA
10342293	0.525662724970449	6.19751288412178	3.94845272476847	0.000969692160588235	0.047582905197318	-0.793219765581724	NA	NA
10431894	0.282392871641102	11.4551543616747	3.94805308877257	0.000970548900601221	0.047582905197318	-0.794071632417976	Slc38a2	67760
10574141	0.287115524257288	8.22033911640619	3.94511558099014	0.00097686968609328	0.0478253384346513	-0.800333172291781	Nlrc5	434341
10567297	0.401417699836362	6.73400647536064	3.9416659203587	0.000984345250238065	0.0480858094921161	-0.807686242801011	Itpripl2	319622
10450325	0.634741314464025	7.40215131190122	3.94123893819382	0.000985274522005032	0.0480858094921161	-0.808596357294524	Cfb	14962
10600698	0.500790740922275	5.34966676466903	3.94074981912247	0.000986340108396972	0.0480858094921161	-0.809638913408448	Tasl	71398
10411306	0.359905929883345	8.8967472270898	3.93998680399955	0.000988004709117602	0.0480995009648849	-0.811265270814376	Polk	27015
10476740	-0.162002994443393	11.2086306547897	-3.93728334649381	0.000993925312327312	0.0483200613377586	-0.817027583160686	Slc24a3	94249
10341541	0.550106337633025	3.24979324379429	3.93618552886811	0.000996339694868038	0.0483697874212472	-0.819367504294284	NA	NA
10589913	-0.183496628003777	10.6469007571132	-3.93531175613749	0.000998265549365303	0.0483945586256342	-0.821229875422951	Dync1li1	235661
10393341	0.250081847832392	6.80736563522155	3.93458423467286	0.000999871904781058	0.0483945586256342	-0.822780515024063	Rhbdf2	217344
10585545	-0.201273287672194	10.0109067561028	-3.93406195543989	0.00100102668733691	0.0483945586256342	-0.823893695829621	Rcn2	26611
10560329	-0.438034933414439	6.78160160619349	-3.93201330137378	0.0010055692826728	0.0484895932293897	-0.828260132858337	Hif3a	53417
10533734	-0.174722404259088	8.68167786665371	-3.93191740982035	0.00100578241422296	0.0484895932293897	-0.828464511374722	Abcb9	56325
10575993	-0.177277549659321	10.7242133176406	-3.93120551075422	0.00100736612074365	0.0484986791648882	-0.829981812961704	6430548M08Rik	234797
10541246	0.317022527375983	7.67543699731161	3.92824870713854	0.00101397070473797	0.0486248358288253	-0.836283684466714	Il17ra	16172
10449765	-0.186768639834418	7.32842546307102	-3.92692395288515	0.00101694386696968	0.0486248358288253	-0.839107099848611	Pdxk-ps	435518
10538979	0.392967885854632	6.56469036300138	3.92682037970718	0.0010171766857108	0.0486248358288253	-0.83932784144812	Cd8b1	12526
10567825	0.3020750612184	7.01360752825242	3.9267040839591	0.00101743816680964	0.0486248358288253	-0.839575697953616	Lat	16797
10541034	-0.172662237862633	7.22937508708132	-3.92664623588914	0.00101756825838063	0.0486248358288253	-0.839698987156407	Zfand4	67492
10445119	0.518244254759576	7.45737343586525	3.92586010591081	0.00101933780059377	0.0486248358288253	-0.841374427610806	H2-M3	14991
10343583	0.609565881456744	6.94248244454134	3.92566447590253	0.00101977863403952	0.0486248358288253	-0.841791362584472	NA	NA
10495574	0.34462297634487	7.82127526432463	3.92491641239213	0.00102146608748231	0.0486385769875139	-0.843385660941788	Sass6	72776
10405216	0.334471656220823	6.92481410515125	3.92353779645259	0.00102458325644142	0.0487202653815372	-0.846323787570034	Syk	20963
10468795	-0.165062127922853	9.88702865500492	-3.92055944380088	0.00103135017252901	0.0489750437118968	-0.852671177802468	Rab11fip2	74998
10564818	0.316764202499066	6.86916916711142	3.91942319713067	0.00103394355702515	0.0490152629567547	-0.855092674636571	Anpep	16790
10455069	-0.223473848673928	9.25270296751738	-3.91895357059688	0.001035017347821	0.0490152629567547	-0.856093505816505	Pcdhb6	93877
10359097	0.264132734939505	8.8048294683661	3.91542625921419	0.00104311828911055	0.0493316894278679	-0.863610500169193	Tor1aip1	208263
10393241	-0.162789455458409	9.33225921151556	-3.90788443680271	0.00106065300130508	0.0500927966377236	-0.879681930365984	Exoc7	53413
10376726	-0.150337197721496	9.07648700081524	-3.9067232144134	0.00106337896824625	0.0501331149087746	-0.882156362896376	Dhrs7b	216820
10586118	-0.263694505954272	6.81848901790135	-3.90629276952192	0.00106439121986984	0.0501331149087746	-0.883073584772481	Calml4	75600
10371107	-0.199800292818939	8.93711405526066	-3.90361915064145	0.00107070027826555	0.0503620320331669	-0.888770630501304	Mrpl54	66047
10413152	0.329000955262662	7.58052892621859	3.90122698837966	0.00107637693778869	0.0505606248074797	-0.893867809183264	Lrmda	76633
10475199	0.195874898935154	10.0173877172709	3.89863510646744	0.00108256159108924	0.05073227828332	-0.899390407149163	Snap23	20619
10340824	0.191548130490597	11.4995499353103	3.89847272461967	0.00108295024413761	0.05073227828332	-0.899736393957389	NA	NA
10547769	0.458388399785046	7.52464361080312	3.89443707216805	0.00109265443523657	0.0511179921518483	-0.908334965042867	Ptpn6	15170
10526848	-0.155804159383896	9.06816939626549	-3.89379548861302	0.00109420520524154	0.0511217378147796	-0.909701922538797	A430033K04Rik	243308
10405343	-0.18615477633762	10.1294323111463	-3.89061313133531	0.00110192993665751	0.0513491886731115	-0.916482111271017	Tspan17	74257
10366640	0.224089697581115	5.58973946448619	3.89057285867937	0.00110202804229405	0.0513491886731115	-0.916567912897309	Llph	66225
10551393	0.280184202892164	10.1568843775521	3.88959587078095	0.00110441070332152	0.0513781630656867	-0.918649391786012	Akt2	11652
10526128	-0.165046465976164	7.52770888669866	-3.88910652914469	0.00110560604065402	0.0513781630656867	-0.919691928825776	Kctd7	212919
10496302	0.147599009941358	8.29231961845199	3.88498776916995	0.00111571863723757	0.0517788782782082	-0.928466677076477	Manba	110173
10338145	0.391017512490051	7.44920900353104	3.88310720031698	0.00112036667524346	0.051888316879272	-0.932472970071579	NA	NA
10450484	0.51359856087059	7.07321024573683	3.88186894180236	0.00112343775805931	0.051888316879272	-0.935110862148604	Aif1	11629
10405811	-0.14556204373101	11.1412761356529	-3.88177569287786	0.00112366937176476	0.051888316879272	-0.935309511061492	Habp4	56541
10585276	0.751983714816791	7.62913802204357	3.88129390900313	0.00112486679931614	0.051888316879272	-0.936335855595222	Pou2af1	18985
10396125	-0.141002527724261	10.7197092328141	-3.88102303557146	0.00112554059053427	0.051888316879272	-0.936912894938769	Atl1	73991
10400357	0.425287775592555	6.63785598691945	3.87915214478377	0.00113020544033558	0.0520118476479156	-0.940898387660059	Baz1a	217578
10608655	0.297739424246464	5.69983715004125	3.87874914872284	0.00113121279694546	0.0520118476479156	-0.941756864508577	NA	NA
10518147	0.191089581127059	9.32958661533945	3.87790524552747	0.00113332519003221	0.0520401368633021	-0.94355456450661	Pdpn	14726
10595126	-0.160808852564546	9.21227947036691	-3.87595734508101	0.00113821612231785	0.0521957683532563	-0.947703953321885	Fbxo9	71538
10539441	-0.189910766881212	7.79546876361987	-3.87248693119111	0.00114698234148841	0.0525284666536723	-0.955096336496616	B230319C09Rik	320775
10504761	0.807571607073593	4.75835500261871	3.86853534003538	0.00115704637442746	0.052906694481149	-0.963513299319345	NA	NA
10445232	-0.189363403733577	8.47256288947254	-3.8680512920652	0.00115828522727717	0.052906694481149	-0.964544301990895	Ptchd4	627626
10472440	0.22276319508615	8.83834188863925	3.86596672868132	0.00116363557135917	0.0530813286882476	-0.968984265938504	Tax1bp3	76281
10501164	0.229140582019559	8.77583470695528	3.86287146206587	0.00117162572925818	0.053374723298222	-0.975576733937633	Csf1	12977
10545874	-0.3893652108016	7.82123968325035	-3.86228788080352	0.0011731383371646	0.053374723298222	-0.976819647664298	Nat8f5	69049
10339569	-0.252597449005375	7.75867203358515	-3.86086392912245	0.00117683734697516	0.0534730276873941	-0.979852345981694	NA	NA
10361897	0.261244310843621	9.2556057030445	3.85987910895349	0.00117940245099623	0.0535196203611344	-0.981949759335308	Ifngr1	15979
10582069	-0.219172737583958	7.90370535871219	-3.8584851005924	0.00118304291714065	0.0536148263361265	-0.984918591497843	Sdr42e1	74032
10459866	0.158244503294982	10.4404990927416	3.85676968353013	0.00118753819005297	0.0537484732893764	-0.988571855023019	Slc14a1	108052
10603346	0.252702181546882	8.59928941070002	3.85599576807353	0.00118957183991891	0.0537705034532915	-0.990220008096046	Plp2	18824
10534152	-0.16324283672904	9.1183601054491	-3.85340558393529	0.00119640357130885	0.0540090755047994	-0.995736014626451	Galnt17	212996
10515156	-0.283253673768032	9.16814980847388	-3.85216834604723	0.00119968069221231	0.0540867715451361	-0.998370743878962	Minpp1	17330
10524020	-0.1629174765778	10.0315059958712	-3.84924703460678	0.00120745418768693	0.054366719642484	-1.00459157136429	Tmem175	72392
10404506	0.223189758017438	8.04775133358831	3.84128927175088	0.00122888617202454	0.0552601336863817	-1.02153603845444	Ripk1	19766
10517116	0.202552144574167	9.05894826420732	3.84037830559492	0.00123136376327933	0.0553000056997281	-1.02347563492271	Rps6ka1	20111
10452815	0.476588786741204	7.41972700901491	3.83838529491192	0.00123680168072637	0.0554725502219981	-1.02771899123061	Xdh	22436
10419471	0.198935701057111	7.54270693596486	3.83478230696106	0.00124669347762111	0.0558441562913785	-1.03538986124093	Tep1	21745
10580033	0.238426803604483	8.54739851739571	3.83159232099171	0.00125551745452542	0.0561227190283085	-1.04218108962162	Adgre5	26364
10576073	0.222284178836459	9.69771371255444	3.83136760273015	0.00125614140978205	0.0561227190283085	-1.0426594845998	Banp	53325
10545217	1.75071491243096	4.89034060040213	3.82685376663366	0.00126874049090555	0.0566128619561961	-1.05226848296611	Igkv5-43	381783
10544525	0.189641389930134	10.456297375672	3.82574938749465	0.00127184225108162	0.0566785085225606	-1.05461936849369	Pdia4	12304
10383799	0.285205817587569	9.84761623398128	3.82299659764184	0.00127960680038804	0.0569515139327634	-1.06047903759646	Tcn2	21452
10464761	-0.20058404634325	8.17118527726719	-3.82087682524525	0.00128561815492926	0.0571078696679392	-1.06499107156466	Syt12	171180
10462922	0.29521051004539	9.17530887343676	3.82059985140478	0.00128640569476399	0.0571078696679392	-1.06558061186316	Plce1	74055
10414102	0.258798546617705	7.17504005347535	3.81709034885083	0.00129642641232038	0.057479313893184	-1.07305037683831	Mmrn2	105450
10438801	-0.186194024695588	10.9019300038406	-3.81623568033568	0.00129887855470378	0.0575146733267559	-1.0748694223227	Fgf12	14167
10532150	-0.187828438149147	9.72084936187525	-3.81045277887455	0.00131559268790969	0.0581806639080671	-1.08717686050583	Dipk1a	67266
10351119	-0.16117334881876	9.53723018762505	-3.8093825387691	0.00131870947345064	0.0582443980903993	-1.08945446355909	Vamp4	53330
10404389	0.838837934320479	6.15717508111503	3.80845970750506	0.00132140289833495	0.0582892953630999	-1.09141832905886	Irf4	16364
10385428	0.350419662896737	6.7913916870579	3.80628015668547	0.00132778611150325	0.0584785574124956	-1.09605648014199	Itk	16428
10343983	0.438196782031576	5.71798110652736	3.80584707997645	0.00132905812301126	0.0584785574124956	-1.09697805992946	NA	NA
10364194	-0.183634971758783	8.82157639136676	-3.80452529860537	0.00133294793328453	0.0585421414299505	-1.09979074516323	Lss	16987
10588380	-0.167231655738458	8.68976800271406	-3.80421200548729	0.00133387157688495	0.0585421414299505	-1.1004574079093	Cpne4	74020
10466040	0.332861647685233	6.99850117964289	3.800609563991	0.00134453830740519	0.0589024175078637	-1.10812285280385	Cd5	12507
10504755	0.852500352567244	7.48927808189628	3.80029643558983	0.0013454694908298	0.0589024175078637	-1.10878911917707	NA	NA
10400254	0.192458488821188	9.0649976537517	3.79754064270331	0.00135369254312055	0.0591878651558116	-1.11465266253862	Heatr5a	320487
10361055	-0.249671218817181	7.56301425584133	-3.79618062558062	0.00135776921537204	0.0592915300582062	-1.1175462853765	Vash2	226841
10514924	-0.16819832458375	9.40270306151925	-3.79383614262155	0.00136482567332023	0.0594987018382438	-1.12253432706293	Tomm22	223696
10534202	0.431127625526655	7.82554423203809	3.7934680707182	0.00136593682586072	0.0594987018382438	-1.12331740491706	Ncf1	17969
10480676	-0.171490347188653	10.9621151275128	-3.79105394609664	0.00137324714570625	0.0597115996628267	-1.12845335608471	Grin1	14810
10405179	0.315957500161476	8.82294493148868	3.79069816781794	0.00137432779520277	0.0597115996628267	-1.12921024048619	S1pr3	13610
10569344	0.375015625853953	8.69185995817877	3.79015545342917	0.00137597788636146	0.0597115996628267	-1.13036480406155	Igf2	16002
10596931	-0.254673981980758	10.9072548702178	-3.7893708083919	0.00137836705504515	0.0597406967997125	-1.13203402722828	Wdr6	83669
10526410	0.505725840722421	8.5493407230037	3.78752694964241	0.00138399775989029	0.0599100400171689	-1.13595648420234	Hspb1	15507
10608649	0.266671146849109	7.41330838452953	3.78629836823896	0.001387762310518	0.0599768713414771	-1.13856998106521	NA	NA
10343730	-0.746329283115156	4.4926944597603	-3.78589759126642	0.00138899256127414	0.0599768713414771	-1.139422519855	NA	NA
10500802	0.806071553759061	8.04219669178293	3.78346849273848	0.00139647243542889	0.0602028313798747	-1.14458959633529	Atg4a	666468
10480490	0.261438565232387	6.33638404333788	3.78306087711875	0.00139773153618498	0.0602028313798747	-1.14545663580364	NA	NA
10464896	-0.227040725550697	9.51480666183209	-3.78251438554582	0.00139942139686245	0.0602028313798747	-1.1466190678181	Peli3	240518
10373692	-0.269106983617103	8.71934953281219	-3.7778539346744	0.00141391563061668	0.0607511833377452	-1.15653172911578	Vmn2r86	625109
10398224	-0.184661985500311	10.5197673722909	-3.76628491613663	0.00145054745200243	0.0622481844834624	-1.18113480858658	Cyp46a1	13116
10503184	0.230759532631671	9.18689741687767	3.76524492570755	0.00145388653158199	0.0623145448061529	-1.18334620774885	Chd7	320790
10449225	-0.179932163370459	9.54210976921971	-3.76106463169039	0.00146738575823499	0.0626748760148775	-1.19223456061889	Decr2	26378
10479411	0.248003903482806	8.83668417225797	3.76074956127748	0.00146840825893086	0.0626748760148775	-1.19290444806577	Ogfr	72075
10342395	0.334756324239878	8.32100338473887	3.76064854254991	0.00146873624649379	0.0626748760148775	-1.19311922825797	NA	NA
10484488	-0.245236897678758	6.56773229845963	-3.76041159111222	0.00146950586743743	0.0626748760148775	-1.19362301896112	P2rx3	228139
10416230	0.664502701161661	6.74902868021183	3.75925522313154	0.00147326754643631	0.0627583087182917	-1.19608157736924	Tnfrsf10b	21933
10444932	0.314940110571787	7.45194130742048	3.75820403649278	0.00147669541278852	0.0627943733496009	-1.19831645756521	Ppp1r18	76448
10415293	0.18722107207123	9.32668517443936	3.75788810721719	0.00147772719792789	0.0627943733496009	-1.19898813079305	Rnf31	268749
10529903	-0.175397256776734	7.20760727459347	-3.75607646576061	0.001483657706214	0.0629292399747509	-1.20283963745392	Fam184b	58227
10382328	0.194397529250701	10.2538644895727	3.75581311629312	0.00148452177155626	0.0629292399747509	-1.20339949984743	Sox9	20682
10532954	0.158634780987141	9.67784223907466	3.75343858863184	0.00149233546587288	0.0631672059964905	-1.2084474362543	Mlec	109154
10370721	0.275369760449285	7.98636252107276	3.75300400907581	0.00149376994617708	0.0631672059964905	-1.20937126799823	Sbno2	216161
10592266	0.377509673728675	6.89676989450313	3.75233551831095	0.00149597921971062	0.0631837638847403	-1.21079233270382	Slc37a2	56857
10546180	0.374381458336799	5.17272252194009	3.74710871112256	0.00151336597976943	0.0638405357485258	-1.22190266866229	Gm839	330379
10547100	0.254979412208661	8.39493415703222	3.74556403929451	0.00151854278312419	0.063949295933961	-1.22518584941103	Plxnd1	67784
10546137	-0.17826436752541	8.45177017942545	-3.74524218694471	0.00151962366057111	0.063949295933961	-1.22586992849669	Abtb1	80283
10381697	0.183708477292065	8.63125143540939	3.74438348749761	0.00152251119234921	0.0639933362104699	-1.2276950220879	Hexim1	192231
10434029	-0.124517588932214	9.75206097934951	-3.74225898951936	0.00152967876080846	0.0642169489440846	-1.23221031458251	Lztr1	66863
10524082	-0.238155056565233	8.65258283605974	-3.73799456477566	0.00154416776879091	0.0646285615588285	-1.24127304227024	Zfp932	69504
10539822	-0.166153561134932	11.122411806687	-3.73789086817841	0.00154452179392061	0.0646285615588285	-1.24149340673266	Copg1	54161
10365926	-0.243929881916192	5.87860568855625	-3.73752387599033	0.00154577537357709	0.0646285615588285	-1.24227329349925	4732465J04Rik	414105
10533213	0.482419398329712	6.76620592114295	3.73718883775671	0.00154692069093629	0.0646285615588285	-1.24298526996071	Oas3	246727
10430302	0.557050278771892	7.45656192605231	3.73426580114281	0.00155694899355041	0.0649267405206241	-1.24919666808086	Csf2rb2	12984
10444229	0.413960341762538	8.54002666360026	3.73402050780963	0.00155779348659955	0.0649267405206241	-1.24971789289194	H2-DMa	14998
10454632	-0.140051229711942	8.57906141085497	-3.73198176660426	0.00156483015341376	0.0651419115361226	-1.25404990831698	Camk4	12326
10386359	-0.192218244613807	10.0705569494669	-3.72752915668631	0.00158030870953152	0.0656737251110128	-1.26351031411642	Guk1	14923
10342790	0.441744999110938	6.65627203626745	3.72696871229735	0.0015822677698584	0.0656737251110128	-1.26470101347457	NA	NA
10434446	-0.200191577579325	9.90106292051401	-3.72668130664947	0.00158327334991452	0.0656737251110128	-1.26531161874594	Ece2	107522
10454105	-0.238650159332904	4.83514735545644	-3.72535006099269	0.00158793945979959	0.065788767130672	-1.26813985146633	Dsg1c	211924
10455238	-0.136740417393119	12.0457895497442	-3.72346869937548	0.00159455717114521	0.0659842943678661	-1.27213665364326	Ndfip1	65113
10559207	0.335382609240696	7.84900822256837	3.72112041771045	0.00160285589855324	0.066245745956303	-1.27712513797604	Lsp1	16985
10403028	3.24105034580917	6.43321380855032	3.72060392302838	0.00160468694174934	0.066245745956303	-1.27822229637713	Ighv1-61	674018
10603887	-0.251500186248081	7.09044162485931	-3.71868193466337	0.00161151899860962	0.06637748399343	-1.28230493971095	Zfp300	245368
10545041	-0.152582080521288	12.3156333956725	-3.71827504494512	0.00161296907968309	0.06637748399343	-1.28316922106936	Nap1l5	58243
10383235	-0.165353727410229	8.29711461296928	-3.71747095045758	0.00161583855533373	0.06637748399343	-1.28487718666846	Endov	338371
10541910	0.259894284855222	7.72875211770266	3.71712776787165	0.00161706477983416	0.06637748399343	-1.28560612570208	Vwf	22371
10399924	0.536774093313825	7.73392818024316	3.71677192786995	0.00161833721075094	0.06637748399343	-1.2863619433484	Pik3cg	30955
10411532	-0.169663432065546	8.91784843543436	-3.71649291217836	0.00161933562791797	0.06637748399343	-1.28695457865283	Mccc2	78038
10419568	0.230374115858657	4.16259689620597	3.71486887969058	0.00162515920075023	0.0665012868496592	-1.29040397803922	Rnase2a	93726
10582378	0.355093955031728	8.40811704944571	3.71458418877814	0.00162618221582884	0.0665012868496592	-1.29100863937026	Piezo1	234839
10403825	0.424059406439516	5.1475747549587	3.7112236651989	0.001638306650967	0.0669183774237521	-1.29814580847631	NA	NA
10467136	0.357386086935643	6.01273942171315	3.71000189349851	0.00164273699474597	0.0669898443543167	-1.30074049197609	Ch25h	12642
10445412	0.326819006440485	6.93498114032641	3.70967875692087	0.00164391073746353	0.0669898443543167	-1.30142672572513	Nfkbie	18037
10379727	0.607466034321344	6.493077367711	3.70414943118579	0.00166412523675781	0.0677135502017406	-1.31316829503309	Wfdc17	100034251
10412466	-0.252921256595698	10.7062686412818	-3.70375780816757	0.00166556632400714	0.0677135502017406	-1.31399984739761	Hmgcs1	208715
10423556	0.221853988174722	9.97171384268309	3.70313188249397	0.00166787217820045	0.0677280805072988	-1.31532888882733	Cpq	54381
10449315	-0.188752692778932	10.5921661403731	-3.70002490402467	0.00167936520942673	0.068115209661229	-1.32192568733065	Uqcc2	67267
10452269	0.320678816196543	7.11831771887118	3.69906414543594	0.00168293511262366	0.0681804481524458	-1.32396548218992	Dennd1c	70785
10559248	0.2596336639504	5.68737825953256	3.69594389257958	0.00169458134650679	0.0685723487829756	-1.33058976701714	Tspan32	27027
10414537	0.198165328308992	7.72546314292782	3.69462875373849	0.00169951409347625	0.0686655301407147	-1.33338164002879	Ang	11727
10580391	-0.146274050245127	11.6230702904947	-3.69427725173319	0.00170083490941183	0.0686655301407147	-1.33412781789716	Itfg1	71927
10526232	-0.208997551788089	8.11251548553578	-3.69332132947354	0.00170443209340226	0.0687309275715343	-1.33615704034847	Mettl27	79565
10444284	0.278029948845687	7.0772902776691	3.69257685734204	0.00170723883218526	0.0687643358131631	-1.33773736308705	H2-Ob	15002
10493484	0.17749975831237	10.7498467257757	3.69088623432436	0.00171362978315929	0.068941864887288	-1.34132600498273	Krtcap2	66059
10594144	-0.227782847360199	9.54814056921048	-3.68966887661489	0.00171824644350048	0.0690476836717649	-1.34390995896106	Bbs4	102774
10411622	0.535507213984383	5.09437526529994	3.68899311048978	0.00172081454177462	0.0690710317229626	-1.34534429864862	Naip6	17952
10541555	0.235324749976032	4.7800498674711	3.68353959911563	0.00174167989657561	0.0696942437500365	-1.35691863349875	Clec4a1	269799
10340615	0.317030018048749	6.36693810842232	3.68346273010128	0.00174197579547631	0.0696942437500365	-1.35708176530287	NA	NA
10502732	-0.124887242744029	12.2876357254954	-3.68293332919758	0.00174401502772592	0.0696942437500365	-1.35820525325796	Prkacb	18749
10531724	0.445003731612574	5.51553232737606	3.68284354562683	0.00174436110651702	0.0696942437500365	-1.35839578921802	Plac8	231507
10489463	0.679188761036256	7.40742776749407	3.68041501156171	0.00175374811394189	0.0699886941665574	-1.36354937290084	Slpi	20568
10405464	-0.16570741245086	8.57115206102969	-3.67929601760388	0.00175809028325028	0.0699886941665574	-1.36592387053043	Grk6	26385
10523468	0.416941042022978	8.97558480568838	3.67885290690265	0.00175981269957684	0.0699886941665574	-1.36686412821862	Bmp2k	140780
10498284	0.167125991679915	8.62057975338312	3.67837150507851	0.00176168586316591	0.0699886941665574	-1.36788562462831	Wwtr1	97064
10465683	-0.179776193056931	12.0257599479738	-3.67832965240352	0.00176184880829405	0.0699886941665574	-1.36797443203624	Rab11b	19326
10521168	-0.17873570003464	10.7256978535332	-3.67758197925326	0.00176476225791914	0.0699886941665574	-1.36956090623994	Nat8l	269642
10424731	0.248859555212069	7.1282153689925	3.67680227359659	0.00176780564180319	0.0699886941665574	-1.37121531462917	Gsdmd	69146
10567995	0.354115344688779	7.51281252662413	3.67679380957202	0.0017678387076593	0.0699886941665574	-1.37123327371409	Nupr1	56312
10542596	0.259819614199699	9.45701171461715	3.67461851246884	0.00177635726330794	0.0702095199066341	-1.37584870902721	Slco1c1	58807
10598013	0.291664721080953	6.12781218510968	3.67417915838197	0.00177808275053104	0.0702095199066341	-1.37678087427791	Ccr5	12774
10388958	0.404683263894993	8.7310604876083	3.67382470121887	0.00177947603675905	0.0702095199066341	-1.37753290774825	Evi2a	14017
10457203	-0.178678472528359	8.54003768229495	-3.67223178393631	0.00178575085314712	0.070377210493644	-1.38091242578829	NA	NA
10414548	0.294646934445367	6.3459075502008	3.66988832659965	0.0017950222870966	0.0706624855033723	-1.38588400659872	Rnase6	78416
10486119	0.416617072699017	6.91136115368796	3.66929321165272	0.00179738436916907	0.0706754306247929	-1.38714647419972	Plcb2	18796
10342660	-0.237782399482654	11.2419941550117	-3.66683212373269	0.00180718564488118	0.0709805344814349	-1.39236716075031	NA	NA
10367436	0.193489492057774	10.0011222164377	3.66021248767447	0.00183381330024112	0.0719450906505432	-1.40640751043652	Cd63	12512
10340978	-0.344868967421991	11.0957793700942	-3.65968413958354	0.00183595535726364	0.0719479235834094	-1.40752802862931	NA	NA
10342783	-0.253429351524025	10.0755813737283	-3.64422537455136	0.00189974414389065	0.0743638586054493	-1.44030513291718	NA	NA
10542981	0.355773315430037	7.59184868941642	3.64282914232433	0.0019056130483207	0.074509684544013	-1.4432648011652	Gmfg	63986
10368566	-0.246385303140736	8.76751391434656	-3.64099293308735	0.00191335882971181	0.0747284864278455	-1.44715691909354	Tpd52l1	21987
10434880	-0.230936375096197	9.23336312278366	-3.63999328044431	0.00191758888547217	0.0748096404702722	-1.44927573857579	Plaat1	27281
10338876	0.315475000421179	10.1703962892515	3.63870834651896	0.00192303979092038	0.0748965560012632	-1.45199913135678	NA	NA
10417034	0.156549657668062	9.51222346206437	3.63845269711807	0.00192412613662624	0.0748965560012632	-1.45254096240549	Dnajc3	100037258
10600131	1.12301595234856	5.35037728828489	3.63725117150366	0.00192924003550853	0.0750116148034414	-1.45508745431869	Xlr4b	27083
10512372	0.29741537777039	7.20122206580544	3.63328716548274	0.00194620764639841	0.0754336503325397	-1.46348801960991	Ccl19	24047
10517967	0.267387303261921	6.58796468473531	3.6332528477516	0.00194635518724252	0.0754336503325397	-1.46356074155774	Fblim1	74202
10439126	0.203135159705167	7.89300457704661	3.63319478413643	0.00194660484316134	0.0754336503325397	-1.46368378270597	NA	NA
10528077	0.189304449406833	5.63285592445046	3.6266636171726	0.00197489122252868	0.0764445644711548	-1.47752236824452	Dbf4	27214
10480601	0.269754238042672	7.14510976397455	3.62400196011869	0.00198653577412787	0.0768097703099942	-1.48316120019713	Tor4a	227612
10596960	0.171197973071071	8.01114602407547	3.62279420954101	0.00199184209882241	0.0769293681722965	-1.48571971051441	Trex1	22040
10481164	-0.179525592161275	9.35930992100078	-3.62173362756762	0.00199651345625709	0.0769583314305552	-1.48796637479722	Slc2a6	227659
10571530	0.15457543570513	9.93931753611578	3.62161877222471	0.00199701999281821	0.0769583314305552	-1.48820967184803	Fat1	14107
10390640	0.521831073784234	6.39548586885086	3.61923814412746	0.00200754790493063	0.0772783667501535	-1.49325232994793	Ikzf3	22780
10388784	-0.318908520309336	9.40470294836285	-3.6175016486479	0.00201526205896277	0.0773901889030955	-1.49693033528955	Snord42b	100529077
10371770	-0.194769998733354	6.65779935091223	-3.61709425941791	0.00201707609820859	0.0773901889030955	-1.49779318059108	Gas2l3	237436
10404059	0.247278809212972	8.3053829335512	3.6170816927693	0.00201713208130623	0.0773901889030955	-1.49781979641183	H1f2	50708
10355024	-0.21839069738879	9.15716339002821	-3.61467579846586	0.00202787860854893	0.0777167149207946	-1.50291521180767	Ica1l	70375
10558769	0.256226348432681	7.89475045077702	3.61107280941273	0.00204407884139217	0.0782389867742748	-1.51054517912832	Ifitm1	68713
10363905	-0.137658889879653	13.0881136069829	-3.61064564561048	0.00204600802582899	0.0782389867742748	-1.51144971326196	Zwint	52696
10361007	-0.151454625411498	9.96030318695079	-3.60926727910604	0.00205224544911487	0.0783912657266296	-1.51436836364105	Smyd2	226830
10599187	-0.243214661875282	10.3633146855773	-3.60648969327501	0.00206487216278428	0.0787869993176528	-1.52024940799065	Zcchc12	72693
10461057	-0.231624583897251	7.21289175606361	-3.60532883186157	0.00207017222092135	0.0789026166658181	-1.52270716192731	Rcor2	104383
10425695	-0.171930460578599	10.8479721017407	-3.60363232340287	0.00207794218107492	0.0791120155686355	-1.52629880319567	Srebf2	20788
10540075	-0.184817401334698	10.7795355550177	-3.60114331700388	0.00208939426529809	0.079460989783109	-1.53156784789809	Hdac11	232232
10392142	0.572547505883618	7.0859991155291	3.59686843526869	0.00210920990114168	0.0800530986600495	-1.54061640686538	Cd79b	15985
10600390	-0.122114676161528	12.077197941717	-3.5967912116355	0.00210956957343514	0.0800530986600495	-1.54077985231175	Gdi1	14567
10538115	0.265083693533184	6.41095873075239	3.59206521100256	0.00213169754690488	0.0808045874922721	-1.55078169398584	Gimap8	243374
10527323	0.35413303876869	6.46617285140314	3.5907525387191	0.00213788454666632	0.0809127859272264	-1.55355946548571	Bhlha15	17341
10571162	0.2590042014973	7.62878902211422	3.59047235757336	0.00213920743000924	0.0809127859272264	-1.55415234563647	Eif4ebp1	13685
10547590	-0.308534575756177	5.98955842550462	-3.58861855173992	0.00214798075020412	0.0811224829525084	-1.55807496219863	Klrg1	50928
10423821	-0.161090105536898	10.3278960696948	-3.5883153528277	0.00214941906787285	0.0811224829525084	-1.55871650058925	Baalc	118452
10490129	0.179925596884093	8.79013254558946	3.58775075400466	0.00215209996791674	0.0811355692893555	-1.55991111647447	Bmp7	12162
10352756	-0.153313756387739	10.4135002965083	-3.58665208018892	0.00215732635940939	0.0811537070042725	-1.56223569509204	Lpgat1	226856
10444066	-0.14058056343565	7.7418613993108	-3.58655930172607	0.00215776828368797	0.0811537070042725	-1.56243199198109	Zbtb22	81630
10465132	0.22012537412788	8.51406699869598	3.58617806853281	0.00215958512597676	0.0811537070042725	-1.56323858280635	Sipa1	20469
10381603	-0.237863102314467	8.53784453719801	-3.58484963420693	0.00216592792906523	0.0812794127328923	-1.56604912035284	Fzd2	57265
10463164	-0.184073503255261	8.92443756776848	-3.58449863968016	0.002167606893078	0.0812794127328923	-1.56679168896926	Frat1	14296
10420308	0.346168181200667	5.64069640016276	3.57970618567847	0.0021906611424497	0.0820073806877402	-1.57692972884322	Gzmb	14939
10346783	0.434629698605447	5.49825573774228	3.5794832979944	0.00219173925946233	0.0820073806877402	-1.57740118654304	Cd28	12487
10434668	-0.27132596774015	9.35888546976033	-3.57793233535034	0.0021992559412735	0.0820963506714353	-1.58068171639774	Tmem97	69071
10461071	-0.165513296446213	7.78686687357933	-3.57771058504351	0.0022003327364032	0.0820963506714353	-1.58115073802298	Zfta	108899
10602805	-0.159096902741359	10.5536126902135	-3.57703003245447	0.0022036406965825	0.0820963506714353	-1.58259014359073	Map7d2	78283
10341646	0.35569432087126	10.9551441882786	3.57680797385441	0.00220472112494588	0.0820963506714353	-1.58305980180879	NA	NA
10524369	0.166489968061979	8.61067660274235	3.57656044315162	0.00220592610837516	0.0820963506714353	-1.58358332952074	Hps4	192232
10440172	0.191972906729575	3.56336993148125	3.57453706799962	0.00221580049511828	0.082375641936162	-1.58786259219988	Olfr199	404310
10378870	-0.135047386866473	10.8520577919956	-3.5736136231995	0.00222032163080442	0.0824367225957175	-1.58981549203087	Git1	216963
10473547	-0.224610893533114	10.0951946639226	-3.57240542310932	0.00222625075382556	0.0824367225957175	-1.59237049158988	Srp9	27058
10503023	-0.218704457306666	7.13646851155181	-3.57227138542461	0.00222690949900469	0.0824367225957175	-1.59265393614556	Cth	107869
10391301	0.233790403642759	10.4434973661582	3.57226723969705	0.00222692987679456	0.0824367225957175	-1.59266270294056	Stat3	20848
10511325	0.24991418408997	11.7092716713224	3.57109453491691	0.00223270159913296	0.0825042078332595	-1.59514251821264	Rps20	67427
10576417	-0.166349654753864	9.35330244843743	-3.57086307191173	0.00223384254939473	0.0825042078332595	-1.59563195986343	Galnt2	108148
10438626	0.29766309105902	8.81496115960915	3.57045134081255	0.00223587352643643	0.0825042078332595	-1.59650257823208	Etv5	104156
10512514	0.237549790918676	8.97476177213896	3.56913971573089	0.00224235571424396	0.0826556570807211	-1.59927596192776	Tln1	21894
10471080	-0.196949944882512	9.43837993762258	-3.56733428153867	0.00225130889842218	0.0828773980884009	-1.60309326531817	Usp20	74270
10428068	-0.181339978899029	10.1749836506544	-3.56696594348172	0.00225313985021688	0.0828773980884009	-1.6038720259027	Tspyl5	239364
10472300	-0.173609270236252	10.6357225672484	-3.56638466376059	0.00225603231123275	0.0828960709708779	-1.60510097760675	Psmd14	59029
10593799	-0.156236948584471	9.82804906446153	-3.56336330997389	0.00227112613920598	0.0833625602944033	-1.61148834389533	Scaper	244891
10393266	0.145087268069174	8.21770720489827	3.56245707274854	0.00227567296415333	0.0834413420189554	-1.61340405476216	Foxj1	15223
10586433	0.191575599731183	7.39737176074425	3.56092644112633	0.00228337307227748	0.0836354562617126	-1.61663953458369	Rbpms2	71973
10431410	-0.222367106149569	9.60845908913818	-3.55810756364226	0.0022976216834421	0.0840687681225763	-1.62259764125535	Mapk11	19094
10553477	-0.167190960309537	7.19578513649081	-3.55690103138571	0.0023037473030777	0.0842042652523458	-1.62514762609909	Ano5	233246
10344042	-0.540196829216645	7.89576078877489	-3.55393865999549	0.00231885626435262	0.0846673088862348	-1.63140804465136	NA	NA
10424062	-0.218651061793366	10.3128936453982	-3.55346381075581	0.00232128726606967	0.0846673088862348	-1.63241148327875	A930017M01Rik	239410
10522712	0.223690517066187	7.45710813650475	3.55125854754356	0.00233261036305443	0.0849911281129686	-1.63707134410769	Rest	19712
10403964	-0.192056118259332	5.89118651591132	-3.55054237952072	0.00233629936540271	0.0850364041271184	-1.63858456659677	Zfp184	193452
10444589	0.251966326574346	6.72068465374129	3.54748536119194	0.00235211138616633	0.0855223763421983	-1.64504339748214	NA	NA
10392040	-0.255910217659795	6.66359675361358	-3.5457401189697	0.00236118600298974	0.0856670598678592	-1.64873037668618	Marchf10	632687
10403023	0.822510989245618	5.13949599666295	3.5457074277544	0.00236135631640138	0.0856670598678592	-1.6487994373653	NA	NA
10430201	0.332680221624994	8.8028996169337	3.54509506380439	0.00236454884034431	0.0856670598678592	-1.65009304887314	Myh9	17886
10607302	-0.182589924442494	11.0785414163106	-3.54482680922917	0.00236594871902028	0.0856670598678592	-1.65065972360167	Gnl3l	237107
10548899	-0.165708121649294	8.78402357823333	-3.54293014865472	0.00237586988161638	0.0859367711602344	-1.654666155176	Rerg	232441
10342852	-0.315075143381598	3.23638085979145	-3.54015587739634	0.0023904561100573	0.0863744848083074	-1.6605258737941	NA	NA
10518484	-0.186967846545082	10.7675841715493	-3.53901797267075	0.00239646451638459	0.0865016683172673	-1.66292912879587	Fbxo44	230903
10485191	-0.183417294971395	8.09489768132164	-3.53640440836668	0.00241032155211161	0.0869115945553937	-1.66844856204228	Prdm11	100042784
10343018	-0.34206849910984	7.70394080332559	-3.53580682870839	0.00241350105124991	0.0869360585921728	-1.66971047398728	NA	NA
10374415	-0.147991456137307	10.3941255809719	-3.533158680978	0.00242764101527353	0.087325248332657	-1.67530221405086	Ppp3r1	19058
10490903	0.385462591983549	6.74248952654163	3.5328433664835	0.00242933012478939	0.087325248332657	-1.67596798160351	Car13	71934
10477725	-0.143994329224011	8.37477493042845	-3.53227235777051	0.00243239193189714	0.0873449830090336	-1.67717361038032	Mmp24	17391
10553788	0.19370155626987	8.70802420497593	3.53175599908622	0.00243516399619193	0.0873542832896095	-1.6782638268832	Atp10a	11982
10438445	0.4137476088565	6.36597269842168	3.52969892791196	0.00244623850135803	0.0876610827909333	-1.68260680659187	Klhl6	239743
10423274	-0.195115398347692	9.90736947617096	-3.52787247771928	0.00245611329490669	0.0879243029155061	-1.6864625827642	Cdh18	320865
10538482	-0.165177192820023	11.2234661923848	-3.52630767577434	0.00246460491786678	0.0880906126236299	-1.68976576934974	Adcyap1r1	11517
10432852	-0.214595715440676	7.10469684237399	-3.52608281225709	0.00246582756279608	0.0880906126236299	-1.69024042288397	Krt1	16678
10585874	0.210697269561974	9.80808528599716	3.52227169024096	0.00248664142600462	0.0887429732730192	-1.69828446461724	Hexa	15211
10513729	0.347082054887142	5.33226704003992	3.52150354128704	0.00249085760678647	0.0888022670891259	-1.69990562363223	Tnfsf8	21949
10548069	0.380142271048542	6.10519236318243	3.52006725703839	0.00249876004853068	0.0889756182813548	-1.70293672599365	Dyrk4	101320
10390507	-0.181928472837429	5.64676975376042	-3.51969007152238	0.00250083944363877	0.0889756182813548	-1.70373269976017	Fbxo47	72973
10448707	-0.176659585251628	8.01957868939514	-3.51864853999031	0.00250659024377266	0.0890890356580138	-1.70593057616506	Tbl3	213773
10345401	-0.18081992440616	8.65094025237196	-3.51732835257787	0.00251389848784376	0.0892575193436659	-1.70871634392303	Amer3	211383
10590801	0.422375959625705	7.29678496441094	3.51632915086684	0.0025194438759036	0.0893631317616421	-1.7108246870732	Birc3	11796
10583291	-0.15894085419262	9.07145233284954	-3.51506690422143	0.00252646645849127	0.0895208706393032	-1.71348793523168	Vstm5	69137
10489377	0.15801579187206	12.8981304319319	3.51453243861045	0.00252944583491994	0.0895351702869828	-1.71461557577453	Serinc3	26943
10504329	-0.178233256185919	8.77448021239918	-3.51388743423515	0.00253304604863273	0.0895713943545001	-1.71597640218023	Ccdc107	622404
10443201	-0.151513573794372	10.7722354200372	-3.51331781400448	0.00253622971604154	0.0895928302130121	-1.71717815261105	Pacsin1	23969
10584071	0.1516126783436	8.86968061097127	3.51263418989557	0.00254005580143357	0.0896368930536353	-1.71862038316979	Prdm10	382066
10389451	0.124403479909217	10.8432475988293	3.51154082796899	0.00254618699327891	0.0897621297022059	-1.72092694368224	Med13	327987
10533304	0.289369410717919	10.0257530722824	3.51065388069228	0.00255117146135598	0.0898420892803216	-1.72279797207899	Trafd1	231712
10447361	0.228446067081735	7.69693388662937	3.50997890971069	0.00255497114576627	0.0898420892803216	-1.72422178584953	Ttc7	225049
10360306	0.39030445222763	6.61344438715708	3.5097592263533	0.00255620904195161	0.0898420892803216	-1.72468518681562	Slamf8	74748
10535017	0.308742326312462	6.71090979445627	3.50837172941814	0.00256404121247816	0.0898758725245104	-1.72761187772074	Gal3st4	330217
10483046	0.254438856787443	5.97137527118318	3.5083253221465	0.00256430358392929	0.0898758725245104	-1.72770976302727	Dpp4	13482
10489759	0.194975409132745	10.9331435380745	3.50821505815837	0.00256492708700559	0.0898758725245104	-1.72794233838851	Sulf2	72043
10522696	0.190947965743474	5.84312561560692	3.50634628328373	0.00257551722181529	0.0901560711281968	-1.73188390173936	Arl9	384185
10458461	-0.162068397312968	11.5334393120796	-3.50508790262762	0.00258267273041836	0.0903155976955155	-1.7345378611848	Hdac3	15183
10440393	0.334252235345043	6.53001277294663	3.50135865164652	0.00260399424182175	0.0909306351773956	-1.74240210430576	Samsn1	67742
10540273	-0.130434537254262	10.51860263412	-3.50109777055715	0.00260549230830512	0.0909306351773956	-1.74295220251027	Ube2v2	70620
10590623	0.587414739048846	5.87258288027785	3.50012070856717	0.00261111051916085	0.0910341042406724	-1.74501239600104	Cxcr6	80901
10425559	-0.125219870617991	8.87719947782021	-3.49896611260388	0.00261776504816813	0.0910341042406724	-1.74744681698495	L3mbtl2	214669
10493990	0.438731894620174	9.34662882618935	3.49876522369077	0.002618924589443	0.0910341042406724	-1.74787037092124	S100a11	20195
10400948	-0.362866553423398	7.19936423560119	-3.49876380097606	0.00261893280324144	0.0910341042406724	-1.74787337055789	4930447C04Rik	75801
10473750	-0.249152098426329	8.97676673481807	-3.49724501603407	0.00262771582333042	0.091165478038798	-1.75107545377929	C1qtnf4	67445
10543791	0.221890351503598	8.94319143897452	3.49720326450812	0.00262795768109538	0.091165478038798	-1.75116347629753	Podxl	27205
10510482	-0.140896628216066	11.667196836767	-3.49661453012885	0.00263137044455619	0.0911928580785377	-1.7524046564033	Clstn1	65945
10565349	0.25073224535523	4.08376479121414	3.49387241542138	0.00264732383396439	0.0916543590324723	-1.75818520563865	Vmn2r66	233437
10600180	-0.163942178168485	10.6884375237267	-3.49179159185927	0.00265949381217547	0.0919840844887756	-1.76257124312165	Atp2b3	320707
10574161	0.3685972261618	8.65848326541369	3.49071478079976	0.00266581343642872	0.0920416831251701	-1.76484082616195	Nlrc5	434341
10469856	-0.182586731784617	8.99586920451146	-3.49060560955898	0.00266645497431088	0.0920416831251701	-1.76507091912103	Dph7	67228
10380732	-0.152507063099375	10.7908790997201	-3.48912870361559	0.00267514896537762	0.0921663717798634	-1.76818358517613	Mrpl10	107732
10570018	0.202718423670348	8.19702442834429	3.48851284185831	0.00267878260428376	0.0921663717798634	-1.76948148922437	Tnfsf13b	24099
10572170	-0.173171524413406	6.84334337347237	-3.48845347973234	0.00267913310435032	0.0921663717798634	-1.76960659063973	D130040H23Rik	211135
10442683	-0.377256946851743	6.34472404133268	-3.48813629614964	0.00268100666564218	0.0921663717798634	-1.77027502660497	Ptx4	68509
10428192	0.212703405902431	11.1551580841035	3.48774416139092	0.00268332474802134	0.0921663717798634	-1.77110140229863	Pabpc1	18458
10339751	0.310644241425623	8.09164970334035	3.48667041631893	0.00268968229834641	0.0922935406619161	-1.77336411321531	NA	NA
10480324	-0.207790288428652	7.31197649561559	-3.48595121977481	0.00269394894036794	0.0923487822161634	-1.77487962024234	Skida1	72668
10603206	-0.219860131089462	7.02554094286482	-3.48547927146042	0.0026967524221348	0.0923538070870991	-1.7758740935698	BC022960	237246
10442834	-0.213200527693894	9.83251328943916	-3.48486257138034	0.00270042011882731	0.0923883891047612	-1.77717355092724	Rpusd1	106707
10460767	0.199542713870831	7.57925984952955	3.48177991736874	0.00271882778001087	0.0929266997376381	-1.78366851025936	Batf2	74481
10494288	-0.173149295200799	9.83116562273648	-3.48058892546142	0.00272597286887066	0.0930793879390415	-1.78617761212629	Golph3l	229593
10341387	-0.461306857171346	8.3507329082078	-3.47972007313936	0.00273119708338526	0.0931662518336325	-1.78800796594445	NA	NA
10604961	-0.200587435540912	12.0758263460601	-3.47831776145807	0.00273964979493843	0.0933496735932234	-1.79096197000044	Gabra3	14396
10360406	0.400088146925179	4.97051095836775	3.47793768413766	0.00274194524564675	0.0933496735932234	-1.79176257954329	Ifi205	226695
10469816	0.295777443024118	6.87187679153135	3.47674491200642	0.00274916128584562	0.0935037634990155	-1.79427499011793	Il1rn	16181
10545202	0.453851090941277	6.6890663062056	3.47506024172924	0.00275938526522914	0.0937597573991836	-1.79782328165563	NA	NA
10596261	0.145877684236392	9.80021151947519	3.47396268547295	0.00276606639576221	0.0938949881998969	-1.80013483168328	Dnajc13	235567
10402560	0.290003939249893	7.5012031460317	3.47290593862202	0.00277251424373278	0.0939850712184962	-1.80236032260901	NA	NA
10347933	0.284458533155624	7.61543847850929	3.47264186782605	0.00277412782135147	0.0939850712184962	-1.8029164342018	Sp140	434484
10530225	0.134832080127552	10.1255155345289	3.47123838270737	0.00278271929068861	0.0941491542845216	-1.8058719451561	Pds5a	71521
10447773	-0.184141030630125	7.3509799056193	-3.47096626591683	0.00278438810714868	0.0941491542845216	-1.80644495645307	Slc22a3	20519
10368997	-0.236517079067875	8.54011271579554	-3.47008729897863	0.00278978533931566	0.0942399790035104	-1.80829579587643	Grik2	14806
10424437	0.406797131350449	7.00783798262431	3.46667685385213	0.00281082517173743	0.094802220931109	-1.81547644565588	NA	NA
10505568	-0.185843445019641	8.07686714860116	-3.4662549258063	0.00281343904000678	0.094802220931109	-1.81636473010482	Frmd3	242506
10420372	-0.190423747711824	8.41388972303289	-3.46606581187763	0.00281461139243108	0.094802220931109	-1.81676286564174	Cryl1	68631
10503118	-0.198132825427219	8.00067701400704	-3.46367701950822	0.00282946166222553	0.0951924583241009	-1.82179160883873	Fam110b	242297
10577792	0.253862963415783	7.83688078920016	3.46276232468858	0.0028351685065743	0.0951924583241009	-1.82371701961001	Plekha2	83436
10422227	0.254341443529313	8.36323408753842	3.4627372709671	0.00283532497868796	0.0951924583241009	-1.82376975592301	Spry2	24064
10472374	-0.12744132951396	10.9470321054814	-3.46244491334554	0.00283715151967113	0.0951924583241009	-1.82438514342641	Scn3a	20269
10344501	-1.23966728389561	4.22599042915593	-3.45628452204221	0.00287591131506318	0.0963998816890994	-1.83735024346176	NA	NA
10436788	-0.191817444077426	8.43266428929033	-3.4552273041735	0.00288261557821469	0.0965315197483071	-1.83957486989398	Hunk	26559
10379034	-0.14469770667141	10.2471491048143	-3.45432963891856	0.00288832019106345	0.0966294608675318	-1.84146367258932	Tlcd1	68385
10528911	0.166270393946967	8.61491566749456	3.45382274131297	0.00289154643119653	0.0966443787965303	-1.84253021399735	NA	NA
10341159	0.46607913089973	7.27819496774349	3.45278054847192	0.00289819086088324	0.0967734047303567	-1.84472296506627	NA	NA
10568792	-0.155922600696888	9.51139892684096	-3.4512662716972	0.00290787196215364	0.0969138656212403	-1.84790877349353	Stk32c	57740
10545184	1.97218147607592	7.26023335715419	3.45081891358987	0.00291073813823536	0.0969138656212403	-1.84884990229043	Igkv4-70	385120
10391146	-0.202381483273673	9.98317510174212	-3.45081524224599	0.00291076167170814	0.0969138656212403	-1.84885762578885	Acly	104112
10498155	0.246597404670528	11.2205801076983	3.45005981704486	0.00291560798683708	0.0969823288253177	-1.85044680347743	Rps14	20044
10603811	0.237532909454491	6.18498519716416	3.44853413556472	0.00292542012152877	0.0970401126118877	-1.85365618071118	Tex13c3	278255
10554349	-0.223516986003069	7.54999608824474	-3.44828781784138	0.00292700732814876	0.0970401126118877	-1.85417430482302	NA	NA
10535369	-0.208868043552584	9.24024646374206	-3.44818153662557	0.00292769243944852	0.0970401126118877	-1.85439786318534	NA	NA
10403420	-0.348240198955983	4.76093267222466	-3.4480544261317	0.00292851202905265	0.0970401126118877	-1.85466523359287	Idi2	320581
10381619	-0.146332418719698	9.81179483162488	-3.44551785158095	0.0029449150312648	0.0974907109397758	-1.86000044063104	Adam11	11488
10573266	-0.156125867430468	10.0387534091469	-3.4447740543417	0.00294974207835273	0.0975375226397413	-1.86156475232973	Samd1	666704
10368598	-0.145119266531724	9.83603503221461	-3.44443560212665	0.00295194113397606	0.0975375226397413	-1.86227654669303	Clvs2	215890
10393926	0.431682362509459	8.72981995236818	3.44262335812322	0.00296374360787767	0.0978344993445658	-1.86608765124209	Dcxr	67880
10581654	-0.235173638269609	11.9790043863804	-3.44126646847427	0.00297261107611446	0.0980341186012699	-1.8689409336592	Calb2	12308
10473312	-0.129119482568841	11.9623077878673	-3.44076294046765	0.00297590837594048	0.0980498342632144	-1.86999970914188	Fam171b	241520
10364093	0.506349034778664	8.12311419473129	3.43830371372874	0.00299206441571198	0.0983440326344244	-1.87517038003683	Derl3	70377
10338209	0.256911156795892	9.78731171508583	3.43755134269021	0.00299702447127541	0.0983440326344244	-1.87675215867216	NA	NA
10393970	-0.139510025290814	11.4653381041886	-3.43745842175138	0.00299763762261749	0.0983440326344244	-1.8769475107678	Fasn	14104
10462363	0.134007810074172	9.11544567083481	3.43735927800838	0.00299829197278109	0.0983440326344244	-1.87715594436125	Jak2	16452
10512377	0.364067079467868	7.58527406993966	3.43685694241872	0.00300160956692181	0.0983440326344244	-1.87821200738106	Ccl21a	18829
10401181	-0.174830526286506	8.57881156073098	-3.43682616280589	0.00300181296389886	0.0983440326344244	-1.87827671467824	Rdh11	17252
10495243	-0.191051056781134	10.9466194388768	-3.43532653353073	0.00301173930032396	0.0985282554545075	-1.88142923142787	Gstm5	14866
10403031	0.804508649646073	5.87849617500739	3.43512056704683	0.00301310516536655	0.0985282554545075	-1.88186219515135	V165-D-J-C mu	380822
10402268	0.202680245760074	11.3146113702316	3.43395959604267	0.00302081560111651	0.0986875472695583	-1.88430259754545	Lgmn	19141
10572408	-0.105879127321932	11.3266385371507	-3.43340346383473	0.00302451598871466	0.0986949789212369	-1.88547155685482	Fkbp8	14232
10475941	-0.198846735682059	8.61578496338992	-3.43296348203216	0.00302744671147425	0.0986949789212369	-1.88639635123929	Zc3h6	78751
10398795	0.224715895554223	7.27772104132661	3.43264632156765	0.00302956106182278	0.0986949789212369	-1.88706297569138	Aspg	104816
10343974	-0.225915393611547	10.7639911170626	-3.42925146260477	0.0030522845556848	0.0993185547759318	-1.89419779945878	NA	NA
10342728	-0.25854571764925	10.6898089949709	-3.42787892099421	0.00306151943343757	0.0993185547759318	-1.89708206079705	NA	NA
10432560	-0.155347766627474	4.9953700344244	-3.42785045080896	0.00306171128167911	0.0993185547759318	-1.89714188596502	Fam186a	72277
10415052	0.233335529655525	8.51350289390441	3.42779544346595	0.00306208198599724	0.0993185547759318	-1.89725747413285	Mmp14	17387
10575129	-0.165615422811394	10.1595454523631	-3.42766091254578	0.00306298880091481	0.0993185547759318	-1.89754016562054	Vps4a	116733
10475653	-0.209356050419647	9.12456610551821	-3.42583901313969	0.00307529561616923	0.0996246743877377	-1.90136835468196	Slc27a2	26458
10468746	-0.167939345254544	10.4305983594836	-3.42480071311053	0.00308233112309989	0.0996968703979246	-1.90354987949804	Hspa12a	73442
10524703	0.159863681111995	9.29485972972721	3.42466372794761	0.00308326052007391	0.0996968703979246	-1.90383768412625	Pxn	19303
10493711	0.18413845303542	9.58868854886148	3.42321504645141	0.00309310629613385	0.099883090314619	-1.90688122767972	Crtc2	74343
10567456	-0.308971286951793	5.82284186131238	-3.42251262749635	0.00309789137780507	0.099883090314619	-1.90835686241891	NA	NA
10371159	-0.144310977214293	10.1926181257233	-3.42238782938334	0.00309874230399057	0.099883090314619	-1.90861903148023	Fzr1	56371
10585467	-0.22756568528158	7.64724258749622	-3.42212814984391	0.00310051364929442	0.099883090314619	-1.909164546686	Hykk	235386
10432439	0.204862952483715	7.68531200868493	3.42157591339772	0.00310428393376209	0.099911953275528	-1.91032461916779	Fmnl3	22379
10519951	0.290888001463546	7.84025980485011	3.42045003688654	0.00311198467579779	0.10006714831705	-1.91268962409447	Gsap	212167
10343767	0.470264291789775	6.40819952655216	3.41976595154764	0.00311667288467231	0.10012527677561	-1.91412653982602	NA	NA
10502359	0.286525869853445	6.81170546453493	3.41901170961245	0.00312184998643565	0.100198989407667	-1.91571076005003	Dapp1	26377
10363070	0.550669707398232	5.91690335138046	3.41587233815671	0.00314349004259884	0.100800474059719	-1.92230407413095	Lilr4b	14727
10534862	0.195924251585851	7.75707118653876	3.41471358509168	0.00315151486700791	0.100905543963667	-1.92473741764794	Pcolce	18542
10439566	-0.122675085823555	11.8305854815876	-3.41456108190519	0.00315257251854264	0.100905543963667	-1.9250576583994	Atp6v1a	11964
10472321	-0.18788601946221	10.7619525710285	-3.41373543238038	0.00315830471844078	0.100996018411225	-1.92679139182022	Slc4a10	94229
10364361	0.239374412294201	7.51347373140187	3.41173105410577	0.00317226331401912	0.101292639619551	-1.93099995758324	Icosl	50723
10590306	-0.205602595797778	9.20621243542954	-3.41156697772706	0.00317340864630872	0.101292639619551	-1.93134444693873	Entpd3	215446
10517600	-0.156197223614186	10.5736111187924	-3.41070831783358	0.00317940917469359	0.101391066892064	-1.93314721251688	Pink1	68943
10594524	-0.219873583925494	8.08723507900061	-3.40714567297519	0.00320442580930559	0.102036729470228	-1.94062615217449	Ankdd1a	330963
10381994	-0.225498441398056	7.95492982491966	-3.40661317719797	0.00320818162541658	0.102036729470228	-1.94174388154657	Kcnh6	192775
10505705	-0.17836283577345	11.2208993914017	-3.40657342544948	0.00320846217810584	0.102036729470228	-1.94182732074936	Sh3gl2	20404
10455092	-0.329251880157418	7.13369307486007	-3.40610201252069	0.00321179107961954	0.102044264586523	-1.942816806428	Pcdhb12	93883
10342475	0.430417525262344	6.40526878613606	3.40550605042168	0.00321600437429589	0.102044264586523	-1.94406768272866	NA	NA
10430931	0.345303642256862	6.8869914261023	3.40529381284652	0.00321750615612281	0.102044264586523	-1.94451314269207	Nfam1	74039
10377473	-0.206554531621647	8.56893080816717	-3.40440036099115	0.00322383577503948	0.102151806326684	-1.94638833058598	Aloxe3	23801
10511290	0.1753677315673	6.97201806996939	3.40373653810229	0.00322854656186721	0.102207903907563	-1.94778151259491	Tnfrsf18	21936
10498367	0.316620465302135	9.63930211756188	3.40195808116046	0.00324120083510937	0.102515141973068	-1.95151376234806	P2ry13	74191
10601903	-0.189520342799993	10.4270298300252	-3.40037807351708	0.0032524841717894	0.102778499828545	-1.95482925084461	Zcchc18	66995
10435704	0.248999718936095	6.1059998296232	3.398488483013	0.00326602929531411	0.103100445682186	-1.95879399897883	Cd80	12519
10601790	1.05873919229573	3.99943958055535	3.39778709550274	0.0032710712072399	0.103100445682186	-1.96026555113582	Pramel3	83565
10484207	0.26170643926236	8.35649237229952	3.39771769226765	0.00327157052898305	0.103100445682186	-1.96041116017118	Ccdc141	545428
10547740	0.375418109540143	4.80151194441398	3.39650069486761	0.00328033846361391	0.103283120466684	-1.96296435046711	C1s1	50908
10493245	0.147062398762501	6.96383459546289	3.39596164729452	0.0032842294785539	0.103312051289171	-1.96409518751066	Mex3a	72640
10368144	0.274818004965102	6.75434512599402	3.39508432353962	0.00329057202620653	0.103417977966491	-1.96593560424848	Tnfaip3	21929
10491993	-0.565339589695181	8.24505417320437	-3.39327521659644	0.00330368904757759	0.103700880166903	-1.96973040422452	Stoml3	229277
10488237	0.218725301514407	9.88857140052727	3.39302048438669	0.00330554013880693	0.103700880166903	-1.97026470297818	Snx5	69178
10492699	0.169881912992411	9.58313810467583	3.39248641188403	0.00330942446913004	0.103729120421064	-1.9713848916961	Ctso	229445
10545224	0.573524101032152	3.69961925761564	3.39172940045507	0.00331493796665385	0.103808327676475	-1.97297262713706	NA	NA
10373918	0.280293920230803	6.44206898196489	3.39108852375191	0.00331961271610783	0.10386115032575	-1.97431673347982	Lif	16878
10384725	0.227166432010176	8.40840354683837	3.38982864083669	0.00332882167053145	0.104055612650785	-1.97695894013241	Rel	19696
10476560	-0.174831425525366	7.23127430688172	-3.38934497680115	0.00333236364832263	0.10407274071491	-1.97797322436234	Ism1	319909
10556812	-0.19707594972824	7.76503956988476	-3.38860564596075	0.0033377851232591	0.104148483738318	-1.9795236114622	Lyrm1	73919
10404874	0.157453403256568	8.77823601250359	3.38813235554299	0.00334126030859955	0.104163415539839	-1.98051607506515	Mylip	218203
10353010	0.577828645715252	7.99387668254019	3.38566656120323	0.00335942353728683	0.104635808383593	-1.98568629040972	Mybl1	17864
10344966	0.430030685164205	7.11185115569152	3.38437073178283	0.00336900775511922	0.104799054365822	-1.98840307107795	Ly96	17087
10373649	-0.248961385807672	3.72079044169305	-3.38402042250421	0.00337160334562555	0.104799054365822	-1.98913748114676	Olfr814	259165
10502299	0.100117440439051	8.74562884980118	3.38292596878012	0.00337972534426326	0.104799054365822	-1.99143186993765	Nfkb1	18033
10511429	-0.166842759585126	8.1211907569533	-3.38269007694455	0.00338147843848373	0.104799054365822	-1.99192637017528	Car8	12319
10382890	0.136330723893272	9.83912634168937	3.38238068196421	0.0033837791521758	0.104799054365822	-1.99257494529958	Sec14l1	74136
10430510	0.177571485405833	10.922568974963	3.38228518048443	0.00338448962947965	0.104799054365822	-1.99277513984679	Tmem184b	223693
10565547	0.141768861945577	9.26537460085904	3.38206663548863	0.00338611603547224	0.104799054365822	-1.99323325981572	Pcf11	74737
10538921	0.982577052226587	5.94591935495929	3.38170833715469	0.00338878415153002	0.104799054365822	-1.99398432250061	Igk-V1	16081
10425049	0.548031489580081	6.98767133511517	3.3803726181909	0.00339874906170233	0.105013793230909	-1.99678411616659	Apol9b	71898
10454828	0.247309766818026	9.31847843941111	3.37889582584802	0.00340980009630394	0.105261679704729	-1.99987937040504	Pnet-ps	448986
10581865	-0.158766394386223	8.28570016771013	-3.37664421708741	0.00342671748049259	0.105584118251805	-2.00459809420123	Ldhd	52815
10351603	0.267274928050208	7.07149154556894	3.37635762410089	0.00342887672147571	0.105584118251805	-2.00519866787513	Arhgap30	226652
10450161	0.278634371625506	6.04258756076009	3.37629382458585	0.00342935758073324	0.105584118251805	-2.00533236246662	H2-Ea	100504404
10398665	0.286510375360852	6.20348921674023	3.37513271454078	0.00343812054582942	0.105732105112097	-2.00776543410237	Tnfaip2	21928
10441489	-0.136087062774607	10.1114631404927	-3.37485129983713	0.00344024772387174	0.105732105112097	-2.00835510633705	Gtf2h5	66467
10338633	0.323194838464808	8.5521236106488	3.37309550816559	0.00345354889268039	0.106047137375946	-2.01203395519769	NA	NA
10521205	0.178327683339446	7.78394222128998	3.37200206525415	0.00346185800541142	0.106208459195146	-2.0143248235671	Sh3bp2	24055
10607888	-0.164214608788424	8.98712563796044	-3.37110404762243	0.00346869682571816	0.106299823530324	-2.01620615108948	Frmpd4	333605
10438098	0.246790682379901	9.69233063444875	3.37080826882508	0.00347095223552697	0.106299823530324	-2.01682578031011	Sdf2l1	64136
10342658	-0.274690001547137	9.25766503340517	-3.36975836728724	0.0034789697681217	0.106451574947104	-2.01902514291732	NA	NA
10448208	0.309134280924025	6.17940684892856	3.36547548306216	0.00351186559022685	0.107363630533232	-2.02799568406042	Zfp947	210853
10530278	0.195719802762015	3.9478302461611	3.36273667158522	0.0035330624243591	0.107916739780951	-2.03373099760512	NA	NA
10533050	0.218529513233552	8.8350228508793	3.36195870138384	0.00353910645195683	0.108006444486409	-2.03535997127409	Hspb8	80888
10488147	-0.175764535575576	9.20446450205443	-3.36117114020147	0.00354523538024523	0.108061229685102	-2.03700895283472	Flrt3	71436
10341517	0.660630987353903	5.73014227579688	3.36092934225126	0.00354711919075665	0.108061229685102	-2.03751521002801	NA	NA
10551185	0.23798707136707	7.82483373896147	3.36007646422264	0.00355377171877002	0.108169093646625	-2.03930084128397	Tgfb1	21803
10580510	0.234753224904884	8.61284937868854	3.3586883914899	0.00356462513827451	0.108357243222373	-2.04220679643063	Sall1	58198
10462501	-0.17539528207474	8.54200890792074	-3.35848888807695	0.0035661877516224	0.108357243222373	-2.04262444118141	2700046G09Rik	67188
10570168	0.167127278302126	5.87258989464898	3.358021742231	0.003569849321843	0.10837376631202	-2.04360235545696	Tex29	75528
10568369	0.287139568588389	8.60836664500923	3.35698772146056	0.00357796734879113	0.108439363818681	-2.04576686056905	Cox6a2	12862
10477649	-0.160401024356402	9.37918428447048	-3.35675150891549	0.0035798243906923	0.108439363818681	-2.04626130360871	Acss2	60525
10590263	0.226838506181419	7.03290609547495	3.35655511751752	0.00358136909274585	0.108439363818681	-2.04667238735066	NA	NA
10500100	0.219931534062651	8.13627675855925	3.35595891564937	0.00358606250270978	0.108486973537156	-2.04792031999499	Tnfaip8l2	69769
10500677	0.473764282563181	6.41024823974703	3.3543238636805	0.00359896508197452	0.108782631521247	-2.05134248626207	Cd2	12481
10431424	0.169857903565246	10.1519125459994	3.3529899684318	0.00360952506347781	0.108858383482972	-2.0541340887407	Plxnb2	140570
10398039	0.273496966565126	5.63288138651097	3.35265020098346	0.00361221976246351	0.108858383482972	-2.05484512594561	Serpina3f	238393
10447891	-0.143676298424719	9.23879554995946	-3.35254419352275	0.00361306091463984	0.108858383482972	-2.05506696668872	Acat2	110460
10541545	-0.12675074745988	11.4214285620019	-3.35242610988159	0.00361399811678221	0.108858383482972	-2.05531407750833	Necap1	67602
10418848	0.344955894837788	6.73380086378517	3.35119607907282	0.00362377484807653	0.109058366856399	-2.05788803176173	Wdfy4	545030
10437055	-0.186762310336717	6.77352663685922	-3.34979133846737	0.00363497213837451	0.109300719316521	-2.06082735479464	Sim2	20465
10424557	-0.217719725913656	7.47741732068852	-3.34692462467196	0.00365792887696437	0.10969635891512	-2.0668250001034	NA	NA
10601360	0.194360205968016	8.48725568829825	3.34690722228465	0.00365806867144455	0.10969635891512	-2.06686140570529	Atp7a	11977
10594907	0.465366995184746	4.23593067756946	3.34676606924823	0.00365920275737782	0.10969635891512	-2.06715669490954	Rpl7a	27176
10340126	-0.367003583014338	7.40516572385356	-3.34645786800457	0.00366168018736713	0.10969635891512	-2.06780143688531	NA	NA
10544596	0.181375224595085	10.9794601665255	3.34618078608124	0.00366390888091065	0.10969635891512	-2.068381068698	Tmem176b	65963
10595298	-0.181760856135424	6.7524485030016	-3.34406139416544	0.00368100038942699	0.110113230237937	-2.07281434065813	Filip1	70598
10513381	0.163882347980147	10.4182622680717	3.34354908278152	0.0036851436272017	0.110142383905014	-2.07388589226711	Ptbp3	230257
10342088	0.371236155233868	8.01093775278703	3.34028023454796	0.00371168837908954	0.110840453657347	-2.08072225032552	NA	NA
10430255	-0.251885926942158	9.02467757054526	-3.33881289051051	0.00372366518273024	0.111016691452747	-2.08379056834315	Foxred2	239554
10472361	-0.16220449336241	7.06110567981041	-3.33846541399803	0.00372650694040819	0.111016691452747	-2.08451712617304	NA	NA
10531197	-0.211979210097057	7.9140334961367	-3.33815695003526	0.0037290314337553	0.111016691452747	-2.08516209777852	Adamts3	330119
10485013	-0.166635250274771	10.7826431287661	-3.33799405782968	0.00373036523638691	0.111016691452747	-2.08550268653206	1110051M20Rik	228356
10545208	0.508490845158836	7.52547013552561	3.33692902735612	0.00373909757032901	0.111119093685396	-2.08772945962775	Igkv4-57	235952
10528546	-0.127458615876801	12.4384324684963	-3.33671169097916	0.00374088201519605	0.111119093685396	-2.08818385045807	Gabarapl2	93739
10564938	0.150787419486427	7.56396531110435	3.33624736702826	0.00374469716914804	0.111119093685396	-2.08915460467259	Fes	14159
10467744	-0.327041954270163	8.64681602623301	-3.33601679008083	0.00374659314727513	0.111119093685396	-2.08963665787043	Sfrp5	54612
10585721	0.15399839800393	8.8480233627314	3.33418617149902	0.00376167948733587	0.111471422830175	-2.09346358215862	Scamp2	24044
10496956	-0.139513080488264	9.74201176625345	-3.33358092068095	0.00376668058589656	0.111524546137789	-2.09472877095192	Pigk	329777
10571198	-0.325487101167172	5.28737089244878	-3.33299854589445	0.003771498848229	0.111562976480939	-2.095946096846	Gm1698	382003
10571774	0.154463085642543	7.40313162537852	3.33264853286467	0.00377439759325617	0.111562976480939	-2.09667770107249	Aga	11593
10605797	-0.128657801222312	11.4172801325058	-3.33202614334543	0.00377955753528279	0.11162057767751	-2.09797859361089	Arhgef9	236915
10349752	0.172608581680544	8.61673461922529	3.33139537884154	0.00378479400222231	0.111680339148767	-2.09929694090521	Elk4	13714
10510700	-0.189370886460765	8.52263993644891	-3.32954659799173	0.00380018338825077	0.112039333821541	-2.10316074575933	Gpr153	100129
10510159	0.307807327168749	3.67337408171997	3.32615741905053	0.00382855543352837	0.112715530062734	-2.11024272486483	Zfp980	100041379
10437023	0.203714694605479	8.70740972452667	3.32603261692405	0.0038296041715791	0.112715530062734	-2.11050348144712	Morc3	338467
10339913	0.343957392804329	3.12925045254454	3.32546190617256	0.00383440357927381	0.112735634100086	-2.11169587619558	NA	NA
10338854	0.409375075650032	8.22299822194267	3.32518032359193	0.00383677373821639	0.112735634100086	-2.11228417557338	NA	NA
10406676	0.23427959196164	8.45480318102058	3.32368938333924	0.00384934746995639	0.113002139805546	-2.11539896800699	Lhfpl2	218454
10602692	-0.208444096607264	10.1614153858589	-3.32301877901632	0.00385501618720313	0.113002139805546	-2.11679986510508	Rragb	245670
10574471	0.176612812148639	9.78023619149757	3.32272514965548	0.00385750086734224	0.113002139805546	-2.11741324059626	Cmtm3	68119
10568202	0.302806834317355	7.2660851035669	3.32256608505569	0.00385884752442988	0.113002139805546	-2.11774551309177	Septin1	54204
10497300	-0.186672024778941	9.03415165894991	-3.32096772111515	0.00387240516806085	0.113303706769188	-2.12108417841453	Zfand1	66361
10530380	-0.141549601174384	8.42848310598126	-3.31672522089737	0.00390861885353977	0.114171352636499	-2.12994431122743	Gnpda2	67980
10426081	-0.157934809787129	10.8407998406771	-3.31672415307123	0.00390862801028292	0.114171352636499	-2.12994654100436	Tafa5	106014
10351788	0.217846649977052	7.69750420491218	3.3155254076292	0.00391892073782062	0.114288166300039	-2.13244960258355	Pigm	67556
10394258	-0.162514126463531	9.52952730744904	-3.31549258444161	0.00391920294101398	0.114288166300039	-2.1325181369766	Adcy3	104111
10592001	0.372479789912648	7.17645429934901	3.31346691155105	0.00393665780575946	0.114700943275942	-2.1367474427412	St14	19143
10388234	0.211136123327202	5.55866551080688	3.31255145012734	0.0039445712684108	0.114835257361775	-2.1386586142947	Haspin	14841
10559853	-0.155640865498864	10.1247803910424	-3.312031315044	0.00394907441366847	0.114870147798423	-2.1397444300478	Clcn4	12727
10574143	0.330426076837325	6.52846072690531	3.31058493233023	0.00396162330882563	0.115061374921587	-2.14276366056538	Nlrc5	434341
10583145	0.424836573188733	8.99522991290341	3.31006003328816	0.00396618706445027	0.115061374921587	-2.14385928519146	Tmem123	71929
10545812	-0.180197991101693	11.3353227940502	-3.30988429782977	0.00396771615971657	0.115061374921587	-2.14422609064109	Sfxn5	94282
10344243	0.72141047771413	5.46848857554707	3.3095664348376	0.00397048339819279	0.115061374921587	-2.14488954272691	NA	NA
10410644	-0.175995961196429	7.6124933254081	-3.30898367414318	0.0039755617083538	0.115061374921587	-2.14610586164703	Zfp72	238722
10403038	2.18378538793474	4.89130684201767	3.30866884834562	0.00397830783242656	0.115061374921587	-2.14676293698815	Ighv1-61	674018
10551025	0.619845424211701	5.99544428816141	3.30826485079121	0.00398183450907593	0.115061374921587	-2.14760610416654	Cd79a	12518
10402575	0.222942241455812	7.04642154321012	3.30823103260909	0.00398212986279257	0.115061374921587	-2.14767668376487	Degs2	70059
10561008	0.389231357202412	7.33604017468348	3.30763900478534	0.00398730387890824	0.115115185075457	-2.14891223970485	Ceacam1	26365
10571705	0.193066238789134	9.28938558802202	3.30706969446932	0.00399228559789491	0.115163358823923	-2.15010034060684	Irf2	16363
10492720	-0.209166653798132	9.34907779569066	-3.30657346895162	0.0039966327900405	0.115193163998182	-2.15113588483067	Map9	213582
10495518	-0.226357159678596	9.53875211033635	-3.30613173889572	0.0040005064940582	0.115209283954816	-2.15205767812138	Olfm3	229759
10574137	0.489547312690199	7.79852974799918	3.30497332739714	0.004010682623044	0.115406728457789	-2.15447490440716	Nlrc5	434341
10581940	-0.136332485518583	8.96156711773592	-3.3045003456144	0.00401484487953461	0.115430941284221	-2.15546181147386	Kars	85305
10597377	-0.196086089342618	10.1420211149072	-3.30329506705297	0.00402547060655159	0.115562450193756	-2.15797656824211	Fbxl2	72179
10604713	0.221281091685732	7.80247338706343	3.30300172013477	0.00402806093653854	0.115562450193756	-2.15858859338261	Arhgef6	73341
10350516	0.402939075055769	7.22248830165717	3.30285097628736	0.00402939268224489	0.115562450193756	-2.15890309374612	Ptgs2	19225
10465059	0.404428205831154	6.39881898986962	3.3009404093638	0.00404630917717451	0.11580386499515	-2.16288889010266	Ctsw	13041
10374364	0.175505183268514	10.6357051186538	3.30080206823574	0.00404753678425201	0.11580386499515	-2.16317747632589	Akt2	11652
10416940	0.142780701980003	11.472528707353	3.3007718669441	0.00404780483225279	0.11580386499515	-2.16324047732637	Tpm3	59069
10371092	-0.136790810059926	10.9892191524511	-3.29934446357919	0.00406049352874084	0.116071344620914	-2.1662179533873	Atcay	16467
10607865	0.164805681413759	11.4813137252727	3.29852571879057	0.00406778930092338	0.116184351766719	-2.16792568132987	Tmsb4x	19241
10341809	-0.31622092946538	3.59349086405509	-3.29758262892518	0.00407620909245086	0.116236734971205	-2.16989265487374	NA	NA
10421517	0.23892515888533	4.33811480261272	3.29757119533435	0.00407631127531353	0.116236734971205	-2.16991650082733	Cysltr2	70086
10489985	-0.177105939114266	11.4742854672059	-3.29683094393	0.00408293232559127	0.116330104620945	-2.17146033528767	Atp9a	11981
10344613	0.358040874253964	7.16665645416564	3.29575590381067	0.00409256668480449	0.116509105621461	-2.17370225802255	NA	NA
10385283	-0.15782644792306	11.6179291718002	-3.29376000629375	0.00411051299803332	0.116924248618362	-2.17786415128586	Gabrg2	14406
10415282	0.200063109786692	9.58158795375804	3.29247733094683	0.00412208715232277	0.117141279045903	-2.18053853142277	Psme1	19186
10526564	-0.189097150125431	9.1352098228069	-3.29216804381443	0.00412488278343455	0.117141279045903	-2.18118336212879	Ufsp1	70240
10606997	-0.299278638430303	4.30978144730552	-3.29141722435046	0.00413167716708959	0.117177381136244	-2.18274868653206	Tex13b	83555
10607848	-0.269903988238452	7.04125241050263	-3.29128265094863	0.00413289612408043	0.117177381136244	-2.18302923991334	Egfl6	54156
10447477	-0.190321782290741	7.15682531196842	-3.28864004764409	0.00415690446930538	0.117762020662636	-2.18853793563901	NA	NA
10606694	0.337665227633302	6.16188326839381	3.28810807454242	0.00416175406860553	0.117803396925674	-2.18964675623884	Btk	12229
10354588	0.438172080222508	7.85102193957892	3.28481632022504	0.00419188653346052	0.118518125932002	-2.19650707643925	Stk17b	98267
10565018	0.164207040839608	8.27630407252	3.28402334741159	0.00419917736117742	0.118518125932002	-2.19815948237855	Iqgap1	29875
10457834	-0.156418232738833	9.04704870799998	-3.28396468090571	0.00419971725373255	0.118518125932002	-2.1982817288808	Nol4	319211
10545175	2.34786368208412	7.60795988236708	3.28367838719378	0.00420235291985596	0.118518125932002	-2.19887828742648	Igkv10-96	692165
10557206	-0.163985099591676	9.79405742143864	-3.28349391630571	0.00420405205046486	0.118518125932002	-2.19926266879931	Rbbp6	19647
10506643	-0.126412429190333	11.494876124002	-3.28269871970802	0.00421138421180556	0.118628618478413	-2.20091956352779	Tmem59	56374
10604542	-0.216802133039041	9.83806867283182	-3.2812658189057	0.00422462813102743	0.118864818784116	-2.20390497663431	Hs6st2	50786
10351873	0.349510857314599	3.83619174127553	3.2810519222675	0.00422660863110376	0.118864818784116	-2.20435060057477	Ifi209	236312
10439660	-0.170141539503464	4.30106494954466	-3.27994332893744	0.00423688789766465	0.119057577463883	-2.20666009922088	Gm609	208166
10603843	-0.133710975901348	11.7483473651497	-3.27820377426406	0.00425306723756142	0.119346271831612	-2.21028371646331	Syn1	20964
10567428	-0.267963361344597	5.84496662460668	-3.27810062665818	0.00425402850400943	0.119346271831612	-2.21049856711534	NA	NA
10341053	-0.258453564979877	3.18971591695142	-3.27421909371645	0.00429035748966547	0.120212817331452	-2.21858250292746	NA	NA
10373340	0.177116255202064	8.66281810138818	3.27397774902205	0.00429262638801358	0.120212817331452	-2.21908507371172	Rbms2	56516
10341675	-0.351842184676505	6.3243960144883	-3.27369445989448	0.00429529111408697	0.120212817331452	-2.21967497823082	NA	NA
10385375	-0.175322822085914	7.75228682003966	-3.27248094709681	0.00430672429800488	0.120229592029623	-2.22220179810501	Thg1l	66628
10600765	-0.134722970708639	9.0417028987356	-3.27209061783323	0.00431040816468742	0.120229592029623	-2.22301451175129	Pcyt1b	236899
10358713	-0.141519265511263	9.20447313248412	-3.27204265586734	0.0043108610359101	0.120229592029623	-2.223114373	1700025G04Rik	69399
10358408	0.296609571068633	5.20866635539364	3.27181775481589	0.0043129852429417	0.120229592029623	-2.22358263347559	Rgs1	50778
10529636	-0.166387495504138	8.14463749008291	-3.27179663951784	0.0043131847313274	0.120229592029623	-2.22362659670882	Stk32b	64293
10399605	0.224694023611498	8.82428348898133	3.27044664643173	0.00432595774157621	0.120489015302235	-2.22643722769703	Adam17	11491
10400649	0.239279057850358	5.4365913061771	3.26872039064757	0.00434234496507791	0.120829039234932	-2.23003084815234	Pole2	18974
10348858	-0.173796557223291	8.52194731652096	-3.26836468321733	0.00434572924552507	0.120829039234932	-2.23077128722763	Bok	51800
10541104	0.171283829056479	9.95682002095326	3.26806379177723	0.00434859401849541	0.120829039234932	-2.23139760760415	Hnrnpf	98758
10339937	0.611587355363262	3.15656551138221	3.26757756172082	0.00435322731587119	0.120861167332015	-2.23240969238132	NA	NA
10501319	-0.113488632119489	10.6600644036334	-3.26636328482613	0.00436481939043919	0.121086290512104	-2.23493705581339	Celsr2	53883
10444459	-0.193272606277284	6.88052254068867	-3.26414603865443	0.00438606463111086	0.12153011757955	-2.23955143275428	Tnxb	81877
10555470	0.159953243969593	8.27052587741106	3.26365931284224	0.00439074193445627	0.12153011757955	-2.24056427873056	Arap1	69710
10412909	-0.247403469588143	11.3597030047192	-3.26320707781056	0.00439509218412524	0.12153011757955	-2.24150532130418	Fdft1	14137
10338723	-0.265072387415706	4.87270004046828	-3.26299193065961	0.00439716326692143	0.12153011757955	-2.24195300444795	NA	NA
10570513	-0.214532703802073	8.55502318229577	-3.26202123334443	0.00440651947632653	0.12153011757955	-2.24397277165283	Kbtbd11	74901
10576160	-0.167839043615006	8.43089851784831	-3.26196028539176	0.00440710758453416	0.12153011757955	-2.24409958391185	Acsf3	257633
10423258	-0.213094672745411	9.01877647784734	-3.26162577289963	0.00441033678690609	0.12153011757955	-2.24479558282596	Cdh12	215654
10372410	0.547239427805344	7.85735326112087	3.26161993307182	0.00441039318208723	0.12153011757955	-2.24480773324309	Glipr1	73690
10606789	-0.225451774331097	8.20482341409732	-3.26090946435776	0.004417259464537	0.12153011757955	-2.24628590675256	Tceal6	66104
10495596	0.276520715152135	7.51572407008971	3.26036251620905	0.00442255256797856	0.12153011757955	-2.2474238165511	Frrs1	20321
10338268	-0.473341426248676	5.88517697743059	-3.26024791126265	0.004423662449618	0.12153011757955	-2.24766224339872	NA	NA
10391518	-0.168513636760474	8.46941782080862	-3.25979940912224	0.00442800856186772	0.12153011757955	-2.24859529979485	Mpp3	13384
10551666	0.219710281426646	7.04183628920735	3.25946673665257	0.00443123496217824	0.12153011757955	-2.24928736744642	Map4k1	26411
10432492	-0.12110604599221	12.7904937886546	-3.25939631940425	0.00443191819505428	0.12153011757955	-2.24943385634202	Faim2	72393
10518686	0.234775766704668	7.43570649601094	3.25925784571637	0.00443326205669936	0.12153011757955	-2.2497219208719	Pik3cd	18707
10526055	-0.169035386660383	9.99605709662122	-3.25844236480304	0.0044411842754538	0.121592452636726	-2.25141829655115	Nipsnap2	14467
10343299	-0.31577371937146	8.67779680680954	-3.25830377033858	0.00444253207274575	0.121592452636726	-2.25170659335023	NA	NA
10459823	-0.176581072437834	6.40009155652815	-3.25777019803345	0.00444772468631008	0.121638796299086	-2.25281647617785	Gm7276	108168393
10451800	-0.201795840044719	4.87109358499677	-3.25508363011599	0.00447396054649255	0.122155627424903	-2.25840417874649	Pp2d1	110332
10436561	0.227030831382125	9.2186502382485	3.25481245938652	0.00447661711596939	0.122155627424903	-2.25896811982066	Usp25	30940
10450640	-0.165134960454047	9.61402998944769	-3.25475651258509	0.0044771654010163	0.122155627424903	-2.25908446844323	Mrps18b	66973
10539279	0.104432263139753	11.0555800313984	3.25424416202018	0.00448218956483262	0.122196791587123	-2.2601499467887	Aup1	11993
10532538	-0.187822819942818	9.95307007496048	-3.25339584395724	0.00449052044278274	0.122240314542935	-2.26191401581291	Asphd2	72898
10442807	-0.217941393632803	7.26707615520354	-3.25336543240624	0.0044908193806481	0.122240314542935	-2.26197725439867	Tekt4	71840
10382243	0.14881766905731	11.131602770992	3.25179886297593	0.00450624483433423	0.122500421999448	-2.26523463914909	Gna13	14674
10420532	-0.151414826216238	9.77834898409153	-3.25153155022198	0.00450888216203851	0.122500421999448	-2.26579042989287	Atp8a2	50769
10553897	0.236998283876549	9.38735136953739	3.25132230535909	0.00451094764554929	0.122500421999448	-2.26622547992654	Mtmr10	233315
10399666	-0.174110340029442	9.51209880421581	-3.25064654664412	0.0045176244987719	0.122528809780758	-2.26763043561462	9030624G23Rik	66808
10360367	0.252034052988764	5.01987094498665	3.25050310926633	0.00451904298443415	0.122528809780758	-2.26792864469949	NA	NA
10523297	0.190584683806581	7.75184578316895	3.24982539626992	0.00452575096564356	0.122615045647522	-2.26933758265343	Ccng2	12452
10526614	-0.166430132408045	10.1977812116884	-3.24878505900358	0.00453606722625136	0.122798829271415	-2.27150027167183	Actl6b	83766
10365769	0.221103812477271	6.34612910883237	3.24673032488947	0.00455651042443248	0.123256266422781	-2.27577125987125	Hal	15109
10562965	-0.120942170899621	11.1818261107819	-3.24603263250958	0.00456347254589439	0.123348604739727	-2.27722134893149	Ap2a1	11771
10440513	0.300827959057328	8.02177774665176	3.2442757718199	0.00458105019174847	0.123727509452352	-2.28087250533168	Cyyr1	224405
10452734	-0.150558168821222	8.52654608355505	-3.24328573349915	0.00459098494509495	0.123899562648681	-2.2829298306701	Alk	11682
10436446	-0.133135725265896	10.1674907533479	-3.24284309400726	0.00459543354859575	0.123923405856624	-2.28384960039757	Gps1	209318
10586604	0.245977062420228	8.00822169295698	3.24203166871352	0.00460359950887326	0.123928974293434	-2.285535602836	Rps27l	67941
10444752	0.317677472098723	6.97876709353828	3.24192150590458	0.00460470925506464	0.123928974293434	-2.28576449475875	Ltb	16994
10481457	-0.123832584961512	10.7540549985567	-3.24145948279171	0.00460936639557928	0.123928974293434	-2.28672444860044	Sh3glb2	227700
10606939	0.217324924207649	11.3901482469718	3.24110779538825	0.00461291446479647	0.123928974293434	-2.28745513482063	Rps4x	20102
10357124	-0.175461829477999	10.1109479894475	-3.24105310909968	0.00461346641932405	0.123928974293434	-2.28756875259704	Tsn	22099
10448765	-0.108628470208837	11.4046456010192	-3.2393654632116	0.00463053192802506	0.12429134348892	-2.29107483610821	Mapk8ip3	30957
10367532	0.341727041432925	5.07038548663495	3.2386467425328	0.00463781845192164	0.124328484652754	-2.29256785004584	Tespa1	67596
10465772	0.149540335175804	11.9129021582548	3.23845510551294	0.00463976320407564	0.124328484652754	-2.29296592883132	Slc3a2	17254
10360349	-0.152412190617833	11.0091526788569	-3.23817118349524	0.00464264594589398	0.124328484652754	-2.29355569700057	Cadm3	94332
10342830	-0.260586223501042	8.74971208351795	-3.23643289179205	0.00466033370286968	0.124706081225366	-2.29716624849603	NA	NA
10414708	0.14990229192586	4.20253417054868	3.23484031673901	0.00467659680466326	0.125045003792381	-2.3004737421663	NA	NA
10506188	-0.180613414091031	10.2118969469548	-3.23357694687462	0.0046895377399175	0.125294643996566	-2.3030972666732	Pgm1	72157
10389842	-0.229005092963106	7.95761972105354	-3.22945404358767	0.00473201444248222	0.126332428587313	-2.31165726177845	Utp18	217109
10448127	-0.182866605829572	7.90016866130281	-3.2261966083413	0.0047658414055828	0.127086031074618	-2.31841856151263	NA	NA
10417787	-0.163046971525574	11.2467570892637	-3.22603227407188	0.00476755421522731	0.127086031074618	-2.31875961975492	Gng2	14702
10484440	0.106789812236933	10.5123100484788	3.22514652196811	0.00477679656766748	0.127234826584001	-2.32059783345322	Zdhhc5	228136
10398211	-0.171210559073522	8.11178711059965	-3.22428282820605	0.00478582568423586	0.127337117705645	-2.32239015487444	Hhipl1	214305
10537406	-0.243373047751945	9.47253662532463	-3.22407305226115	0.00478802122374633	0.127337117705645	-2.32282546100929	Clec2l	665180
10484197	0.235494392250727	9.26910903611278	3.22372875049863	0.00479162686878548	0.127337117705645	-2.32353990725926	Ccdc141	545428
10595404	0.245274787322613	9.10711282037676	3.22324308060811	0.00479671749945654	0.1273750193133	-2.32454767006565	Tent5a	212943
10545215	0.96156162670355	5.25915388691092	3.22196511791004	0.00481013804954469	0.127529506618352	-2.3271992657796	Igk-V28	16114
10464363	-0.271548770132207	6.76703696768617	-3.22190878693615	0.00481073045743318	0.127529506618352	-2.327316139044	NA	NA
10532301	-0.316178191825597	7.71691351885562	-3.22140401371715	0.00481604212971289	0.127529506618352	-2.32836340090917	NA	NA
10340773	-0.568897316635975	5.67810845328382	-3.2212930414533	0.00481721064988194	0.127529506618352	-2.32859363181723	NA	NA
10586759	0.147122642922984	9.43848308593199	3.22071268442435	0.00482332624972041	0.127579121481467	-2.32979765102491	Bnip2	12175
10587350	0.248560647030239	5.04496389751687	3.22007474784624	0.00483005739209621	0.127579121481467	-2.33112106661879	Ddx43	100048658
10364702	0.174929070132878	10.5403462613489	3.22005969402018	0.00483021634273256	0.127579121481467	-2.33115229541326	Midn	59090
10574226	-0.194679219752955	7.53825739517479	-3.21972364985587	0.00483376590883465	0.127579121481467	-2.33184940182827	Ccl17	20295
10343496	0.359216291936953	8.00140565033004	3.21911355830651	0.00484021672392044	0.12759787470723	-2.33311496148176	NA	NA
10566326	0.232058397556135	4.19095679352169	3.21884867348789	0.00484302011781487	0.12759787470723	-2.33366441466929	Trim12a	76681
10381272	-0.192765894100468	10.6972300409049	-3.21861552851297	0.00484548891293278	0.12759787470723	-2.33414802071879	Cntnap1	53321
10518300	0.240473494426717	7.58784702737357	3.21817862283243	0.00485011867565697	0.127623107619861	-2.33505425948806	Tnfrsf1b	21938
10396270	-0.207250493814254	7.75957616420735	-3.2177834209553	0.00485431025351425	0.127625460682541	-2.33587397022842	Dact1	59036
10606473	-0.249293582592019	8.05255666923639	-3.21687650595201	0.00486394258737215	0.127625460682541	-2.33775496397349	NA	NA
10602896	-0.209022198282447	7.7600493774814	-3.21679808221224	0.00486477640531875	0.127625460682541	-2.337917613392	Adgrg2	237175
10511414	0.21279542842777	7.27873134544545	3.21678696903372	0.00486489457434889	0.127625460682541	-2.33794066184709	NA	NA
10380871	0.220392365643646	9.29176898798122	3.21607193362025	0.00487250363568943	0.127728677508722	-2.33942358767038	Stard3	59045
10520355	-0.156259729656506	8.38551080570641	-3.21408427042874	0.0048937167756427	0.1281880897674	-2.34354542866883	Htr5a	15563
10393728	-0.111610547031619	9.24085153358067	-3.21273021537371	0.00490821964712627	0.128426365694049	-2.34635300090405	Slc38a10	72055
10552369	0.293529370843586	7.20632168714757	3.21254538914288	0.0049102025318582	0.128426365694049	-2.34673620786616	Siglecf	233186
10451458	-0.148336477941763	9.7713477021708	-3.2112695076809	0.00492391211393482	0.128688109082988	-2.34938139563234	Cnpy3	72029
10565241	-0.291173412792808	7.39125277634951	-3.21027654670396	0.00493460763606437	0.128805869959196	-2.35143985190573	Cfap161	75556
10343718	0.438376988967276	5.11163938521996	3.21016328355819	0.00493582907898877	0.128805869959196	-2.35167464221146	NA	NA
10550574	0.203783860010184	9.38819398540814	3.20885904251925	0.00494991555028173	0.12881698272379	-2.35437814242387	Dmpk	13400
10448312	0.238740573143776	6.75287319038197	3.20862127231879	0.00495248783597952	0.12881698272379	-2.35487097673211	Cldn9	56863
10416791	-0.152688201567227	5.05416662626494	-3.20826230219072	0.00495637379099617	0.12881698272379	-2.35561500959908	NA	NA
10399330	-0.137101538333033	8.83224511813589	-3.20816855424479	0.00495738913185595	0.12881698272379	-2.35580931649356	Ubxn2a	217379
10360415	-0.155824110040376	8.68697185916487	-3.2080682850127	0.00495847532752886	0.12881698272379	-2.35601713823678	Grem2	23893
10596377	-0.174842830791592	9.768160376925	-3.20806690286997	0.00495849030162344	0.12881698272379	-2.35602000290636	NA	NA
10428690	-0.166802976503115	8.67720623284179	-3.20571311249404	0.00498405564947813	0.129384446882644	-2.36089810704465	Mrpl13	68537
10501494	-0.309796595040188	9.28070590814086	-3.20418758851714	0.00500069389092996	0.129646254617492	-2.36405921271314	Amy2b	545562
10603625	-0.270836908408929	6.58607803374499	-3.20410462220021	0.00500160032917308	0.129646254617492	-2.36423112047339	NA	NA
10386230	-0.152581752441066	11.7804668756368	-3.20342128637551	0.00500907216074139	0.129707990417399	-2.36564696417694	Rnf187	108660
10452556	-0.168505113853954	10.4552144806268	-3.20293385483462	0.00501440859351094	0.129707990417399	-2.3666568576617	Rab12	19328
10343541	-0.36005111505037	6.67522908362239	-3.20286374541141	0.00501517661452773	0.129707990417399	-2.36680211202785	NA	NA
10570434	0.23800797456429	6.50873258576352	3.20155822709106	0.00502949913995092	0.12998170268007	-2.36950677526049	Ifitm1	68713
10342825	0.373801893823242	7.93771769218513	3.19883030098771	0.00505955612238813	0.130578171604566	-2.37515740036484	NA	NA
10540059	-0.153365525901386	9.54803181044283	-3.19878181183833	0.00506009197788695	0.130578171604566	-2.37525783018829	Slc41a3	71699
10338423	0.432105957980847	7.45919852434736	3.19782504374104	0.00507067664636018	0.130754243492196	-2.37723939471582	NA	NA
10349694	0.417950416482261	7.5255940570646	3.19659504455065	0.00508431594615855	0.131008763742381	-2.3797866367111	Pm20d1	212933
10485597	0.287099009609026	5.99186713466862	3.19621637567148	0.00508852219115902	0.131020023233102	-2.38057078529666	Depdc7	211896
10545220	3.76541110933419	6.15305938602412	3.19462160214577	0.00510627436211505	0.131379790397572	-2.38387299798961	NA	NA
10341501	0.242234749274358	9.25401372172398	3.19329523699737	0.00512108498015156	0.131663397862476	-2.38661912489754	NA	NA
10538892	0.394686792524466	5.63791654630883	3.19192370798053	0.00513644418986595	0.131866293678748	-2.38945846611556	NA	NA
10497381	0.258045776962403	8.20547072628009	3.19188154565557	0.00513691706360186	0.131866293678748	-2.38954574588068	Cyp7b1	13123
10347254	-0.121743916599966	9.8897102863534	-3.19105679415868	0.00514617569152566	0.131866293678748	-2.39125299799925	Smarcal1	54380
10567432	-0.265450215327928	6.54475652065594	-3.19091033843871	0.00514782150673481	0.131866293678748	-2.3915561529512	NA	NA
10425341	-0.129032561336594	8.91429854808252	-3.19089937067947	0.00514794477911568	0.131866293678748	-2.39157885544712	Tab1	66513
10491699	-0.235733448905922	8.34021376678438	-3.18858794050823	0.00517398880313808	0.13237560697833	-2.39636292651936	Fgf2	14173
10542200	-0.157793746961035	12.386766676728	-3.18845908518742	0.00517544447305958	0.13237560697833	-2.39662959907505	Gabarapl1	57436
10448182	0.328965445967565	9.66260927840494	3.18724354741528	0.00518919608574339	0.132541227462849	-2.39914508483146	Eef1a1	13627
10375227	-0.254818651731721	4.51255479200456	-3.18721268014701	0.0051895457588302	0.132541227462849	-2.39920895979519	NA	NA
10393239	0.20838226974497	8.07903225271367	3.18596207497739	0.0052037323994455	0.132805975187023	-2.40179676236466	NA	NA
10356248	0.35501721194462	5.53570988541827	3.18485504169601	0.0052163220877552	0.133029608048694	-2.40408727082839	C130026I21Rik	620078
10344250	0.51463148926223	6.57300336225812	3.18330654707587	0.00523398235595669	0.133382131006638	-2.40729085486967	NA	NA
10359624	0.170123090890305	8.10389561341253	3.18270978305872	0.00524080395509212	0.133458128556046	-2.4085253597031	Prrx1	18933
10605172	-0.143159723196437	9.21645883044178	-3.18163205350235	0.00525314553894913	0.133648845197162	-2.41075467560338	Naa10	56292
10584462	-0.189768570223517	4.84515812249484	-3.18127915155648	0.0052571929683334	0.133648845197162	-2.41148462311109	Olfr922	258777
10509030	0.285458200217186	6.88386784784834	3.18104954451367	0.00525982796978472	0.133648845197162	-2.41195953484795	Runx3	12399
10463599	0.261086295674532	7.47736190107683	3.17850321515643	0.00528913686089625	0.134199691924195	-2.41722570781287	Nfkb2	18034
10341123	-0.456142903532211	4.08663070061529	-3.17849528710596	0.00528922836410089	0.134199691924195	-2.41724210251364	NA	NA
10525932	-0.162392307880587	8.33367662392582	-3.17781114590422	0.00529713036173562	0.134302152716215	-2.41865682430097	Tmem132c	208213
10480813	-0.116577645830503	10.5579511333462	-3.17729574940943	0.00530309095267786	0.134355278072217	-2.419722552122	Rabl6	227624
10517301	0.214217602192282	7.56055503100971	3.17671904495817	0.00530976836206645	0.134426473609199	-2.42091500028272	Ldlrap1	100017
10346168	0.337306228443095	5.57813758607906	3.17570632987427	0.00532151408169217	0.134625785647467	-2.42300885395704	Stat4	20849
10468450	-0.222160857458634	6.47504816916311	-3.17506638255613	0.00532894946594729	0.134715842499148	-2.42433190014393	NA	NA
10366881	0.248889559696638	8.60245323096898	3.17265121023411	0.00535710250499457	0.135329130140706	-2.42932449748354	Ddit3	13198
10446965	0.40243878668795	9.21806689147732	3.17089566028919	0.00537765786037142	0.135749736547938	-2.43295293747396	Rasgrp3	240168
10425161	0.388034017494007	8.63548267293561	3.1692784678871	0.00539666154714854	0.136130591711817	-2.43629496732389	Lgals1	16852
10500276	0.261495474960378	6.49750572622604	3.16847895864309	0.00540608088388929	0.136269304948507	-2.43794704470567	BC028528	229600
10387985	0.458777818065234	6.2892626092286	3.16709337918999	0.00542244308285407	0.136498578837331	-2.4408099074122	Scimp	327957
10445229	-0.213463643755645	7.22069756285888	-3.16698698314726	0.00542370150798688	0.136498578837331	-2.44102972817738	NA	NA
10572485	-0.11469747222457	11.1955240006063	-3.16627065799023	0.00543218146450482	0.136498578837331	-2.44250965136656	Rab3a	19339
10494386	-0.46629355871309	7.62666887433438	-3.16510833481452	0.00544596883395457	0.136498578837331	-2.44491082327905	H2ac21	621893
10495539	-0.169281004030443	9.1493878282005	-3.16501483450355	0.00544707941353138	0.136498578837331	-2.44510397011079	Extl2	58193
10603051	-0.279467172009102	9.2756595890766	-3.16474143932877	0.00545032802347953	0.136498578837331	-2.44566872369757	Ap1s2	108012
10345411	-0.133942601823861	11.0823955198056	-3.16460350962439	0.00545196768880137	0.136498578837331	-2.44595364098598	Arhgef4	226970
10407012	-0.131435843409374	9.03285536160272	-3.16451256884575	0.00545304902856726	0.136498578837331	-2.44614149292532	Srek1ip1	67288
10533504	-0.163009361289935	9.01049334804071	-3.16445280394102	0.00545375978303978	0.136498578837331	-2.44626494563406	Ift81	12589
10342201	-0.166187223695156	11.421693592095	-3.16410522274958	0.00545789519216327	0.136498578837331	-2.44698291112219	NA	NA
10605437	-0.175122173183178	10.0522175450265	-3.1640651301146	0.00545837239884609	0.136498578837331	-2.44706572538708	Pls3	102866
10601878	-0.19235632010029	10.694264045346	-3.16303408686991	0.00547065853738574	0.136707469992472	-2.44919532897113	Tceal1	237052
10359582	-0.253157527106083	5.789554895125	-3.16146851396266	0.00548936602650155	0.137023131428535	-2.4524286578513	Fmo2	55990
10408952	0.102849813262614	10.2630866017242	3.16131745375708	0.00549117439815734	0.137023131428535	-2.45274061623615	Nup153	218210
10541636	-0.15693752521532	6.47738458049001	-3.16097406720335	0.00549528731626788	0.137027393912103	-2.45344973867678	Vmn2r26	56552
10558220	-0.232044279649783	8.97242191275216	-3.15985430631565	0.00550872022994319	0.137263881858656	-2.45576200379088	Pstk	214580
10481453	-0.18637454619858	7.60017617083017	-3.15922084112223	0.00551633365461453	0.137303545273385	-2.45706999362504	Dolk	227697
10466439	-0.0984050387962849	10.4231711101822	-3.15887619002437	0.00552048023575965	0.137303545273385	-2.45778160702982	Pebp1	23980
10560190	0.189268631901855	7.36745128243359	3.15873646679755	0.00552216214879724	0.137303545273385	-2.45807009290864	Ehd2	259300
10470959	0.308274608870285	9.04239072812281	3.15837056617634	0.00552656904034365	0.137314896241848	-2.45882555072922	Phyhd1	227696
10380289	-0.164255031531905	9.50368295611465	-3.1574567399815	0.00553759016213236	0.137490452882658	-2.46071218705003	Mmd	67468
10368616	0.148620992495061	8.46550142382349	3.15621243044805	0.00555263164046183	0.137755116999278	-2.4632808968751	Zup1	72580
10511881	-0.182818233555384	9.50953363710201	-3.15591971164228	0.00555617589277871	0.137755116999278	-2.46388513784261	Manea	242362
10542636	-0.135504712625268	8.79060395013519	-3.15555798827311	0.00556055871378016	0.137765517384888	-2.46463180073837	Pyroxd1	232491
10559978	0.164870801240166	5.31536544311216	3.15492041388783	0.00556829212198709	0.137858856239509	-2.46594781692874	Zscan4a	434555
10500982	0.293369841890776	7.21873142652828	3.15385124688726	0.00558128412797394	0.138082161059341	-2.46815452951605	I830077J02Rik	433638
10580752	0.322495099417377	5.72742135713854	3.15343660365871	0.00558633065256737	0.138108715137441	-2.46901028278714	NA	NA
10562408	-0.153337819971657	9.47434026335803	-3.15170197682122	0.00560749083738342	0.138533320190084	-2.47258994451621	Chst8	68947
10457959	-0.17838615708415	6.2169595121003	-3.15084342139492	0.00561799308764627	0.138694204351267	-2.4743615143218	Sft2d3	67158
10339358	-0.216692065419991	8.25629399993707	-3.14977432897537	0.00563109762950473	0.138919058624261	-2.4765673386844	NA	NA
10436588	-0.206484008085681	8.86983262263763	-3.14920052269752	0.00563814346426213	0.138994231785639	-2.47775117523347	NA	NA
10342165	0.473231616250324	6.42723239788808	3.14663729204169	0.00566972313302287	0.139673689655475	-2.48303877051282	NA	NA
10399897	0.175679825173169	9.37009561425335	3.14488247200282	0.00569144268277942	0.140021511247791	-2.4866580816963	Hbp1	73389
10539933	-0.179541428928021	7.46226284174798	-3.14484570650569	0.00569189860164352	0.140021511247791	-2.48673390482322	Txnrd3	232223
10378319	-0.24323717403336	7.16076365534988	-3.1443926821418	0.00569751936566979	0.140060659936833	-2.48766817830929	P2rx5	94045
10414025	-0.14745914769961	7.64784712534048	-3.14340163949227	0.00570983436624749	0.140264199696652	-2.48971188654456	Gdf10	14560
10503161	0.230959451951191	9.21367240805755	3.14295675283231	0.00571537112807163	0.140278890973144	-2.49062926838825	Chd7	320790
10601768	-0.178131507326293	9.04406128173804	-3.14270523315344	0.00571850369703524	0.140278890973144	-2.49114790146003	Armcx4	100503043
10575833	-0.216235955520797	6.24514336418097	-3.14212954199038	0.00572568000367532	0.140355879356667	-2.49233493480636	Hsd17b2	15486
10379190	0.27120725558528	10.2736772686011	3.14176514818579	0.00573022692388464	0.140368349453298	-2.49308625907869	Vtn	22370
10589929	0.233917269359686	8.88110365262998	3.14025864727254	0.00574906261019514	0.140730574880551	-2.49619219232413	Cmtm6	67213
10438358	-0.106562998776639	10.8960412234963	-3.13931437096657	0.00576089969414274	0.140850341659459	-2.49813879618585	Gp1bb	14724
10350102	0.245518343805055	7.16246704828341	3.13922195764714	0.00576205943152333	0.140850341659459	-2.49832929589858	Ptpn7	320139
10449551	-0.243472913509562	9.32553040078302	-3.13736851856513	0.00578536735922159	0.141302114585333	-2.50214964332086	Cpne5	240058
10354019	-0.196230760538663	8.6168047474106	-3.13710638863969	0.00578867120740834	0.141302114585333	-2.50268990332909	Cracdl	72097
10475946	-0.289748309643156	7.86906177419687	-3.13583237516043	0.00580475498256376	0.141595286451871	-2.50531552630582	Zc3h6	78751
10568024	0.174899898006636	8.42284876368375	3.13463805359579	0.005819872364082	0.141864490445645	-2.50777665748592	Coro1a	12721
10420616	-0.122823202214036	5.8921851164872	-3.13426084691025	0.00582465493236628	0.141881573545236	-2.50855391382529	Sgcg	24053
10574155	0.314492813547143	7.59412840261119	3.13284716822496	0.00584261304163387	0.142219348268343	-2.51146666217356	Nlrc5	434341
10434248	-0.189525655997384	9.07636384511643	-3.13111768510178	0.00586465647699725	0.142579353369455	-2.51502962427109	2510002D24Rik	72307
10339474	-0.34995437566625	7.28085888670574	-3.13100110255295	0.00586614532216412	0.142579353369455	-2.51526978094707	NA	NA
10535053	-0.153618368463892	12.3254860227286	-3.13072223763068	0.00586970813209694	0.142579353369455	-2.51584422504041	Prkar1b	19085
10416566	0.422933016421057	6.6046047201119	3.12959900079597	0.00588408016502032	0.142664644733473	-2.51815788500914	Epsti1	108670
10410709	-0.165443225152922	8.97800057080932	-3.12920791795682	0.00588909221466054	0.142664644733473	-2.51896339177073	Rfesd	218341
10376163	-0.14539655090223	9.43571877531407	-3.12910481537807	0.00589041425434645	0.142664644733473	-2.51917574598823	Rapgef6	192786
10338923	0.260921983220092	8.2152611489215	3.12885035466732	0.0058936783354214	0.142664644733473	-2.51969983558079	NA	NA
10400581	-0.213539154252345	9.70194970029855	-3.12884548723835	0.00589374078933451	0.142664644733473	-2.51970986047182	Fkbp3	30795
10523974	-0.194752451323302	9.06049632026312	-3.1278940308855	0.00590596134291702	0.142860971663045	-2.52166938787351	NA	NA
10601848	-0.251624673842906	9.01489290586139	-3.12731016834412	0.00591347276195761	0.14294319416248	-2.52287177649642	Arxes1	76219
10470948	0.178378092424438	8.3523830755304	3.1267473445111	0.00592072235557357	0.143018977817747	-2.52403078232948	Slc39a1	30791
10411508	-0.163267247790339	8.36698529472807	-3.12606165158667	0.00592956633426432	0.143106700837351	-2.5254427339384	Ptcd2	68927
10440099	0.169752609788679	8.65226484550143	3.12558037694781	0.00593578146252744	0.143106700837351	-2.52643370644922	St3gal6	54613
10599530	-0.199454805043599	9.28963389060746	-3.12550891104542	0.00593670490815476	0.143106700837351	-2.5265808554496	Rab33a	19337
10478928	-0.173628281280324	9.43599403865584	-3.1247187593457	0.00594692420460316	0.143155123320708	-2.52820772604005	Tshz2	228911
10574133	0.336141630847925	7.33217644574901	3.124716730809	0.00594695046245979	0.143155123320708	-2.52821190252356	Nlrc5	434341
10374406	-0.17134620515527	9.6134823816899	-3.12426307207071	0.00595282557499235	0.14319738199774	-2.52914590657623	Cnrip1	380686
10343758	-0.281251582174821	7.3300494533532	-3.12357559828047	0.00596173952440867	0.143259021177804	-2.53056122619713	NA	NA
10463185	0.134745475335111	7.85028428935548	3.12342987249129	0.0059636307147377	0.143259021177804	-2.53086122490439	Ubtd1	226122
10374223	0.111341682672798	5.96871774999257	3.12180642482212	0.00598473907107881	0.143368645344057	-2.53420308674666	Igfbp1	16006
10522396	-0.115243895180573	11.1073817109494	-3.12178656605498	0.00598499772978704	0.143368645344057	-2.5342439630878	Ociad1	68095
10474048	-0.130868234384332	10.707135737647	-3.12161582610047	0.00598722205355378	0.143368645344057	-2.53459540322222	Syt13	80976
10425814	-0.170571132561006	9.92253731922114	-3.12131080779476	0.00599119770635608	0.143368645344057	-2.53522322050826	Mpped1	223726
10493896	-0.336651601840435	5.10510044370012	-3.12123760516643	0.00599215222379661	0.143368645344057	-2.53537389058785	Lce3b	66344
10477233	-0.16786620450177	8.11790120531442	-3.1211770943227	0.0059929413603255	0.143368645344057	-2.53549843695625	Xkr7	228787
10562132	0.244618790082965	6.44094397417058	3.12078792807077	0.00599801899870922	0.143391430808207	-2.53629942250283	Cd22	12483
10342557	0.517833682592322	4.99543674096107	3.11844440793587	0.0060286850230923	0.144025492372982	-2.54112231266322	NA	NA
10343999	0.399337358077537	8.26935543225332	3.1173611020155	0.0060429122946211	0.144266230330377	-2.54335139413096	NA	NA
10492815	0.427385026927943	5.45117896165605	3.11566301785862	0.00606527960367849	0.144700836667031	-2.54684506569507	Tmem154	320782
10375608	0.507860137383055	7.46849991859237	3.11499127742868	0.00607415013446046	0.144813071792761	-2.54822697648063	Scgb3a1	68662
10364950	0.344426642625502	8.09239645345602	3.11421114081983	0.00608446797559562	0.144951338222682	-2.54983178036199	Gadd45b	17873
10364489	-0.145473300603536	8.2151685879799	-3.1134069955971	0.00609512126605099	0.144951338222682	-2.55148585868125	Fgf22	67112
10584317	0.169721821380743	7.89786368679848	3.1133429229906	0.00609597088121972	0.144951338222682	-2.55161764722877	Esam	69524
10563116	0.183718052652235	8.37747576029915	3.11326587511052	0.0060969927042287	0.144951338222682	-2.55177612316375	Flt3l	14256
10339313	-0.582329151549124	3.50431858810426	-3.11297890737661	0.00610079999481543	0.144951338222682	-2.55236636346175	NA	NA
10433114	0.235446517038713	6.29435135285169	3.1120087408812	0.00611368870182243	0.145158346499554	-2.55436171042389	Itga5	16402
10577449	-0.161278328578845	7.41616254191279	-3.11084899032055	0.00612913094508886	0.145425659830231	-2.55674675581275	Atp7b	11979
10379013	-0.171447706364292	9.95826417584	-3.11020545314302	0.00613771616215745	0.14553002305361	-2.55807009662482	Flot2	14252
10448755	-0.14889149452914	9.59460407019189	-3.10965437825516	0.00614507720464124	0.145605237650531	-2.55920324333326	Eme2	193838
10606058	0.332917385904051	6.919060325932	3.10919950359799	0.00615115973739408	0.145642990815779	-2.56013853757947	Cxcr3	12766
10340581	-0.290405536029199	8.66420384165629	-3.10890877208894	0.00615505044615589	0.145642990815779	-2.56073630815384	NA	NA
10545086	-0.297720352623132	10.5292703276373	-3.1085792715805	0.00615946288590043	0.145648251642108	-2.56141377304228	Snca	20617
10605113	-0.148554276828843	11.1421672652974	-3.10805726132613	0.00616645960573107	0.145682521800939	-2.56248700507603	L1cam	16728
10339638	0.576283121594164	4.82421724072111	3.10784593073422	0.0061692943639523	0.145682521800939	-2.56292147836401	NA	NA
10461991	-0.178910192528235	9.59477770965351	-3.1071437986919	0.00617872180361245	0.145753772568311	-2.56436492988021	Zfand5	22682
10493086	-0.134910522217819	9.79326598443985	-3.10699675286124	0.00618069795068156	0.145753772568311	-2.56466721726929	Hdgf	15191
10403021	2.46888746835696	6.09131056032104	3.10549929542224	0.00620085744156034	0.146130037063483	-2.56774537308676	NA	NA
10361215	0.283788671243789	5.62911555049769	3.10427318614759	0.0062174117108942	0.14642088825927	-2.57026544852704	Traf3ip3	215243
10519060	0.188480344085438	7.33218997187311	3.10378712557323	0.00622398617755072	0.146421617025388	-2.57126439490767	Tnfrsf14	230979
10378216	0.304629587555226	7.26790902574691	3.10363689229805	0.00622601960927586	0.146421617025388	-2.5715731440769	Atp2a3	53313
10451287	0.362403151963719	6.68648072347325	3.10333706683658	0.00623007973476837	0.146421617025388	-2.57218931272548	Isg15	100038882
10565775	-0.157162268519244	9.22733635441021	-3.10212476892239	0.00624652259944225	0.146708868619333	-2.57468053000018	Dgat2	67800
10379060	-0.185088047355205	7.96251124336145	-3.10170480284298	0.00625222863712756	0.146743732225897	-2.57554347934724	Proca1	216974
10394245	-0.159954251931474	10.0553093875784	-3.09936153984811	0.00628415985304039	0.147393654852688	-2.58035784727077	Dnajc27	217378
10509410	-0.168970228488016	9.68858231454511	-3.09825344925245	0.0062993149901797	0.147649486890524	-2.58263413615674	Rap1gap	110351
10548504	-0.219728965736078	4.83987917602352	-3.09778522613248	0.00630572950353944	0.147700240931962	-2.58359591385277	Klra8	16639
10436369	0.211941034822733	8.89310489395678	3.09733759712394	0.00631186784528719	0.147744462156352	-2.58451535189816	Filip1l	78749
10589113	-0.174952157641506	9.61847425873283	-3.09658785498945	0.00632216213657317	0.147762539194777	-2.58605525409177	Nckipsd	80987
10393668	-0.163677687109782	9.74164485405316	-3.09636720681958	0.00632519485360084	0.147762539194777	-2.58650842588834	Aatk	11302
10466314	0.253378657331394	6.75389155860021	3.09635279902129	0.00632539293215845	0.147762539194777	-2.58653801661551	NA	NA
10342176	0.28826078881307	7.46957929644399	3.09587134864204	0.00633201539958569	0.147817901470516	-2.58752679735995	NA	NA
10519815	-0.17661959848793	10.7614325225615	-3.09468372719606	0.00634838037277078	0.148100470978196	-2.58996569921807	Cacna2d1	12293
10523647	0.261642330948764	8.36812118679595	3.09422888481387	0.0063546588548387	0.148147512940438	-2.59089969631124	Aff1	17355
10537834	0.16035732094432	7.41603194093231	3.0924207700564	0.00637967741073741	0.148631090346671	-2.59461219963057	Arhgef5	54324
10463242	-0.129296344135575	9.30869611399911	-3.09192438243144	0.0063865626375775	0.148691840108636	-2.59563130057309	Golga7b	71146
10376796	0.291616324671813	7.6727324283992	3.09083235462578	0.00640173532543094	0.14888545897206	-2.59787311242697	Grap	71520
10478936	-0.211624468218528	6.98060167014534	-3.09030304553604	0.00640910222341342	0.14888545897206	-2.59895964650817	NA	NA
10397230	-0.214397647385702	7.56867745935502	-3.09025017199367	0.00640983856909267	0.14888545897206	-2.59906817933187	Bbof1	72873
10593966	0.116890840438341	9.07039241794619	3.08971965652034	0.00641723138706119	0.14888545897206	-2.60015713302853	Csk	12988
10338635	0.491165580699083	5.64823903754977	3.08963655024456	0.00641839023984723	0.14888545897206	-2.60032771504793	NA	NA
10518927	-0.187971436517186	10.9206907908665	-3.08947967237133	0.00642057833714379	0.14888545897206	-2.60064971548202	Kcnab2	16498
10464754	0.260193973744013	6.82496708011954	3.08847200585244	0.00643465040661949	0.149112298756062	-2.60271789834276	Rhod	11854
10552824	0.22692475347448	10.2447735206825	3.08732845691139	0.00645065653180672	0.149285291523085	-2.60506474633055	Rras	20130
10342522	-0.206911839676454	10.0588447241346	-3.08686410917979	0.00645716703876067	0.149285291523085	-2.60601763502347	NA	NA
10538924	3.85218569168409	9.0434701452303	3.08655830737016	0.00646145811269721	0.149285291523085	-2.60664514966358	Igkv2-137	692187
10450367	0.308358836483965	9.5519792397575	3.08652308009981	0.00646195260768428	0.149285291523085	-2.60671743598828	Hspa1b	15511
10590149	-0.169818232914315	8.17054628622513	-3.08599550687939	0.00646936271833085	0.149285291523085	-2.60779998831891	Xylb	102448
10593842	-0.108435711843574	11.7030012862847	-3.0855928196404	0.00647502430217666	0.149285291523085	-2.60862624663112	Tspan3	56434
10343145	0.390790813937764	8.29387795598873	3.0854927843447	0.00647643149847912	0.149285291523085	-2.60883150052449	NA	NA
10342436	-0.196303116773302	11.6426716596773	-3.08523902413417	0.00648000248140735	0.149285291523085	-2.60935216116527	NA	NA
10478594	0.133149477780025	10.978042818793	3.08502666832947	0.00648299228657613	0.149285291523085	-2.60978785983978	Ctsa	19025
10504504	-0.163627101867277	10.1741062615948	-3.08471690865532	0.00648735587623872	0.149285291523085	-2.61042339087042	Grhpr	76238
10405942	-0.282394278315641	5.54644177555712	-3.08428286849585	0.00649347502797315	0.149285291523085	-2.61131387714461	Gm10037	102637366
10440840	-0.13073105099285	8.46607711182365	-3.08411440158586	0.00649585161188636	0.149285291523085	-2.61165949814346	Cfap298	68001
10389222	0.259878075301587	6.69939665101925	3.0839659004096	0.00649794724034601	0.149285291523085	-2.6119641537622	Ccl6	20305
10464560	0.225184947079688	7.9089357397894	3.08305520549008	0.0065108132756537	0.149482080225708	-2.61383238849024	Aldh3b1	67689
10603814	-0.14104903965805	10.7907375505447	-3.08217173115841	0.00652331849321805	0.149670330577069	-2.61564463488879	Slc9a7	236727
10521709	0.220217332825785	10.265768358097	3.08116726613604	0.0065375647481537	0.149898252404896	-2.61770489009208	Lap3	66988
10487011	0.272504677640404	11.9320495640768	3.08053944256402	0.00654648453229769	0.150003824879807	-2.61899252190238	Gatm	67092
10485718	0.330537596382408	7.77273451024288	3.07677488775109	0.00660021884416489	0.151093585043257	-2.62671187748604	Ano3	228432
10512470	0.347054706039962	5.96359251198253	3.07659916791324	0.00660273750519871	0.151093585043257	-2.6270721327239	Cd72	12517
10340400	-0.465631083871503	5.60791133476949	-3.07606347096203	0.00661042164460941	0.151162003088124	-2.6281703659738	NA	NA
10341306	0.300272920779569	6.41906244987508	3.07578463170469	0.00661442481867193	0.151162003088124	-2.62874199356538	NA	NA
10569181	0.361539171240465	7.31696222821691	3.07503864527634	0.00662514624829479	0.151307545066181	-2.63027121318453	Pidd1	57913
10340401	-0.411101737149305	6.03965442016849	-3.07351806765289	0.00664705272356611	0.151708176409165	-2.63338796707089	NA	NA
10542214	0.379537134598681	5.00571160563882	3.07298578817973	0.00665473778115711	0.151783914221143	-2.63447888681674	Klrd1	16643
10344973	-0.11991143335818	10.1614374681032	-3.07253444701841	0.00666126103771193	0.151833071259585	-2.63540387980251	Gdap1	14545
10427334	-0.308249319287326	5.23671024517716	-3.07214884031795	0.0066668391694362	0.1518606353405	-2.63619412413948	Mir148b	724064
10370376	-0.185098851359101	9.83453627708788	-3.07152346354368	0.0066758954654843	0.151967338821372	-2.6374756825639	Pfkl	18641
10403604	0.138983033889268	9.29835433093868	3.07042902206509	0.00669177332110735	0.152229084189589	-2.63971829837172	Lyst	17101
10357875	0.351983916779236	8.30560437674685	3.06983310562111	0.0067004341883848	0.152326417520115	-2.64093929349256	Btg2	12227
10574087	0.19568336805453	10.851244178192	3.06827600030261	0.00672311629829238	0.152742171587348	-2.64412938734514	Herpud1	64209
10434384	-0.133484201033799	11.9988936744168	-3.06706461411599	0.00674081412508259	0.152995462806283	-2.64661087772999	Ap2m1	11773
10449687	-0.294019265342192	7.60545148922293	-3.06691055232988	0.00674306815360259	0.152995462806283	-2.64692644903132	Rsph1	22092
10504206	-0.128489432170111	10.1474507573643	-3.06559882420225	0.00676228940925584	0.153331493715416	-2.6496131352351	Phf24	230085
10338281	-0.513982469139962	7.32759705548415	-3.06523509677334	0.00676762869813496	0.153352525128534	-2.65035806523566	NA	NA
10477264	-0.158460028736483	10.6607362079886	-3.06443474512011	0.00677939182808295	0.153518996706295	-2.65199713264931	Tm9sf4	99237
10591668	0.139222360317422	7.73247805608221	3.06391386221734	0.00678705818274687	0.153527279044373	-2.65306380108465	Rgl3	71746
10608654	0.277493231050339	5.84754007773163	3.06380977601774	0.00678859113611053	0.153527279044373	-2.65327694350281	NA	NA
10522430	-0.163753755535913	10.4486172676048	-3.06269384343665	0.00680504750791526	0.153568194460826	-2.6555619638369	Dcun1d4	100737
10342747	-0.312972365577652	10.2675552375605	-3.06264303573199	0.0068057976807996	0.153568194460826	-2.6556659937229	NA	NA
10497323	-0.207742852056182	3.86167550524433	-3.06214556921003	0.00681314700512747	0.153568194460826	-2.65668454131098	Gm10745	100038545
10417829	0.17891315732877	8.49536774418875	3.06196914314807	0.00681575529404448	0.153568194460826	-2.65704575697907	Dnajc9	108671
10362520	-0.13243344999775	9.94066272603004	-3.0618775599962	0.00681710964616971	0.153568194460826	-2.65723326247625	Hdac2	15182
10563441	0.311370753174951	7.69978550519799	3.06161598498411	0.0068209793204677	0.153568194460826	-2.65776879706737	Emp3	13732
10530156	0.199688254598648	5.39750092942509	3.06127892868077	0.00682596880247057	0.153568194460826	-2.65845884873853	NA	NA
10596492	0.269433641389845	7.88799734962102	3.06119430348026	0.00682722207727238	0.153568194460826	-2.65863209757736	Parp3	235587
10575955	-0.166910584669528	8.28437875899615	-3.06099585453212	0.00683016192855112	0.153568194460826	-2.65903836658254	Klhl36	234796
10345550	-0.184873365206538	5.3482125793188	-3.06048935705326	0.00683767084891717	0.153637646223892	-2.66007524514724	Vwa3b	70853
10545242	2.83108946957964	7.41610166949729	3.05948820749699	0.0068525367533099	0.153826731284276	-2.66212460866667	Igkv6-20	108024
10469712	-0.14303858378517	7.76650321573076	-3.05932676702593	0.0068549369033183	0.153826731284276	-2.66245506103475	Pdss1	56075
10339237	-0.264795378191577	8.26056141660361	-3.05831069650703	0.00687006172920431	0.154031230772746	-2.66453474041784	NA	NA
10474223	-0.213654635737311	6.92061105032907	-3.05811942795132	0.0068729125123282	0.154031230772746	-2.66492620418935	Cd59b	333883
10374777	0.268253123868794	8.05215506528961	3.05646414255514	0.00689763209632685	0.154485626074949	-2.66831373536759	Efemp1	216616
10486819	-0.148001591420195	6.88299702636313	-3.05592534611226	0.0069056970089123	0.154566663251636	-2.66941626541434	Catsper2	212670
10604019	0.234457951403423	11.2551635384801	3.05526541863286	0.00691558757645105	0.154688432533744	-2.67076658781052	1810037I17Rik	67704
10555862	0.331354115568516	7.20293705968304	3.05460535834205	0.00692549393984846	0.154810398295262	-2.67211709814217	Trim34b	434218
10494795	-0.207359209117367	7.40454205651207	-3.053611806034	0.00694043151475647	0.155032949887097	-2.67414978855398	Nhlh2	18072
10339814	0.297145581829898	10.2977143162848	3.05335018675852	0.0069443700510417	0.155032949887097	-2.6746849989734	NA	NA
10456329	-0.176140542970315	6.70794094549405	-3.0513157049201	0.00697507246398242	0.155494783159795	-2.67884661098429	Oacyl	319888
10419557	0.18347751708646	5.79639231037478	3.05105511121222	0.0069790146306046	0.155494783159795	-2.67937960779406	Rnase11	497113
10428336	0.202884660189289	5.93687027554061	3.05087915929052	0.00698167759449505	0.155494783159795	-2.67973947786719	Mir692-3	100124641
10376033	-0.1220916718501	9.80119959763755	-3.05079508223375	0.00698295041750401	0.155494783159795	-2.67991143645731	Kif3a	16568
10549055	-0.169344203676487	3.42861024449318	-3.04877824690397	0.00701355065129224	0.156076197592137	-2.6840359582979	NA	NA
10344447	-0.316667144796444	9.9917286369272	-3.04847957601698	0.00701809329482083	0.156077365916809	-2.6846466870727	NA	NA
10384032	-0.164601356250738	9.57052984352015	-3.04681436229371	0.00704347298921501	0.156541637535239	-2.68805143497752	Pold2	18972
10343412	0.220172998332735	9.6898214075619	3.04590663429217	0.00705734538716371	0.156749728854831	-2.68990717684652	NA	NA
10379401	0.187856756957282	7.11179730924769	3.04477740973848	0.00707463996124313	0.157033515359394	-2.69221551802498	Rnf135	71956
10500204	0.184312963005158	7.99903475906151	3.04361407189198	0.00709250015603087	0.157329486549862	-2.6945933328811	Ecm1	13601
10603953	-0.297335958622351	3.81916226529834	-3.04297048542242	0.00710239970169401	0.157416974808755	-2.69590868366856	Gm5169	382277
10559420	0.191595393296302	8.19413729729837	3.04276900941109	0.0071055015384044	0.157416974808755	-2.6963204401806	Tmc4	353499
10565935	-0.139253230548016	10.6648776206114	-3.04200829400173	0.00711722507799955	0.15754898939393	-2.69787504262386	Arhgef17	207212
10552740	0.129629575947421	9.46302721392078	3.04179436430574	0.00712052538371299	0.15754898939393	-2.69831221019287	Il4i1b	100328588
10551162	-0.132412182919852	9.12517494896537	-3.04051787052902	0.00714024892128039	0.157884893450195	-2.70092055220173	Dmac2	66349
10527658	-0.247008239074185	5.77917548085632	-3.03866472695003	0.0071689771667213	0.158341742709249	-2.70470663098929	Tex26	75860
10375127	-0.187411510508976	7.13469110217081	-3.03859757954823	0.0071700202250966	0.158341742709249	-2.70484380432218	NA	NA
10445664	-0.140619933442993	6.3845349271005	-3.0380422433227	0.00717865240638794	0.158431719140346	-2.70597824938279	Guca1b	107477
10434758	0.171795073398121	8.50503506802523	3.0368752076607	0.00719682586669842	0.158717532904586	-2.70836208088143	St6gal1	20440
10356498	-0.280870917582065	6.50855072784547	-3.03662455037279	0.0072007350227426	0.158717532904586	-2.70887404800437	Iqca	74918
10472422	-0.24057537220923	5.23768283413009	-3.03594030600432	0.00721141676440336	0.158800725378639	-2.71027155300285	Gm1322	383709
10567608	-0.114096947017961	9.75921849563985	-3.03579761228974	0.00721364629956476	0.158800725378639	-2.71056297990378	Cog7	233824
10580473	-0.107944907432936	10.0056066034478	-3.035425775643	0.00721945925898	0.15882810369756	-2.71132237219966	Zfp423	94187
10471994	-0.098914432394194	11.178585261393	-3.03502188281178	0.00722577852228667	0.158866579022571	-2.71214720107505	Kif5c	16574
10366630	0.158941580581448	10.5268896805341	3.0341158510901	0.00723997378838257	0.159078058713134	-2.71399737941707	Tmbim4	68212
10340270	0.466297818156196	4.08627537198275	3.03304515384134	0.00725678394878577	0.159286957117677	-2.71618360664514	NA	NA
10461869	-0.21142557271958	8.01843952022573	-3.03273972034933	0.00726158627580601	0.159286957117677	-2.71680722127355	Prune2	353211
10372121	0.208964046539545	8.11313262312176	3.03263531012668	0.00726322862576291	0.159286957117677	-2.71702039516981	Tmtc3	237500
10419709	-0.203416960582658	4.39666990706692	-3.0319229508306	0.00727444353330493	0.159380219974848	-2.71847475837659	Olfr1513	258008
10478718	0.170060467938592	9.47499976093034	3.03178282361606	0.00727665158515778	0.159380219974848	-2.71876083231354	Ncoa3	17979
10404055	0.190061700693067	6.16884763065005	3.0302308873012	0.00730114985001973	0.159702343388347	-2.72192889651326	H1f6	107970
10359851	-0.159081323772659	9.70203295833918	-3.03002844329403	0.00730435146492856	0.159702343388347	-2.72234212278887	Uck2	80914
10471929	0.394755662553197	5.58933903390465	3.02994814527824	0.00730562174175115	0.159702343388347	-2.72250602387728	Arhgap15	76117
10365069	-0.13492280204596	10.0180169240749	-3.02962500318861	0.00731073587128981	0.159702343388347	-2.72316559558406	Pip5k1c	18717
10590791	0.174700151914358	8.35815222180405	3.02939799958147	0.0073143305717563	0.159702343388347	-2.72362892471303	Birc2	11797
10350777	-0.214173988246984	9.0904723586799	-3.02836982215284	0.00733063375699085	0.159954018185727	-2.72572737328672	Acbd6	72482
10545247	3.05186558035693	6.52401718071393	3.02809102545606	0.00733506055776895	0.159954018185727	-2.72629634436417	Igkv6-14	667881
10519239	-0.177303663919156	8.2106429740566	-3.02604148755258	0.00736768355774261	0.160564689948046	-2.73047858581394	Gm16008	100038526
10594911	-0.144510620902712	8.04436677421596	-3.02564800643025	0.00737396282746264	0.160600844537971	-2.73128141865444	Tex9	21778
10423919	-0.266941281230745	5.47635137968364	-3.0246067524434	0.0073906045495114	0.160788928935108	-2.73340577498608	NA	NA
10525942	-0.147759742935706	7.76425508623078	-3.02435992966911	0.0073945547204592	0.160788928935108	-2.73390930861224	Glt1d1	319804
10373986	-0.120565727217663	10.2903600242273	-3.02423994174188	0.00739647575855113	0.160788928935108	-2.73415408694967	Ap1b1	11764
10473880	-0.153493413793489	8.33246260977997	-3.02220386581336	0.00742914798735079	0.161149727255804	-2.7383072921562	Lrp4	228357
10378432	0.136410673442308	5.65138616166668	3.02218885140169	0.00742938943931062	0.161149727255804	-2.73833791559273	Olfr403	404316
10592493	-0.170080470386406	7.53169295958187	-3.02211118489153	0.00743063854327464	0.161149727255804	-2.73849632370383	Jhy	70989
10578448	0.135341131221404	7.29551434282987	3.02205034499649	0.00743161716890257	0.161149727255804	-2.73862041151346	Klkb1	16621
10468049	-0.175966566405298	7.5871144196928	-3.0206486445737	0.00745419863913959	0.161538618888087	-2.74147908511204	Poll	56626
10475578	-0.242342221451786	8.71126412725254	-3.0200292564367	0.00746419826637635	0.161578264480302	-2.74274215958894	Ctxn2	381418
10384020	-0.160576093707407	7.46374868636195	-3.01995952345377	0.00746532487788736	0.161578264480302	-2.74288435629783	Polm	54125
10494174	-0.160232424340148	8.41865112557454	-3.01945138862346	0.00747353933936867	0.161655399773774	-2.74392049493929	Sema6c	20360
10556426	-0.198595641043999	10.6568664955347	-3.01815907847508	0.00749447034124391	0.161994748826512	-2.74655541234	Parva	57342
10453688	-0.185315290099374	5.56289939078311	-3.01790768690169	0.00749854864389694	0.161994748826512	-2.74706794057135	NA	NA
10477032	-0.144966679570016	7.72852744207779	-3.01731989463768	0.00750809277010695	0.162081557663337	-2.74826626080019	Tmem74b	108832
10431113	-0.150342351228158	10.5909426251109	-3.016875514714	0.00751531611679111	0.162081557663337	-2.74917216284236	Sult4a1	29859
10363541	-0.178776335517895	10.4522299116554	-3.01679930654008	0.00751655555101551	0.162081557663337	-2.74932751495132	Gm5424	432466
10363962	-0.161339601386118	9.878920480544	-3.01640043932641	0.00752304589012329	0.162120939330865	-2.75014059574531	Gnaz	14687
10338239	0.502012178465742	7.06389990163479	3.0148541264166	0.00754825894605577	0.16230690419113	-2.75329241134347	NA	NA
10427862	-0.178404729984257	9.16338266745548	-3.01470370033308	0.00755071606599079	0.16230690419113	-2.75359899566675	Cdh6	12563
10443527	0.207057478536178	7.85552107518862	3.01463111604005	0.00755190196512108	0.16230690419113	-2.75374692851852	Pim1	18712
10489065	-0.122905536880502	11.9104667842879	-3.0146256531778	0.00755199122596911	0.16230690419113	-2.75375806224486	Ndrg3	29812
10464504	0.125134077516322	8.03126401819249	3.01444019269968	0.00755502218012796	0.16230690419113	-2.75413604113203	Lrp5	16973
10533993	0.170596374784672	9.19779626299129	3.01412300203416	0.00756020872393379	0.16231800818032	-2.7547824773819	Slc15a4	100561
10514926	0.126817196694528	7.4531939097571	3.01271485567947	0.00758327586787596	0.162712758745289	-2.75765204048787	NA	NA
10444236	0.23844432503738	7.26976098900767	3.01124265085139	0.0076074655428934	0.16313109331954	-2.76065171289712	H2-DMb1	14999
10449487	-0.147649550954979	7.19468588710621	-3.01043964073422	0.00762069134067272	0.163221326516289	-2.76228769006869	Slc26a8	224661
10524089	-0.186617823617377	8.18346666971238	-3.01041698481232	0.00762106481403732	0.163221326516289	-2.76233384520381	Plcxd1	403178
10539850	-0.144740476798553	8.72973837224341	-3.00920048164539	0.00764114451062772	0.163550605412204	-2.76481197808973	Hmces	232210
10348354	0.147732552452656	5.9669120073241	3.00847866863188	0.00765308311732416	0.163683048103114	-2.76628223718779	Ugt1a2	22236
10385004	-0.178536758568717	9.48669150993594	-3.00825717636105	0.00765675017881656	0.163683048103114	-2.7667333728884	Nprl3	17168
10339573	0.290950237136665	7.83664063528316	3.00706027943149	0.00767659577149507	0.163842464949612	-2.76917104028173	NA	NA
10362208	-0.345824361220535	5.93880999498873	-3.00698223438003	0.00767789156156042	0.163842464949612	-2.76932998102863	NA	NA
10393320	-0.123067130333943	10.5676780336806	-3.00673776894917	0.00768195182270291	0.163842464949612	-2.76982783306998	Ube2o	217342
10342162	0.459330662407655	4.75742589534368	3.0063051346502	0.00768914244653431	0.163842464949612	-2.77070885961848	NA	NA
10552982	0.196658592727291	6.89949358010803	3.00615675653708	0.00769161008017467	0.163842464949612	-2.77101101142687	Plekha4	69217
10444841	0.166287278359077	5.67981561453475	3.00610394418059	0.00769248857300825	0.163842464949612	-2.77111855550546	H2-Q10	15007
10456904	0.278063248032464	7.97195399415895	3.00542789035467	0.00770374282650226	0.16397554040462	-2.77249518254586	Pstpip2	19201
10496192	-0.211395594672458	8.686890751237	-3.00516213323148	0.00770817126067748	0.16397554040462	-2.77303630970776	Tacr3	21338
10437655	-0.201496446464747	10.3628721049938	-3.00361426479905	0.0077340133289535	0.164367751387559	-2.7761877475661	Tvp23a	383103
10530666	-0.152497904851228	7.53999946783896	-3.0034915532508	0.00773606562917282	0.164367751387559	-2.77643756544952	Lnx1	16924
10576062	-0.134410040422649	9.38355389280994	-3.00278406728753	0.00774790836865809	0.164414927535412	-2.77787781484274	Jph3	57340
10427131	0.252695100659063	6.65001222660808	3.00270516509691	0.00774923021879165	0.164414927535412	-2.77803843190288	Soat2	223920
10408485	-0.207605409820499	3.69771306526969	-3.00226803814747	0.00775655738802477	0.164414927535412	-2.77892824513616	NA	NA
10585186	-0.22039104671519	6.88155656623691	-3.00222936132828	0.00775720601720585	0.164414927535412	-2.77900697356342	Plet1	76509
10343298	-0.53953430168913	6.34326624244396	-3.0014227233779	0.00777074575120565	0.164534335737618	-2.78064885160824	NA	NA
10394471	0.182706661092958	7.11706578584348	3.00132981948609	0.0077723066536585	0.164534335737618	-2.78083794500827	Sdc1	20969
10496169	-0.148309240699753	8.76116910479216	-2.9996258650823	0.00780098933940068	0.164968824376012	-2.78430579955359	Ppa2	74776
10511484	0.128543415737156	3.85499145408889	2.99954678476887	0.00780232299407837	0.164968824376012	-2.78446672769527	NA	NA
10567010	-0.14017713945714	9.16336824858677	-2.998753029023	0.0078157216144291	0.165151661591219	-2.78608194605041	Dkk3	50781
10346634	-0.195851343321115	8.37891123300649	-2.99654672192844	0.00785308169529392	0.165807925227196	-2.79057088858523	Nop58	55989
10438049	-0.214557112516474	8.85028746657771	-2.99635601520723	0.00785631912684671	0.165807925227196	-2.79095885224996	Spag6l	50525
10522445	-0.293887752988289	7.8799856144339	-2.99597759636856	0.0078627469936803	0.165842891687092	-2.79172866516952	Spata18	73472
10463462	-0.135739482819487	10.3850549968196	-2.99526947894671	0.00787478888939785	0.165911918908093	-2.79316910010072	Sfxn3	94280
10395978	-0.12764416080123	8.02117911534429	-2.995069289592	0.00787819645848346	0.165911918908093	-2.79357630144358	Gm527	217648
10560237	0.217405597355124	7.22979850858334	2.9949434710312	0.007880338841118	0.165911918908093	-2.79383222231263	C5ar2	319430
10606075	0.1838178952039	10.1951174289133	2.99407921621114	0.00789507029411141	0.166104508473704	-2.79559006829447	Rps4x	20102
10428171	-0.121083304204989	10.4115249573157	-2.99384638639117	0.00789904351286053	0.166104508473704	-2.79606360456008	Ankrd46	68839
10383632	0.142213122669375	8.57945792025503	2.99296186502657	0.00791415550144685	0.166281259448212	-2.7978624677298	Sfi1	78887
10400762	0.170441264508908	10.0372221389509	2.99279460776145	0.00791701623667409	0.166281259448212	-2.79820260278845	Map4k5	399510
10356866	0.28930310825577	6.86795503350466	2.99162570875065	0.00793703691534209	0.166601088875176	-2.80057951776569	Pdcd1	18566
10378341	0.254964845979027	7.63784989327251	2.99101221718356	0.00794756435315433	0.166721386189285	-2.80182691716727	Shpk	74637
10578019	-0.152097710637326	10.2899706502755	-2.99070685798097	0.00795280933308943	0.166730791567062	-2.80244776826054	Nudc	18221
10373768	-0.213166676800984	10.001817669657	-2.98962682978099	0.00797138734872838	0.167019544449547	-2.80464350668331	Selenom	114679
10405729	-0.123785718179944	9.20253263750442	-2.98852632859353	0.00799036088714883	0.167150223080057	-2.80688061639492	BC052688	432812
10378833	0.170192317259945	9.64474999397452	2.98835962767676	0.00799323876975908	0.167150223080057	-2.80721946554569	Ssh2	237860
10557213	0.13934200179718	9.81657332943293	2.98835206338396	0.00799336938167832	0.167150223080057	-2.80723484117298	Rbbp6	19647
10344750	0.290331305786476	7.8404402807986	2.98815000558766	0.00799685906162641	0.167150223080057	-2.80764555131758	Sgk3	170755
10464452	-0.117871106671029	7.68526003442667	-2.98705613802108	0.00801577662562333	0.167371965875201	-2.80986883831691	Ighmbp2	20589
10539517	-0.142835715876933	7.70341289821941	-2.98674310591648	0.00802119825926163	0.167371965875201	-2.81050503019331	Dysf	26903
10509178	0.165102455390883	8.13779434813471	2.98670185504957	0.00802191297894375	0.167371965875201	-2.81058886500042	Asap3	230837
10340786	-0.437679573644122	6.47569985176674	-2.98617825701319	0.00803099030604312	0.167460841654504	-2.81165295073466	NA	NA
10556266	-0.165883038422223	9.19122130178916	-2.98550212817648	0.00804272673322742	0.167507027815058	-2.81302693300293	Wee1	22390
10399908	-0.158994652972387	9.59985762314628	-2.98545556276008	0.00804353564110824	0.167507027815058	-2.81312155648402	Prkar2b	19088
10340863	-0.250308677962845	8.25109449317759	-2.98521808759734	0.00804766215337014	0.167507027815058	-2.81360411194985	NA	NA
10582474	-0.145059689403956	10.2496944364002	-2.98492631425816	0.00805273499839203	0.167512309122745	-2.81419698642145	Chmp1a	234852
10372600	-0.129896042727953	11.5946108056164	-2.98414425992872	0.00806634731354358	0.167695115202617	-2.81578600842178	Cct2	12461
10363403	-0.199531471651204	8.89752116322229	-2.98278195348038	0.00809011278715253	0.167991188999622	-2.81855371152364	Ascc1	69090
10476935	-0.17488738307714	9.90757525103282	-2.98277383521644	0.00809025461407847	0.167991188999622	-2.81857020366158	Syndig1	433485
10408037	0.126956917059164	5.37995904014794	2.98245865758039	0.00809576266726748	0.168005200187593	-2.81921047180134	Nkapl	66707
10552718	0.126539441737169	4.32500265460641	2.98187286791151	0.00810600961843327	0.168117478721206	-2.82040041949088	Izumo2	75510
10392845	0.327593197442982	6.50874506727398	2.98146344762648	0.00811317889599373	0.168165830903245	-2.82123205503378	Cd300lf	246746
10385151	0.177194748456973	3.08236936466475	2.98056276585121	0.00812897223213613	0.168392774010162	-2.8230614414431	NA	NA
10340951	-0.227657896624462	10.2523781505774	-2.9796000325668	0.0081458866374955	0.168629875182487	-2.82501667164772	NA	NA
10406852	0.300210350240611	9.3524328661697	2.9792177204142	0.00815261301144729	0.168629875182487	-2.82579306096251	NA	NA
10426875	0.146304829813044	8.89464077722863	2.97908372395735	0.00815497181190338	0.168629875182487	-2.82606517005856	Atf1	11908
10410650	-0.162833068521142	8.0171879813659	-2.97857024186794	0.00816401700599841	0.168716546449765	-2.82710787243474	Zfp825	235956
10426425	-0.176136611982356	8.24582407079166	-2.97826989734216	0.00816931220976186	0.16872566394018	-2.82771774110433	Pdzrn4	239618
10416960	-0.192809918895806	8.99150373832878	-2.97670481026725	0.00819695937105737	0.169152090380726	-2.83089544002956	Gpc5	103978
10512308	-0.155203898678456	11.0342276860194	-2.97655043152446	0.00819969137777685	0.169152090380726	-2.83120885710965	Sigmar1	18391
10342520	0.294156264045697	3.24212078544597	2.97578393326282	0.00821326902352885	0.169331691137522	-2.83276491367784	NA	NA
10409709	0.185678355272841	7.9752755259022	2.9737706421734	0.00824903621075109	0.169885824389756	-2.83685146958511	Mir7-1	723902
10467730	-0.208015235260966	10.4783878630274	-2.97372091748308	0.00824992150661414	0.169885824389756	-2.8369523892726	Morn4	226123
10458033	-0.220363477009541	7.93431470529613	-2.97190451011415	0.00828232401510774	0.170442061762317	-2.84063855129882	Stard4	170459
10574100	0.243317262242346	9.99954570470827	2.97161744075474	0.00828745627458416	0.170442061762317	-2.8412210566113	Nlrc5	434341
10338688	-0.189033331723093	7.67851617840745	-2.97138336159388	0.00829164345339695	0.170442061762317	-2.84169602408437	NA	NA
10371846	0.281563272415829	8.2743892260712	2.97054820510471	0.00830659936461279	0.170648577963322	-2.84339053542385	Apaf1	11783
10529041	-0.11787552495049	9.97582603490998	-2.97005023937594	0.00831552934715538	0.170681719133703	-2.84440082415487	Preb	50907
10344279	-0.162699502959514	10.666568585326	-2.96991071222326	0.00831803314765516	0.170681719133703	-2.8446838917532	NA	NA
10361642	-0.253247694142356	10.2989604335368	-2.9690567833461	0.00833337276133461	0.17087347206569	-2.84641622053642	Lrp11	237253
10396699	-0.117633799145723	8.40639574272946	-2.96884342718782	0.0083372096842178	0.17087347206569	-2.8468490225655	Fntb	110606
10404264	3.13262411384842	7.63960088364588	2.96790968195398	0.00835402201085549	0.17109971803971	-2.8487430494149	Prl	19109
10472368	-0.124229646422073	10.4686666811303	-2.96768384255102	0.00835809324601345	0.17109971803971	-2.84920111828057	Scn2a	110876
10525489	0.145794436229284	9.78396143571599	2.96724428183088	0.00836602278270836	0.171161243041167	-2.85009264551697	Setd1b	208043
10490097	-0.16777734455086	9.55103011516971	-2.96683362854833	0.0083734374331055	0.171212167749851	-2.85092550446493	Cbln4	228942
10341173	0.360276997073893	8.35441273658286	2.96604718731129	0.00838765501607267	0.171323145075183	-2.85252040955382	NA	NA
10434418	-0.130822739627851	8.95274894128854	-2.96598819385598	0.00838872246599428	0.171323145075183	-2.85264004307984	Vwa5b2	328643
10364072	0.205962263065938	6.85574885725849	2.96542500759918	0.00839891960877464	0.171352576522621	-2.85378209739792	Ggt5	23887
10497912	-0.170482292228735	8.22067917775705	-2.96536412171676	0.00840002273862331	0.171352576522621	-2.85390556042224	Gm5148	381438
10349828	-0.13753476595689	9.93441700421745	-2.96433691077096	0.00841865494124716	0.171631932995749	-2.85598839515141	Lrrn2	16980
10348910	-0.177047101001462	7.77423068516222	-2.96383161060733	0.00842783510200637	0.17171837523197	-2.85701288859907	Neu4	241159
10359929	0.144539046132116	7.10151253090088	2.96326975438593	0.00843805416105459	0.171752587872501	-2.8581519843953	Ddr2	18214
10346551	0.245371449795881	7.23241620931245	2.96297018747959	0.00844350760555961	0.171752587872501	-2.85875929231711	Cflar	12633
10356886	-0.241236938510355	6.42461630665189	-2.96281320896958	0.00844636667480292	0.171752587872501	-2.85907752497045	Slco4c1	227394
10363231	0.173905955999711	9.16383263436683	2.96257896517568	0.00845063473265808	0.171752587872501	-2.85955238275991	Smpdl3a	57319
10375551	0.203578955578084	6.30555042382603	2.96238229839888	0.00845421973100833	0.171752587872501	-2.85995105545018	Olfr1390	259068
10369474	0.149351407818186	9.87724172884993	2.96120887938197	0.00847564042623268	0.172057575789836	-2.86232957560002	Eif4ebp2	13688
10499839	-0.108810955066653	10.4725259638346	-2.96097077936679	0.00847999334852659	0.172057575789836	-2.86281216788748	Snapin	20615
10453918	-0.13606745219127	9.33809123637278	-2.960747251138	0.00848408184418238	0.172057575789836	-2.86326521421003	Rmc1	76482
10599627	-0.124131077347393	10.8719278929774	-2.95985735036789	0.00850037774985311	0.172287539699647	-2.86506875488298	Hprt	15452
10341967	0.308693263325388	10.1652163744366	2.9587728229281	0.00852027871618559	0.172432773212741	-2.86726650835771	NA	NA
10485213	0.20576812041284	10.6347515151051	2.95852215283625	0.00852488491172224	0.172432773212741	-2.86777444537199	Cd82	12521
10562576	-0.340151273799296	7.42410273338209	-2.95797383754333	0.00853496891605589	0.172432773212741	-2.86888545822039	Plekhf1	72287
10343196	0.229683482600693	8.24538294508939	2.95780302349078	0.00853811270051922	0.172432773212741	-2.8692315534024	NA	NA
10343508	-0.999709069847216	4.92870494911418	-2.95773680904315	0.0085393316607759	0.172432773212741	-2.86936571221003	NA	NA
10455104	-0.123675172587401	8.9565077957753	-2.9574652952272	0.00854433179961818	0.172432773212741	-2.86991582340702	Pcdhb15	93886
10474814	-0.152821414272537	12.0538955504138	-2.95727516711145	0.00854783484745021	0.172432773212741	-2.87030103036593	Disp2	214240
10608656	-0.210916370834108	8.26913457883946	-2.95689465770891	0.00855484979129192	0.172432773212741	-2.87107193357535	NA	NA
10468974	-0.215393512673431	6.10566424810012	-2.95682458555926	0.0085561422265529	0.172432773212741	-2.87121389468382	Cdnf	227526
10430382	0.252022756604464	5.77121764611717	2.95652128262538	0.00856173863600972	0.172432773212741	-2.871828352159	NA	NA
10540333	-0.174632170114393	8.91810359871133	-2.956501127197	0.00856211066067868	0.172432773212741	-2.87186918406923	Cntn6	53870
10341727	-0.274723892392611	9.77668482827255	-2.95615585436813	0.00856848606907595	0.172451011744542	-2.87256864188817	NA	NA
10417048	-0.117131678218916	9.24981958400263	-2.95591486250244	0.0085729386736067	0.172451011744542	-2.87305683068382	Hs6st3	50787
10366524	0.144461873239876	4.50698485889211	2.95457644966766	0.00859770826802878	0.172849241987669	-2.8757678871991	D630029K05Rik	103175
10432511	-0.170071941849064	7.61101971975838	-2.95420857200023	0.00860452861643355	0.172886366882792	-2.87651298272221	Racgap1	26934
10599719	-0.150284297882921	10.7956247735373	-2.95340296605849	0.00861948265223792	0.173086780468972	-2.87814454511461	Slc9a6	236794
10545249	1.36386601709199	4.75684314286231	2.95292622998501	0.00862834391640885	0.173164685066034	-2.87910999328303	NA	NA
10487040	-0.181161018905589	7.99726824512703	-2.95082853500431	0.00866743957221339	0.173820428335147	-2.88335748767209	Fbn1	14118
10453766	-0.150870079136147	7.89035592950328	-2.95044366236133	0.00867463123347521	0.173820428335147	-2.88413668799563	Thoc1	225160
10604765	-0.196752760419877	7.17521283226253	-2.95036939457873	0.00867601965366744	0.173820428335147	-2.88428704432955	Mcf2	109904
10606554	-0.142784972065327	9.53467611265216	-2.94991437666112	0.00868453082015208	0.173890720799819	-2.88520820905896	Nap1l3	54561
10608429	0.36547362824376	3.44296662542525	2.94925126649002	0.00869694887301642	0.1738949278943	-2.88655056638865	Gm20736	380994
10602677	-0.207394965429756	5.24133245599966	-2.94924989992009	0.00869697448251351	0.1738949278943	-2.8865533326846	Gpr143	18241
10530819	0.224345511483003	8.24214775618427	2.9491018629536	0.00869974912566708	0.1738949278943	-2.88685299589859	Hopx	74318
10344319	0.664490656132288	4.9308103417818	2.94876040559725	0.00870615230206167	0.173922904609002	-2.88754417115199	NA	NA
10439208	-0.15344914679595	7.47746711396861	-2.94770757180077	0.00872592433271845	0.174217765540088	-2.88967514738132	Sec22a	317717
10566767	0.169639563350602	8.62456726191789	2.94724446033356	0.00873463526096343	0.174247752421512	-2.89061242555013	Denn2b	76954
10549594	-0.128170829755391	12.0374613502134	-2.94709480435964	0.00873745202735026	0.174247752421512	-2.89091529992749	Ttyh1	57776
10338783	-0.257000068461938	8.37806757928923	-2.94512128321956	0.00877467933341017	0.17485267920793	-2.89490885793948	NA	NA
10468853	-0.157282431405765	9.58021921442514	-2.9449537869298	0.00877784594988025	0.17485267920793	-2.89524775879799	Sfxn4	94281
10548163	0.151281761128875	8.90929510150147	2.94445648380998	0.00878725428698955	0.174939839069735	-2.89625393233135	Tulp3	22158
10393594	-0.141189762388278	10.6262156611679	-2.9426442210704	0.00882162274553095	0.17552352984239	-2.89992014804519	Rbfox3	52897
10574147	0.302816098781308	7.51537399367928	2.94220780411633	0.00882991856934645	0.1755880832211	-2.90080291282003	NA	NA
10372618	-0.140180419642057	9.29543773850718	-2.94061445351183	0.00886027071060885	0.176090914751723	-2.90402551268289	Frs2	327826
10372005	-0.123112215955844	8.9780017828372	-2.94015669943783	0.00886900926299597	0.176099683489844	-2.90495122990658	Vezt	215008
10590433	-0.286777696361357	9.70138309077139	-2.9399880315011	0.00887223124891109	0.176099683489844	-2.90529231575961	1700048O20Rik	69430
10491083	-0.114577411430929	11.0560571975252	-2.93940713651274	0.00888333650004746	0.176099683489844	-2.90646697230832	Nceh1	320024
10338689	-0.254683984487489	9.09028175643913	-2.93940087309839	0.00888345631414017	0.176099683489844	-2.90647963745989	NA	NA
10460968	-0.190276965687557	8.93361589666794	-2.9392656859788	0.0088860427169501	0.176099683489844	-2.90675299507875	Rasgrp2	19395
10479833	-0.156525898314538	8.6828926977224	-2.93868115379423	0.00889723439936458	0.176221007248953	-2.90793491238773	Optn	71648
10499378	-0.202943920018816	9.63421843381169	-2.93833113958073	0.00890394244485467	0.176253439284253	-2.90864260065496	Sema4a	20351
10431051	-0.133159386102346	7.88890947074277	-2.93723587901195	0.00892496485818366	0.176523959422165	-2.91085691449058	Scube1	64706
10472994	-0.185336608502066	9.34920718632465	-2.93696413036795	0.00893018823832704	0.176523959422165	-2.91140627363913	Mtx2	53375
10361892	-0.164433468189476	7.06387518968609	-2.93682604141984	0.00893284363128852	0.176523959422165	-2.91168542392269	NA	NA
10594879	0.16055033809964	10.1636681279558	2.93624365337354	0.00894405112956952	0.176645009808998	-2.91286268917936	Tcf12	21406
10481056	0.125765475412067	9.33930781675503	2.93565328646175	0.00895542607666842	0.176769227952864	-2.91405600595212	Notch1	18128
10470696	-0.232213605797678	9.88538683699239	-2.93418742568533	0.00898373031184845	0.177152523225563	-2.91701863357339	Med27	68975
10489782	-0.203461853727229	5.73276443217913	-2.93411984277453	0.0089850373546222	0.177152523225563	-2.9171552127111	NA	NA
10427918	0.227620168983869	7.27980410809835	2.93302545877783	0.00900622822740552	0.177182519901423	-2.91936672439283	Otulinl	223433
10362434	-0.307733696102983	6.65269763131797	-2.93288165033183	0.00900901642793161	0.177182519901423	-2.91965730998385	Trdn	76757
10600852	0.238016382448689	5.62212381514714	2.93269438399849	0.0090126484560828	0.177182519901423	-2.92003570151743	Mir223	723814
10502230	0.370728088414428	6.19789688019341	2.93250468226217	0.00901632916492723	0.177182519901423	-2.92041900602157	NA	NA
10493820	0.425339440238556	7.15573204521594	2.93240147688091	0.00901833223019639	0.177182519901423	-2.92062753571134	S100a6	20200
10604682	0.203214397382311	4.65486252407642	2.93236569314944	0.00901902684063308	0.177182519901423	-2.92069983729819	Gm648	270599
10367154	-0.145992355754231	9.42941232619529	-2.93220020114595	0.00902223993744302	0.177182519901423	-2.92103421273183	Gls2	216456
10499285	-0.154642587731004	10.7330609306188	-2.93109287203145	0.00904376774404093	0.177310113154158	-2.92327140522869	Bcan	12032
10545045	-0.141904299115939	8.74725265677862	-2.93101988832639	0.009045188381113	0.177310113154158	-2.92341884818956	Fam13a	58909
10485198	-0.161591712564606	8.79003181840028	-2.93087871234557	0.00904793700290847	0.177310113154158	-2.92370405098417	Tspan18	241556
10407392	0.11481718417785	9.05637884504336	2.93081688580053	0.009049140987787	0.177310113154158	-2.92382895115614	Tasor2	105203
10341575	0.197518261704724	8.23628627282528	2.92881735568764	0.00908816278344847	0.17797438780432	-2.9278678795634	NA	NA
10588024	-0.122742503556092	12.525044098099	-2.92843556031103	0.00909563221075613	0.178020369169979	-2.92863898047707	Ppia	268373
10576305	-0.0840064300472942	12.56909997782	-2.92782409426885	0.00910760729114335	0.178105625625852	-2.92987387202433	Tcf25	66855
10596718	0.14313309653239	10.5396501135806	2.92753761556097	0.0091132230015821	0.178105625625852	-2.93045240356868	Slc38a3	76257
10535807	0.249576461032619	9.11609469938572	2.92742865229203	0.00911535983856128	0.178105625625852	-2.93067244538576	Flt1	14254
10587880	-0.197287296960141	8.50823121184253	-2.92650217141258	0.00913354831201467	0.178360752430129	-2.93254328440693	Pcolce2	76477
10358595	-0.177479976272024	6.75706579594557	-2.92613955305545	0.00914067672251474	0.178399732102534	-2.93327546535955	Hmcn1	545370
10567589	0.335794599219437	10.0425105481307	2.925470397231	0.00915384524156647	0.178457468354266	-2.93462651347394	Usp31	76179
10523785	-0.114859024054612	8.10533745091072	-2.92546746752084	0.00915390293658389	0.178457468354266	-2.93463242843461	Zfp326	54367
10344504	-0.381811109919465	5.60335137770647	-2.92412094722065	0.00918045737141921	0.178874830846711	-2.9373507902073	NA	NA
10518428	-0.111210812214729	10.7654289297204	-2.92336827886161	0.0091953330612586	0.179064300957618	-2.93887010180178	Clcn6	26372
10579958	0.256288318101037	5.93618698644515	2.92252001507684	0.00921212606399453	0.179241653409371	-2.94058222517105	Il15	16168
10338213	0.268941149244347	12.085688356343	2.92238742670846	0.00921475358580397	0.179241653409371	-2.94084982485988	NA	NA
10427369	-0.13979595899189	10.4485291600916	-2.92180047069382	0.00922639409108548	0.179298884950219	-2.94203441510721	Pde1b	18574
10369620	-0.138995037924669	10.4392533380463	-2.92171893499959	0.00922801223175895	0.179298884950219	-2.94219896364532	Kifbp	72320
10580382	-0.151689145005536	10.1012429929456	-2.92112653285989	0.00923977717527306	0.17940758130853	-2.94339445486528	Neto2	74513
10421309	0.174694395691052	8.68196712160418	2.92091764084111	0.0092439291750166	0.17940758130853	-2.94381598828763	Slc39a14	213053
10384064	-0.128390078148769	12.0369634214794	-2.92017245546537	0.00925875541920627	0.179595054894872	-2.94531965343055	Camk2b	12323
10381528	-0.130176924661842	6.75443327512456	-2.91876774512266	0.00928676622089772	0.180037921828447	-2.94815379082363	Nags	217214
10469695	0.261758525796375	7.31366891060867	2.91810803801184	0.00929994948286099	0.18007857529117	-2.94948465773965	Apbb1ip	54519
10487787	-0.166935040217659	8.60643446618609	-2.91791676743742	0.0093037751258514	0.18007857529117	-2.94987050082756	Gfra4	14588
10348451	0.159745986261556	6.80032921929162	2.91788527801238	0.00930440509847355	0.18007857529117	-2.94993402248479	Ackr3	12778
10472396	-0.132767687549443	11.9861467615915	-2.91737104801474	0.00931469854920565	0.180177474440951	-2.95097131461671	Scn2a	110876
10340839	0.36078855518368	3.87997292490185	2.91615360653573	0.00933911228719496	0.180549245329753	-2.953426866847	NA	NA
10425757	-0.109969413269221	11.1313765299822	-2.91584460947337	0.0093453185496449	0.18056880088141	-2.95405005308285	Smdt1	69029
10384102	0.203994809289316	7.31587755188761	2.9154877422971	0.00935249125905704	0.180606997869346	-2.95476975672467	Npc1l1	237636
10566993	-0.135363619195799	7.86185957282326	-2.91508932767613	0.0093605053290391	0.180645487593469	-2.95557321577224	Galnt18	233733
10427991	0.173848685929684	8.38191406979736	2.91475323282372	0.00936727101053874	0.180645487593469	-2.95625096998288	Trio	223435
10398444	-0.182870483579128	6.90277826050219	-2.91461399932441	0.00937007520515031	0.180645487593469	-2.9565317345994	NA	NA
10356489	-0.129447084037237	6.97368771423512	-2.91379639484268	0.0093865583455956	0.18081474752932	-2.95818034593093	Asb18	208372
10563303	0.230965288474374	7.86269414643864	2.91321121804234	0.00939837290171354	0.18081474752932	-2.9593601977501	Bax	12028
10508649	0.208482976114875	6.65778663806533	2.91302083796808	0.00940221972357786	0.18081474752932	-2.95974403108376	NA	NA
10339327	0.463287248403542	5.99314443751501	2.91255195372582	0.00941170050192272	0.18081474752932	-2.96068933298024	NA	NA
10590842	-0.212842501161663	4.59442650032234	-2.91229814185768	0.00941683640315322	0.18081474752932	-2.96120101356305	NA	NA
10441923	0.150023849279361	9.2496048266141	2.91191538551174	0.00942458663379182	0.18081474752932	-2.96197261611254	Ermard	381062
10419676	-0.179610286749931	9.71122859001499	-2.91187269175037	0.00942545149967972	0.18081474752932	-2.96205868082818	Rab2b	76338
10376895	-0.16035665175746	3.99198433025365	-2.91158713380579	0.00943123814465167	0.18081474752932	-2.96263431535743	NA	NA
10365518	-0.142160353534116	10.0771579052789	-2.91129205585664	0.00943722131750038	0.18081474752932	-2.9632291208376	Nt5dc3	103466
10375137	-0.288554408443588	7.68321780712567	-2.911269865084	0.00943767141901889	0.18081474752932	-2.96327385123603	Kcnmb1	16533
10514664	-0.131978240050336	3.41431957546645	-2.91126469065045	0.00943777637645776	0.18081474752932	-2.96328428143223	NA	NA
10363455	-0.207412575514383	11.2744920335168	-2.9110921715811	0.00944127637415753	0.18081474752932	-2.96363202761124	Pcbd1	13180
10384824	-0.124600879050594	6.93257731700247	-2.9098201432511	0.0094671215694078	0.181209882022365	-2.96619583985196	Prorsd1	67939
10421526	0.14373380271655	9.87491655340775	2.90803216974774	0.00950356554434095	0.181807340848262	-2.96979892489234	Rb1	19645
10508115	0.156637823044852	9.04789275641123	2.90750767645292	0.00951428192752739	0.18191223311378	-2.97085573230794	Stk40	74178
10501208	-0.395788103757209	8.34582255781621	-2.90691865534921	0.00952633067057698	0.181937250386522	-2.97204248174393	Gstm6	14867
10401519	0.216620570504217	9.51904967184208	2.9064722361023	0.00953547224725099	0.181937250386522	-2.972941866006	Npc2	67963
10408600	0.138639610706777	8.15435738841257	2.90638649577927	0.00953722897095699	0.181937250386522	-2.97311459857	Serpinb6a	20719
10341326	-0.387379322163545	8.95229776988349	-2.90619126520673	0.00954123019598174	0.181937250386522	-2.97350790398351	NA	NA
10368970	0.363795597560845	6.23572791462086	2.90616537867955	0.00954176085887889	0.181937250386522	-2.97356005351028	Prdm1	12142
10398929	-0.140641610453528	9.15254672718598	-2.90378070152788	0.0095907683763835	0.182671795285206	-2.9783634227535	Btbd6	399566
10356593	-0.135456064262057	8.82259225987834	-2.90377942014246	0.00959079477547472	0.182671795285206	-2.9783660034475	Hes6	55927
10479335	-0.138600731385017	10.0374536652074	-2.9028038414931	0.00961091404695381	0.182954749327554	-2.98033069585104	Osbpl2	228983
10561104	0.247068357979765	9.47096894583311	2.90252691837457	0.0096166324415864	0.182959357970657	-2.98088834381264	Axl	26362
10400609	-0.0998231162534644	10.2909512909339	-2.90228246142241	0.00962168315219683	0.182959357970657	-2.98138059891901	Mdga2	320772
10338461	0.589081878990089	6.40461085506813	2.90138813304337	0.00964018268741848	0.183210907717149	-2.98318136080101	NA	NA
10438328	-0.105114690021466	10.9704334737239	-2.90017862992539	0.00966525646112673	0.183360626085521	-2.98561644202993	Tango2	27883
10553635	-0.191634999870574	5.98628049215822	-2.9001732372201	0.00966536839645263	0.183360626085521	-2.98562729834954	A230056P14Rik	320845
10581612	-0.116090791570961	7.71686598058176	-2.89988567624091	0.00967133905928538	0.183360626085521	-2.98620619164637	Dhodh	56749
10357965	0.161569354083094	7.921984251049	2.89986004539838	0.0096718714086005	0.183360626085521	-2.98625778854209	Lgr6	329252
10409240	0.135880787036932	9.60126235048089	2.89973659785419	0.00967443579519119	0.183360626085521	-2.9865062959825	Sema4d	20354
10476189	-0.186277673535717	8.15048012426029	-2.89870116100474	0.00969597091507178	0.183640377067046	-2.98859055359177	Mrps26	99045
10506427	-0.176446465482388	6.42894422001775	-2.89851910373597	0.00969976214888077	0.183640377067046	-2.98895699550895	NA	NA
10367973	-0.120573565966229	10.0009738301735	-2.89757558805072	0.00971943327376039	0.183912629611274	-2.99085596453551	Aig1	66253
10473160	0.214932983247472	9.5426597837531	2.8967129954426	0.00973745100067146	0.184153317074722	-2.99259188144006	Itprid2	70599
10341621	0.49570808935441	6.57253113416404	2.89634628991951	0.00974512047856119	0.18419814455399	-2.99332980200718	NA	NA
10505749	0.14139908803736	9.10702673828009	2.89597203379228	0.009752953895597	0.184246020332039	-2.9940828841737	Dennd4c	329877
10554150	0.163006075364123	9.65815954080074	2.89487676705157	0.00977591351220734	0.18457944252272	-2.99628660303522	Rgma	244058
10392825	0.280470749327097	7.67155902072606	2.8940038194739	0.00979425015645418	0.184743454249429	-2.99804280572826	Cd300ld4	100043123
10340814	0.244067058556994	8.01142817353121	2.89395722860307	0.00979522975206265	0.184743454249429	-2.9981365325757	NA	NA
10449955	0.232265604179025	8.28573038470029	2.8929866096987	0.00981565903689252	0.184972807190756	-3.00008901053342	Cyp4f13	170716
10488482	-0.129251278592069	9.39838654516844	-2.89287394365696	0.00981803306291556	0.184972807190756	-3.00031563299596	Acss1	68738
10340637	0.358883985158337	7.98120972436931	2.89186661402086	0.00983928354163813	0.18527274967895	-3.00234169670151	NA	NA
10512265	-0.139056818993499	10.5565350106774	-2.88997467683446	0.00987931579721667	0.185865350603567	-3.00614634488497	Fam219a	71901
10465500	-0.148265934877276	8.70230235079283	-2.88987406813117	0.00988144901943016	0.185865350603567	-3.00634864336893	Kcnk4	16528
10448369	-0.100714010470472	10.4417118095031	-2.88901461107726	0.00989969037722096	0.186106032528937	-3.00807669531167	Flywch1	224613
10531588	-0.146085272066862	7.65301771034608	-2.88876695086205	0.00990495282446875	0.186106032528937	-3.00857461652801	Prkg2	19092
10582551	-0.158902897036025	8.96098519229245	-2.88833379378259	0.00991416333103858	0.186178453477526	-3.00944544462673	Dbndd1	72185
10339203	0.344137235664259	6.51087334457695	2.88783846144049	0.0099247060560796	0.186275800490997	-3.01044121684004	NA	NA
10516620	0.296165854305439	7.36577729754665	2.88710881796141	0.00994025562950857	0.186466964749983	-3.01190792171042	Lck	16818
10530692	0.217393667284207	7.30802458486728	2.88621218553332	0.00995939617977407	0.186725248764265	-3.01371012962945	Kdr	16542
10469505	0.167446107432966	9.92782733333936	2.88561309393336	0.00997220492288726	0.186823099404047	-3.01491418208251	Commd3	12238
10517383	-0.156125406240514	9.91741435188703	-2.88546542493469	0.00997536457117123	0.186823099404047	-3.01521095371366	Nipal3	74552
10598555	-0.211078209405025	4.12593614408454	-2.88487397102661	0.00998802950832716	0.186959561502128	-3.01639955178621	Ssxb5	387586
10585099	-0.124628063502088	8.47554799316746	-2.88374807771659	0.0100121814694157	0.187310779266357	-3.01866194098014	Usp28	235323
10349868	0.132525548881148	8.17592908918749	2.88346689896495	0.0100182219406579	0.187322966464373	-3.0192268993746	Ppp1r15b	108954
10527475	-0.128094048537481	8.6103383965331	-2.88244681542218	0.0100401656333537	0.187554912536317	-3.02127634442578	Zfp655	72611
10572146	-0.116186276636402	12.3067565943119	-2.88238865897653	0.0100414180733627	0.187554912536317	-3.02139317881075	Atp6v1b2	11966
10407390	0.152614293290018	9.31103265169237	2.87971653191066	0.0100991272815939	0.188531506073149	-3.02676052532673	NA	NA
10355109	-0.227272569066591	7.07594451498606	-2.87852782992097	0.0101249021995295	0.188911218709418	-3.02914765466197	Gpr1	241070
10594948	-0.145699450805798	8.14436550457996	-2.87716037158861	0.0101546317291532	0.189359574952806	-3.03189334146128	Unc13c	208898
10384940	-0.124349398647951	9.92731558148237	-2.87692177615846	0.0101598275974391	0.189359574952806	-3.03237236566284	Erlec1	66753
10505931	-0.204071365309136	7.54642838941165	-2.87649322515062	0.0101691665575835	0.189432062991213	-3.03323272638792	Ift74	67694
10488771	-0.130482718617057	8.00296768916504	-2.87592020163223	0.010181666810191	0.189563330649299	-3.03438306196052	Necab3	56846
10607189	-0.199547866930138	7.97807307011355	-2.87513906178207	0.0101987309332573	0.189666436411691	-3.03595106096028	Amot	27494
10491522	-0.144750278872738	7.86538968557987	-2.87490781157992	0.0102037879266578	0.189666436411691	-3.03641522643885	Mccc1os	654424
10439527	0.329197190854837	7.28134146012173	2.8746977462448	0.0102083837470016	0.189666436411691	-3.03683685852188	Tigit	100043314
10572870	-0.135315131368937	8.98532161439623	-2.8746681887645	0.0102090305674993	0.189666436411691	-3.03689618389045	Hmgxb4	70823
10375487	0.130444751368287	11.1987606260094	2.87167915365641	0.0102746458233299	0.190783487616959	-3.04289444769371	Rack1	14694
10569646	0.136291479098487	10.0690541369231	2.87106252192619	0.0102882326923617	0.190933779170579	-3.04413160951778	Ccnd1	12443
10426782	-0.17619256951167	9.88148154276855	-2.86982882824165	0.010315468001542	0.191255016556579	-3.04660652115231	Asic1	11419
10494306	0.18029557556358	9.12325485066664	2.86978004001131	0.0103165464914725	0.191255016556579	-3.04670438762291	Mcl1	17210
10340707	-0.40428161847241	6.77034503407544	-2.8689093199882	0.0103358125416673	0.19151004474859	-3.04845090679052	NA	NA
10342527	0.293118944768735	6.55148222917004	2.86828702615245	0.0103496030503136	0.191627493552972	-3.04969901221306	NA	NA
10419108	0.324828240399648	4.6366860571	2.86812358924607	0.0103532278817446	0.191627493552972	-3.05002679439131	NA	NA
10424252	-0.123216323366528	9.05128804362236	-2.86787742200407	0.0103586898845234	0.191627493552972	-3.05052048485402	Wdyhv1	76773
10455227	-0.103463058695157	11.7178521159742	-2.86696044410273	0.0103790604450856	0.191902202697434	-3.05235936265866	Rnf14	56736
10397763	0.173388555774896	7.85289571154239	2.8656657945691	0.0104078867900879	0.192332878694021	-3.05495526417735	Dglucy	217830
10353844	0.21812687305883	7.55695102611685	2.86418377797755	0.0104409798709876	0.192841902399324	-3.05792635629787	Neurl3	214854
10433702	-0.132113832765464	9.39996723247128	-2.86319674326051	0.0104630764430715	0.193133867130677	-3.05990483106948	Mpv17l	93734
10356339	-0.122358215100931	11.4650283446284	-2.86298154454213	0.0104679000481644	0.193133867130677	-3.06033615752951	Pde6d	18582
10434552	0.146349899594284	6.67546008899528	2.86237938234733	0.0104814087135488	0.19318068714969	-3.06154302160661	NA	NA
10448842	-0.136893280518018	7.77544004193361	-2.8623729627729	0.0104815528183059	0.19318068714969	-3.06155588735531	Telo2	71718
10381574	-0.0961408526687446	11.736223159752	-2.86199855513835	0.0104899607215705	0.193215235440694	-3.06230623664509	Rundc3a	51799
10584578	0.259861503003505	10.0891841869718	2.86179456238653	0.0104945444336027	0.193215235440694	-3.06271504357976	Snord14d	100302593
10519855	-0.190894826332521	11.1383709275075	-2.86074530638083	0.0105181517463635	0.19354735558687	-3.06481762048412	Cacna2d1	12293
10486396	0.158659905886692	8.3097811401236	2.8599720108997	0.0105355829893631	0.193765536883736	-3.06636703540104	Ehd4	98878
10417366	-0.19792717528583	8.22654719948462	-2.85962116997613	0.0105435006608901	0.193808610773422	-3.0670699503359	Gm3594	100041964
10507152	-0.261213115302507	4.14734300897762	-2.85920910033495	0.0105528074558214	0.193848033841103	-3.06789549951847	Cyp4a12b	13118
10495659	0.192209758615963	9.97975996172922	2.85903248390299	0.0105567988510129	0.193848033841103	-3.06824932397742	Cnn3	71994
10466886	0.166587068680169	7.7354480901499	2.85877770706682	0.0105625591775007	0.193851402856349	-3.06875971762188	Glis3	226075
10555027	0.206625184441805	9.97914709195276	2.85824161267954	0.0105746898038622	0.193861458461337	-3.06983362201931	Gab2	14389
10461093	0.298497016879201	8.69986978660614	2.85807824905168	0.0105783890317212	0.193861458461337	-3.07016085810369	Plaat3	225845
10562096	-0.15764338018664	10.4046881280295	-2.85801425275861	0.0105798385126915	0.193861458461337	-3.07028904823945	Tmem147	69804
10561187	-0.19974135071645	6.10798748017876	-2.85730758092911	0.0105958569890163	0.194037235543723	-3.07170450668344	Mia	12587
10495035	0.175294859574462	9.60693478538771	2.85709872052627	0.0106005958083294	0.194037235543723	-3.07212282911972	Slc16a1	20501
10413047	0.262632052167238	6.088412918411	2.85642351336771	0.010615929531459	0.194215637112377	-3.07347511529108	Plau	18792
10355214	-0.287875606039593	10.2766236749481	-2.85522447233219	0.0106432120988232	0.194610525646956	-3.07587624597771	Idh1	15926
10354275	0.170540466911349	6.42352477736701	2.85498312823442	0.010648711731315	0.194610525646956	-3.07635950515952	Tex30	75623
10530854	-0.199275612396158	4.73846430121885	-2.85443156415336	0.0106612908006455	0.194738028497341	-3.0774638845583	Tecrl	243078
10344144	0.274227159178728	7.67112937548229	2.85380529411306	0.0106755910058391	0.194896818993155	-3.07871775474853	NA	NA
10347508	-0.118678664946026	10.457597697978	-2.85346436398253	0.0106833835562444	0.194936699430476	-3.07940029857358	Retreg2	227298
10446804	-0.137478433615588	8.69471153537528	-2.8525691498762	0.0107038713578429	0.195114275361242	-3.08119238559763	Slc30a6	210148
10347748	-0.151297826222663	9.97624800602377	-2.85247189247101	0.0107060994643785	0.195114275361242	-3.08138706874723	Utp14b	195434
10345762	0.186396502905358	6.47415957147003	2.85230364149903	0.0107099550457206	0.195114275361242	-3.08172385641161	Il1r1	16177
10422512	-0.137925934421411	10.0905702742605	-2.85176764991999	0.0107222465754701	0.195235877927366	-3.08279670330155	Ggact	223267
10339999	0.217005037385736	7.86128761138902	2.8502282257673	0.010757624845949	0.195741555311383	-3.08587763860457	NA	NA
10578649	-0.137118588145665	10.5745505889681	-2.85006943222754	0.0107612805581143	0.195741555311383	-3.08619540770016	Tenm3	23965
10341260	-0.500603520702743	6.39931233676475	-2.84969409859277	0.0107699261752837	0.195796356617605	-3.0869464804477	NA	NA
10340534	-0.200369165637571	11.1139895291128	-2.84931222113132	0.0107787294010099	0.195799143660858	-3.08771061221298	NA	NA
10526038	-0.17351331318676	8.99025267274453	-2.8491988053965	0.0107813452522118	0.195799143660858	-3.08793754866446	Mmp17	23948
10522749	-0.122386110670854	11.2765545972555	-2.84834375105616	0.0108010861732214	0.196055224742128	-3.08964834647901	Adgrl3	319387
10519324	0.204607877764763	7.30501269484756	2.84733971459149	0.0108243111923017	0.196134715524023	-3.09165699776941	Cdk6	12571
10338427	-0.5570579329042	5.9142088014696	-2.84723702673154	0.0108266892445536	0.196134715524023	-3.0918624185759	NA	NA
10524415	0.312264174557761	8.9626915354798	2.84711259492222	0.0108295715197366	0.196134715524023	-3.09211133332886	Rps28	54127
10460146	0.680951128339343	6.95409499553736	2.84695049481337	0.0108333274340916	0.196134715524023	-3.09243559440848	NA	NA
10594515	-0.29194670841566	4.00394238709552	-2.84685333970107	0.0108355791529131	0.196134715524023	-3.09262993799117	Rnu5g	97418
10604057	-0.156388770403542	10.4076729890072	-2.84665433230025	0.0108401928638989	0.196134715524023	-3.09302801382059	Septin6	56526
10449018	-0.171138394960462	9.76670172162775	-2.84644865192421	0.0108449632691937	0.196134715524023	-3.09343942733377	Haghl	68977
10418048	-0.229076216290815	4.7889301890189	-2.84386050489953	0.0109051641835135	0.197006928664803	-3.09861548838619	Gm10248	791307
10433214	-0.156197802350572	7.82702894174141	-2.84360929595936	0.0109110244876565	0.197006928664803	-3.09911779507697	Zfp174	385674
10601850	-0.23261668503318	7.24575126800436	-2.84349325767903	0.010913732500831	0.197006928664803	-3.09934981497924	Bex4	406217
10571647	-0.136126575463308	8.58236621332447	-2.84340205101432	0.0109158614674457	0.197006928664803	-3.09953218142459	Cfap97	66756
10557992	0.234209457719212	8.2155867089317	2.84178230685477	0.0109537366617646	0.197407533292557	-3.10277049231007	Bag3	29810
10606735	-0.176750955502177	9.70570513219692	-2.84172527780491	0.0109550725034508	0.197407533292557	-3.10288449704802	Armcx2	67416
10338348	-0.401585481514243	7.57179627992528	-2.84172428119622	0.0109550958492906	0.197407533292557	-3.10288648932569	NA	NA
10430174	0.291901936018331	6.79923305310589	2.84134199932669	0.0109640544483625	0.197466597215068	-3.10365067434496	Apol9a	223672
10519179	-0.185655526432098	7.44436393491529	-2.84104369834785	0.0109710498990649	0.19749026125919	-3.10424695547769	NA	NA
10501778	-0.145600971003864	11.2889917122964	-2.84059658171832	0.0109815432810708	0.197576834601459	-3.105140666302	Ptbp2	56195
10555925	-0.152408497042786	5.61103726297188	-2.8399737909021	0.0109961756859532	0.197737747979169	-3.10638543710648	Cnga4	233649
10448081	-0.121019846920451	10.1756757689526	-2.8395951571162	0.0110050808312959	0.197795558270861	-3.10714216439642	Rgmb	68799
10598562	-0.169908082962598	9.59301072471071	-2.83915270260183	0.0110154957938425	0.197880430901274	-3.10802639670516	B630019K06Rik	102941
10595753	0.137774249248944	9.60173711021524	2.83807386671035	0.0110409304136338	0.198172919042498	-3.11018221333025	Trpc1	22063
10377550	0.192924281117122	9.69865948569691	2.83775020346107	0.0110485721257859	0.198172919042498	-3.11082892648986	Trp53	22059
10548030	0.231398382382835	9.15918705251477	2.8377371091925	0.0110488813896536	0.198172919042498	-3.11085508966171	Cd9	12527
10498599	-0.123356713170878	8.11664010149384	-2.83647021714265	0.0110788426642661	0.198607824141253	-3.11338621660008	Ift80	68259
10424119	-0.190476801472505	7.96482804343223	-2.83620347544663	0.0110851609243863	0.198618656562716	-3.11391908928416	Ccn3	18133
10359161	0.153416141251041	9.56274534057396	2.83555499493683	0.0111005358460973	0.198791667187194	-3.11521449118963	Soat1	20652
10601099	0.143535335997846	9.09130243014559	2.83522949544361	0.0111082609067935	0.198827574212225	-3.1158646678252	Med12	59024
10439701	-0.158016089511026	8.60343583358961	-2.83468322384955	0.0111212371835274	0.198948780860558	-3.11695577112939	Abhd10	213012
10496872	0.252306318394549	8.64920011217367	2.83435535775941	0.0111290324127089	0.198948780860558	-3.11761060312179	Adgrl4	170757
10406736	-0.251396913679319	7.61692188751513	-2.83422206365617	0.011132203071743	0.198948780860558	-3.11787681763538	F2rl2	14064
10570373	0.141519794463063	9.35221421156541	2.83358864607551	0.0111472820388396	0.1989829557374	-3.11914181597096	Tfdp1	21781
10555681	-0.177251514697474	9.57981559093519	-2.83346437705673	0.0111502426619008	0.1989829557374	-3.11938998180952	Stim1	20866
10415019	0.232433855814351	6.40840800665356	2.83342047522002	0.011151288773776	0.1989829557374	-3.11947765306394	NA	NA
10456237	-0.127973313978568	10.6395315798587	-2.83233925214964	0.0111770824881606	0.199340886243439	-3.12163668493096	St8sia3	20451
10338400	-0.272973904076887	8.76176002335398	-2.83084991328182	0.0112127063805412	0.199771872094364	-3.12461017758006	NA	NA
10430956	-0.155221613112257	11.2009827870417	-2.83078237824976	0.011214324358923	0.199771872094364	-3.12474499927067	Cyb5r3	109754
10462406	0.161810798079669	9.67871165297997	2.83060856768905	0.0112184894800978	0.199771872094364	-3.12509197587855	Ric1	226089
10516723	-0.187412054712843	7.77535434985821	-2.8291766560267	0.0112528599536425	0.200214948689857	-3.12795019931094	Hcrtr1	230777
10401743	0.239083603859534	6.57144279007523	2.82903523137202	0.0112562600982383	0.200214948689857	-3.12823246744069	Noxred1	71275
10450904	-0.260606653819551	10.8606409686023	-2.82885266318876	0.0112606508828731	0.200214948689857	-3.1285968460752	Scoc	56367
10371387	0.144260773578559	9.43245627736084	2.82825277943873	0.0112750897726634	0.200254123231125	-3.12979406448132	Ckap4	216197
10506929	-0.280243506518109	5.08445905744241	-2.82799136827601	0.0112813873811861	0.200254123231125	-3.13031574751702	Calr4	108802
10563377	-0.20191470829583	7.39028478163969	-2.82788705596935	0.0112839012955774	0.200254123231125	-3.13052391268745	Sult2b1	54200
10429607	-0.139922598641263	8.86435946302811	-2.8278042052813	0.0112858983719728	0.200254123231125	-3.13068924718631	Top1mt	72960
10498415	-0.131316553486194	9.71806569085902	-2.82705947076261	0.0113038651347587	0.200470587798067	-3.13217534040327	Dhx36	72162
10541799	0.263165576330938	7.40250019381989	2.82639333346221	0.0113199590756562	0.200653634609795	-3.13350447644182	Lpar5	381810
10508099	-0.150122988150462	9.94234646288221	-2.82559702545543	0.0113392269156364	0.20083791110168	-3.13509319298803	Oscp1	230751
10405094	0.122706179992162	10.1821289506617	2.82515176566807	0.0113500143945342	0.20083791110168	-3.13598146204194	Iars	105148
10529034	-0.139486229453381	9.7351762711212	-2.82514111552588	0.0113502725405966	0.20083791110168	-3.13600270788015	Cgref1	68567
10585988	-0.173938107412468	10.2216596677664	-2.82500936425606	0.0113534664935214	0.20083791110168	-3.13626553449345	Myo9a	270163
10489569	0.142037298645411	11.170415931341	2.82383212935924	0.0113820438159136	0.201061098017409	-3.13861376902541	Pltp	18830
10396454	-0.149080660980408	8.38523452330717	-2.82357028118704	0.0113884095795733	0.201061098017409	-3.13913603060762	Syt16	238266
10435641	-0.151538976646682	8.51545587009388	-2.82338675151715	0.0113928733939306	0.201061098017409	-3.13950207392974	Fstl1	14314
10531653	-0.139396470600127	10.1611714739088	-2.82323924004977	0.0113964623938078	0.201061098017409	-3.1397962740339	Tmem150c	231503
10583044	0.141079101941137	5.53220302128125	2.82322194595859	0.0113968832357269	0.201061098017409	-3.13983076538598	Mmp13	17386
10339411	-0.207376907269351	10.6110689932808	-2.8229483296972	0.0114035435244179	0.201061098017409	-3.14037645579702	NA	NA
10341552	-0.370519971223923	7.81602117319691	-2.82266421645658	0.0114104632942935	0.201061098017409	-3.14094306084644	NA	NA
10597095	-0.132629858216625	7.04047467343996	-2.8225864730893	0.0114123574910342	0.201061098017409	-3.14109810032055	3000002C10Rik	378954
10343580	0.336623460834004	6.83789335258509	2.82217068133469	0.0114224932896799	0.201137723783826	-3.14192726564495	NA	NA
10607283	-0.169884665354603	9.21982659977283	-2.82183638973368	0.011430648636655	0.201179416005127	-3.14259387272954	Maged2	80884
10453260	0.175229907349391	6.73077654039593	2.82154114044179	0.0114378561738359	0.201185613214169	-3.14318260231423	Haao	107766
10425335	-0.104504475230693	11.7878530276585	-2.82130638042894	0.0114435901879252	0.201185613214169	-3.14365069991174	Syngr1	20972
10515729	-0.117331696460528	8.94240482627895	-2.82111100694319	0.0114483642962493	0.201185613214169	-3.14404025239075	Szt2	230676
10476588	-0.173249745870637	7.19238862602396	-2.82079912568487	0.011455989340353	0.201217882501602	-3.14466208793101	Macrod2	72899
10575019	-0.229059396625017	7.14437354733933	-2.82052565921314	0.011462679222278	0.201233701902214	-3.14520731083392	NA	NA
10379184	-0.143010552987516	8.91747727710374	-2.81984111919224	0.0114794418015662	0.201396894951606	-3.14657202664569	Slc46a1	52466
10502451	0.149705758649873	7.75019304445473	2.81958130503926	0.0114858101419018	0.201396894951606	-3.14708996721142	Bmpr1b	12167
10342493	-0.298465343209664	6.78834774305615	-2.81943666900981	0.0114893568092358	0.201396894951606	-3.14737829225227	NA	NA
10367400	0.220296860044991	6.25603014822376	2.81847296425562	0.0115130150616364	0.201709880817782	-3.14929925536159	Mmp19	58223
10391685	-0.121358858952251	9.14672423340464	-2.81712681737404	0.0115461405198316	0.202188334745262	-3.15198214691612	Fam171a2	217219
10430096	-0.142744043008724	9.43402842739157	-2.81639858692853	0.0115640987566742	0.202354607764267	-3.15343332808513	C030006K11Rik	223665
10567903	0.105541470525091	8.80998585976191	2.8162697517678	0.0115672786429114	0.202354607764267	-3.15369005019651	Sh2b1	20399
10590438	-0.184732305976384	8.36807206421959	-2.81553723869477	0.0115853744033249	0.202569222464575	-3.15514960426253	Gask1a	245050
10538993	0.358509920908684	6.81613208913439	2.81437242328499	0.0116142057500559	0.202869584008939	-3.15747025007456	Cd8a	12525
10533071	-0.113830632324156	10.4584348403712	-2.81424617125339	0.0116173348679143	0.202869584008939	-3.15772175934526	Suds3	71954
10574976	0.138348304109549	8.78633915391366	2.81406794618756	0.0116217535028409	0.202869584008939	-3.15807679819699	Pla2g15	192654
10535956	0.230110378597466	8.28931857428345	2.81388555507389	0.0116262770990982	0.202869584008939	-3.15844012770567	Stard13	243362
10341224	0.284563175930364	8.94043486681664	2.81366561583625	0.0116317342039647	0.202869584008939	-3.15887824302656	NA	NA
10607524	-0.148495662450056	10.2386177283925	-2.81290475617783	0.0116506315821166	0.203097268703296	-3.16039376694121	Sms	20603
10581111	-0.144331050948988	10.0298289509198	-2.81185409173554	0.011676775388325	0.20345098370836	-3.16248629579612	Nae1	234664
10342938	-0.227044123133087	10.4867815636887	-2.81095766059629	0.0116991260189494	0.203738286782906	-3.16427142508718	NA	NA
10349724	0.195908668788674	7.20626676494615	2.81069008960572	0.0117058053154385	0.20373837913887	-3.16480421875026	Rab29	226422
10595560	0.196706412775021	6.2498483494404	2.81048794207197	0.0117108538987187	0.20373837913887	-3.16520672744069	Tbx18	76365
10468294	0.188449357156453	6.75614331027811	2.80753769061393	0.0117847745499126	0.204921842598781	-3.1710799582816	Calhm2	72691
[truncated: 32,761 more rows]

## Sheet: AAV-79Q vs WT 4 weeks p.i
Probe ID	logFC2	AveExpr	t	P.Value	adj.P.Val	B	SYMBOL	ENTREZID
10523359	5.67959273907039	9.55116190960228	20.198453025357	1.15437065516156e-13	4.01259239734158e-09	19.4037450638273	Cxcl13	55985
10397975	1.27867119044754	9.64811648689086	18.3733797034074	5.73376180079941e-13	9.96527800978937e-09	18.2707833421089	Ifi27	52668
10475414	1.46392669758938	12.2879151267587	16.2852382406524	4.32584162537595e-12	5.01220849660226e-08	16.7508743310321	B2m	12010
10524621	2.99657875603075	10.0127826683612	15.84707382387	6.80522494042356e-12	5.91374047322807e-08	16.3970106037314	Oasl2	23962
10462618	2.78645963347052	9.49038169760435	14.5171600097209	2.8876349898391e-11	2.00748384493614e-07	15.2384728418485	Ifit3	15959
10569017	1.80165743930573	10.5868397546527	14.2394035229536	3.96138369135195e-11	2.29496161852323e-07	14.9792959821043	Ifitm3	66141
10462623	3.08476718795134	8.66883419264189	14.0351107119278	5.01526719004156e-11	2.49043839322635e-07	14.7846293595532	Ifit1	15957
10434778	2.48007628985359	8.21619957097886	13.2877797463112	1.21917478538193e-10	4.77701222965137e-07	14.04206025843	Rtp4	67775
10450154	3.33402167479521	7.76977108527116	13.2759448500679	1.23685587073827e-10	4.77701222965137e-07	14.0299029201971	H2-Aa	14960
10450075	2.41738850383511	9.80263243968253	13.1570765336981	1.43015026972191e-10	4.86063293993518e-07	13.9070867336179	H2-K1	14972
10541307	2.8135000423196	8.72917393346017	13.0977989674741	1.53817498099215e-10	4.86063293993518e-07	13.8453551090856	Usp18	24110
10456005	3.48990299515081	9.07419290654837	12.8307335904248	2.14268368720073e-10	6.20664041392479e-07	13.5631649030618	Cd74	16149
10502791	2.82291318021779	8.76525272522968	12.7082023317396	2.49934225975287e-10	6.68285668838535e-07	13.4314305441247	Ifi44	99899
10608650	1.33855351867617	11.4899026317664	12.6159747901641	2.80868461901225e-10	6.97356266834757e-07	13.3313207848392	NA	NA
10444780	1.60763688057181	10.9176547834404	12.3142845114937	4.13425581551416e-10	9.58044880981815e-07	12.9980109319992	H2-D1	14964
10531415	3.40177992780556	9.64020854474751	11.842515352979	7.6854382361766e-10	1.66966145680937e-06	12.4583274811389	Cxcl10	15945
10444830	1.42790749715481	10.3545055403686	11.5602092163266	1.12429522973195e-09	2.29885306973428e-06	12.124204005885	H2-Q7	15018
10569102	2.452888575817	8.47739989947776	11.3244391512997	1.55341094878363e-09	2.99980914331772e-06	11.8385222029404	Irf7	54123
10571984	2.01706655755394	6.84326244883285	11.0940141040137	2.14143349542316e-09	3.83323522291753e-06	11.5533291689321	Ddx60	234311
10443463	2.26237532586316	10.0613520123085	11.0730218883008	2.20554385668442e-09	3.83323522291753e-06	11.5270483739293	Cdkn1a	12575
10450699	1.29399015765258	9.14052164053033	10.998329642653	2.45046940726664e-09	3.87490295729547e-06	11.4331293602579	Gm11127	100529082
10566358	2.33099152967683	8.20694784330621	10.9663845465047	2.56378220445205e-09	3.87490295729547e-06	11.3927651397625	Trim30a	20128
10450242	1.9523476726079	10.0770846042057	10.9663394087163	2.56394614550621e-09	3.87490295729547e-06	11.3927080225233	C4b	12268
10461614	2.45086163727679	7.37741398237478	10.528904090921	4.81023765592366e-09	6.96682753832943e-06	10.8279506335241	Ms4a6c	73656
10531407	2.48850814628794	8.05622785445201	10.3892739465886	5.90430455697158e-09	8.20934505601329e-06	10.6428601269676	Cxcl9	17329
10531994	2.3022965990156	8.73132139318042	10.3408674749274	6.34204221317635e-09	8.47882258961576e-06	10.5781379991499	Gbp10	626578
10380260	0.829385212568387	7.36221041809961	10.3047557516501	6.69067478424402e-09	8.61362427778971e-06	10.5296669626985	Trim25	217069
10346191	1.93927057745424	9.73096607014808	10.2109490737635	7.69344880233168e-09	9.20554073828324e-06	10.4030010677913	Stat1	20846
10385500	2.25670746507692	8.69713034321944	10.1919542540132	7.91501192820609e-09	9.20554073828324e-06	10.3772194779088	Irgm1	15944
10496580	2.0450273418164	7.75836637203773	10.1894310155205	7.94494309978415e-09	9.20554073828324e-06	10.3737913105242	Gbp3	55932
10559649	1.10199638672156	7.86191781579383	10.1537381700165	8.38127662164507e-09	9.39784436672202e-06	10.325212431386	Cox6b2	333182
10496592	1.87423795768393	8.10643325700767	10.0997651905945	9.08937104434996e-09	9.87332929692515e-06	10.2514505518096	Gbp2	14469
10444814	2.20341829955724	8.16121397900626	10.0618167920274	9.62456245052527e-09	1.01378724478866e-05	10.1993691012805	H2-Q4	15015
10517513	1.76588910571567	9.8797388947096	9.92283415019173	1.18839305011348e-08	1.21495713005719e-05	10.0070669311421	C1qc	12262
10455954	2.60645181383411	7.48182034968265	9.82081858034325	1.38920017703995e-08	1.37967423296882e-05	9.86434214972574	Gm4951	240327
10533246	1.81964526674955	7.90634624102019	9.7381417738863	1.57791254244005e-08	1.44895058618931e-05	9.7476872378157	Oas1g	23960
10372648	2.65370821380284	8.3574445560023	9.73210760504801	1.59269738755594e-08	1.44895058618931e-05	9.73913840893799	Lyz2	17105
10455961	2.38248970526904	7.00431705715391	9.72835098242761	1.60197499514616e-08	1.44895058618931e-05	9.73381386797787	Iigp1	60440
10393573	1.41308704931037	10.8650644524439	9.71885002468847	1.62569254491896e-08	1.44895058618931e-05	9.72033924439476	Lgals3bp	19039
10512067	1.46022974796751	8.80963787557374	9.53725242417915	2.15716144554748e-08	1.84808891181773e-05	9.46051568728746	Ddx58	230073
10494271	1.50397019001252	9.8270613543809	9.5289659734323	2.18537943419292e-08	1.84808891181773e-05	9.44855596249439	Ctss	13040
10376326	2.15216861664379	7.79453455143331	9.51522711432768	2.23301882325503e-08	1.84808891181773e-05	9.42870677427652	Igtp	16145
10388902	1.44587888361327	9.06097859145828	9.43725832600202	2.52475965721502e-08	2.04094524848358e-05	9.3155857913222	Lgals9	16859
10389207	2.40122765178255	8.94462266876793	9.41436975567895	2.6177764046944e-08	2.06804335970857e-05	9.28222381540125	Ccl5	20304
10379615	0.943303196419615	7.23300190037058	9.34575152665421	2.91873748253487e-08	2.25456255317583e-05	9.18178588637518	Slfn5	327978
10566585	0.850159657897031	6.95836235220682	9.32624961972232	3.0107225285525e-08	2.27505902374967e-05	9.15312489254435	Gvin3	434223
10389143	1.75515823087361	6.30559377494679	9.12646370815349	4.14796730098436e-08	3.06773071025992e-05	8.85653714716124	Slfn8	276950
10517508	1.42863336137271	10.5012972531967	9.09226947154409	4.38388362905753e-08	3.17466239470916e-05	8.8052282440024	C1qb	12260
10383202	1.69156343098695	9.03782621165788	8.97742344686754	5.28432419319966e-08	3.74863487664531e-05	8.63171978390526	Rnf213	672511
10360684	1.03510614495497	9.63649923552784	8.94204337591903	5.59914163722345e-08	3.89252326619774e-05	8.57789950360347	Ephx1	13849
10462621	1.68579410177301	6.67080311308576	8.86782216030322	6.32495583263689e-08	4.3108914655384e-05	8.4644268826563	Ifit3b	667370
10385518	3.08851919857106	8.27437154170966	8.78100018839235	7.30045274501445e-08	4.88007187339812e-05	8.33071012724345	Tgtp1	21822
10383168	1.67708414723241	9.18750522438563	8.73029620211628	7.94170462125555e-08	5.20855948367628e-05	8.25212850963413	Rnf213	672511
10385533	2.4275245335286	8.36777797112795	8.64156730327536	9.20935664508877e-08	5.92809698117196e-05	8.11373932970841	Tgtp2	100039796
10538590	1.40888056443642	8.65272164876552	8.59721077191169	9.9206484495723e-08	6.26984982012969e-05	8.04413722110277	Herc6	67138
10444824	1.90169615275873	8.69617897107373	8.5656354434294	1.04617742817792e-07	6.44457657831392e-05	7.99441957173272	H2-Q8	15019
10605874	1.40504343587813	6.6907520233344	8.55964211345084	1.05679190150717e-07	6.44457657831392e-05	7.98496653197238	Eda2r	245527
10383198	1.72334539739363	8.81756965488964	8.50624405692787	1.1564752230755e-07	6.93087564725936e-05	7.9005165929177	Rnf213	672511
10415319	1.15620207538291	9.24485810941978	8.48423745351561	1.20036915131981e-07	7.07200537286045e-05	7.86559361502703	Irf9	16391
10542911	1.44701094934602	6.79048204985564	8.35110899879082	1.50574472530365e-07	8.72328110859247e-05	7.65283806894427	Samd9l	209086
10517517	1.46417475468054	9.4190303533981	8.32820660498176	1.5659714956222e-07	8.92347035866029e-05	7.61597850512696	C1qa	12259
10496569	1.55545271790726	8.66975605653124	8.30829220655943	1.62038320507086e-07	9.07910306646174e-05	7.58386591862227	Gbp7	229900
10574145	1.65856937242639	6.05043744754501	8.29846349006885	1.64796147125216e-07	9.07910306646174e-05	7.5679955420009	Nlrc5	434341
10461721	1.24168244166013	8.2481328167124	8.29016002866857	1.67164153122426e-07	9.07910306646174e-05	7.55457702611089	Mpeg1	17476
10583732	-0.538110970676634	9.13321470826317	-8.26628881944697	1.74171580849831e-07	9.25376574923211e-05	7.51594484110248	Ldlr	16835
10383214	1.50637293478587	9.07207395893345	8.26120074993506	1.75704412960103e-07	9.25376574923211e-05	7.50769977489157	Rnf213	672511
10444291	1.50127902181428	7.99322022103592	8.22399395928688	1.87349877605193e-07	9.71982350083059e-05	7.44729238504388	H2-Ab1	14961
10439268	1.23684868872552	7.9515776621274	8.21250306827737	1.91106976966738e-07	9.73821062716986e-05	7.4285953603845	Dtx3l	209200
10383212	1.48343595313232	8.49968170725746	8.20588207542683	1.93307403128516e-07	9.73821062716986e-05	7.4178134571531	Rnf213	672511
10547657	1.5551631449065	7.66169223601434	8.15508537815478	2.11093551956296e-07	0.000104823026657155	7.33488033369537	C3ar1	12267
10340003	0.57987912836502	8.90219158508852	8.08751240598828	2.37437954601628e-07	0.000116244271858487	7.22397022667687	NA	NA
10525158	1.58362235268032	7.23567320203194	8.07153907970508	2.44152452069401e-07	0.000117871378249061	7.19765438558753	Oas1b	23961
10347948	1.34466645189322	7.21844391604048	8.05472755557041	2.51433460279531e-07	0.000119385518791328	7.16991699376988	Sp100	20684
10544133	1.1874008064776	8.87015197192287	8.04856708392983	2.54157893859559e-07	0.000119385518791328	7.15974237093075	Parp12	243771
10483110	1.39032818472752	7.55235632570084	7.95023724273484	3.0206593404794e-07	0.000139997491566752	6.9965815750252	Ifih1	71586
10383194	1.18215664007686	8.51256898568666	7.90610970293615	3.26540373475622e-07	0.000149349255026482	6.92289408047258	Rnf213	672511
10444258	1.38294026658401	7.26239441376481	7.8651037796269	3.51138001647723e-07	0.000155643987978022	6.85415994766497	Psmb8	16913
10531126	3.85120537807835	8.50466242209332	7.86325232623798	3.5229314823523e-07	0.000155643987978022	6.85105063905815	Jchain	16069
10554789	1.20387564039941	8.15727555722784	7.85751685493147	3.55896778673233e-07	0.000155643987978022	6.84141531837797	Ctsc	13032
10378068	1.32268979332942	8.06469356682947	7.85386065940749	3.58214011456898e-07	0.000155643987978022	6.83527052641659	Xaf1	327959
10383233	1.39057332972138	9.07913507241846	7.82582963642096	3.76510142518427e-07	0.000161573982147414	6.78809397584371	Rnf213	672511
10517165	1.96441385599878	7.70923747617359	7.80176920818956	3.92990596575197e-07	0.000166589672401876	6.74750656084069	Cd52	23833
10574102	1.59377952527684	8.41839744874243	7.76296343169124	4.21172325221726e-07	0.000176384940056713	6.6818632335023	Nlrc5	434341
10566578	1.14358032277688	6.13797128668782	7.74273927787354	4.36686195742353e-07	0.000180704906714336	6.64756314311169	Gvin-ps5	668128
10541895	0.643249422737028	8.53619045540317	7.68383542420763	4.85353982489801e-07	0.000196814837001621	6.54731374010416	Tnfrsf1a	21937
10444244	1.45560556898988	8.34451229553742	7.68201943998399	4.8694119626408e-07	0.000196814837001621	6.54421483115993	Tap1	21354
10577164	0.406512978916721	10.3470444439596	7.64221106510002	5.23126490156796e-07	0.00020901007813621	6.47615912420484	Gas6	14456
10531987	1.90151484413058	7.70581848034713	7.63440412825877	5.3054531055658e-07	0.000209565397669849	6.46278464131419	Gbp4	17472
10444268	0.767361846986437	8.36036327214175	7.59473819553536	5.69967748170169e-07	0.000222607628386461	6.39468945280343	Tap2	21355
10385271	0.855524471382694	11.5303533416567	7.56951784507757	5.96608326417477e-07	0.000230423393625239	6.35127032232492	Ccng1	12450
10484463	1.01943187780409	8.70039842038872	7.54993475966894	6.18186261494671e-07	0.000236133565379723	6.31749030282137	Serping1	12258
10439249	1.23010048352964	7.57002180832722	7.50563412555019	6.70049953781847e-07	0.000253162352102793	6.24086062739803	Parp14	547253
10383152	1.22580789975475	8.26716156251304	7.47996954997736	7.02148226436843e-07	0.000260197163000082	6.19633177731614	Rnf213	672511
10603551	1.86401689432046	7.33083770244602	7.4788064874996	7.03640199137161e-07	0.000260197163000082	6.19431147708513	Cybb	13058
10437224	1.6262481665789	6.53321278418213	7.46996160879642	7.15094838815556e-07	0.000261649437865565	6.17894079250325	Mx2	17858
10383204	1.34111461129526	8.22540261172248	7.4576864364715	7.31314249962064e-07	0.000264796701340431	6.15758938888221	Rnf213	672511
10450682	0.919048369925338	7.78501161836008	7.4190931220766	7.84847360619788e-07	0.000281250456238596	6.09031230216456	H2-T-ps	667803
10379630	0.667206393307929	7.1676454168414	7.39747927949839	8.16593451429386e-07	0.00028964069767026	6.05253624178558	Slfn2	20556
10398907	1.03644887082038	8.68449979609994	7.37478215580972	8.51371412662322e-07	0.000298925962668104	6.01279098253095	Pld4	104759
10383200	1.34802454789929	7.76698074796104	7.35714382800724	8.79459659159664e-07	0.000305700177523899	5.98185056714701	Rnf213	672511
10503259	0.90751558370602	9.65292953388	7.34447750598761	9.00223403555238e-07	0.00030981946047109	5.95960286408311	Trp53inp1	60599
10582376	0.639019354771033	8.57106993287549	7.30971252271299	9.59873905864723e-07	0.000326052315113126	5.89841558079115	Piezo1	234839
10608680	0.922916487427861	8.22255009579945	7.30618584966851	9.66150415899079e-07	0.000326052315113126	5.89219834684027	NA	NA
10538187	1.42907184473455	7.18747798742641	7.28048218395245	1.01320403834101e-06	0.000338643965122439	5.84682816063244	Gpnmb	93695
10496539	1.6550246675828	6.74076693617015	7.26894631483511	1.03509034127952e-06	0.000340323234427023	5.82643346149684	Gbp5	229898
10452980	1.12790671794455	7.67831207406795	7.2626631429471	1.04721717132742e-06	0.000340323234427023	5.8153167473299	Eif2ak2	19106
10356262	1.38195953246585	8.16765776602008	7.26246587511812	1.04760029009469e-06	0.000340323234427023	5.81496762799057	Gm7609	665378
10387536	0.939102343168869	8.7258465684819	7.20226523573073	1.17160329129598e-06	0.000377082688939335	5.70815146062221	Cd68	12514
10383196	1.26671608169334	7.94773943641617	7.18104801318296	1.21886254214286e-06	0.000388694146466843	5.67037446724316	Rnf213	672511
10496192	-0.453524930415611	8.686890751237	-7.15255911185152	1.28545403641129e-06	0.000403129542208372	5.6195433583194	Tacr3	21338
10606016	1.86621020221132	7.51099540604106	7.15178144564431	1.28732391211534e-06	0.000403129542208372	5.61815409378179	Il2rg	16186
10578493	0.633347631805703	8.35668640505125	7.11786107798783	1.37169621423959e-06	0.000425715717919357	5.55746802374114	Tlr3	142980
10574104	1.14541679160373	7.02925260187658	7.07806659723427	1.47804916041003e-06	0.000454663617839404	5.4860511646195	Nlrc5	434341
10566144	0.858615843496399	8.29952862206808	7.04169009703848	1.58276334835794e-06	0.000478007719074454	5.4205591428	Trim21	20821
10402347	1.22230450059185	7.35377953805688	7.03775530391044	1.59454287362971e-06	0.000478007719074454	5.4134629930038	Ifi27l2a	76933
10608681	1.21047728384652	5.59940352249494	7.03683224092577	1.59731938982645e-06	0.000478007719074454	5.41179796904764	NA	NA
10558971	-0.212341637471544	11.0432103559104	-7.03298550842352	1.60894427881793e-06	0.000478007719074454	5.40485783599659	Ap2a2	11772
10446282	1.10581926926178	7.11396458713095	7.02214600539964	1.64217628904371e-06	0.000483746167857283	5.38528959106972	Adgre1	13733
10579347	0.692357591575561	8.77989304752712	6.95936717125426	1.8491796727936e-06	0.000538458745818561	5.27160813960398	Ifi30	65972
10574098	1.59259250058036	7.74002763995648	6.9566038731666	1.85889095219296e-06	0.000538458745818561	5.26659063648128	Nlrc5	434341
10508663	0.880985396599023	10.5156128129108	6.94672863125902	1.89403106363988e-06	0.000544103469191093	5.24865010114833	Laptm5	16792
10582303	0.679302520641413	8.36647474456607	6.93396258176347	1.94048221554189e-06	0.000552878375510133	5.22543600450409	Cyba	13057
10347335	0.674617846793558	7.96298035220686	6.91797323340261	2.00033464698163e-06	0.000562862319815656	5.19632595092939	Slc11a1	18173
10551883	0.963456034515186	9.23937515521926	6.91598516095732	2.00790931119509e-06	0.000562862319815656	5.19270379402755	Tyrobp	22177
10455970	1.68996713142448	5.17498039014729	6.90656830529261	2.04419451521146e-06	0.000568449610790002	5.17553872364377	BC023105	667597
10574149	1.54240116630377	7.63292466782052	6.89638287241537	2.08420805261681e-06	0.000574976761182225	5.15695766005901	Nlrc5	434341
10383206	1.44630181343333	8.27194325310239	6.89062850714183	2.10717252658902e-06	0.00057673477971838	5.14645319410008	Rnf213	672511
10424349	-0.303280228024406	9.65969589451648	-6.8649866248686	2.2127403235504e-06	0.000597870698741275	5.09958394713918	Sqle	20775
10538903	1.33626206356528	7.63796509930518	6.86355464503155	2.21879517081773e-06	0.000597870698741275	5.09696360225522	Igk	243469
10461622	1.35631845870795	6.5774319181796	6.85830480678526	2.24114049332368e-06	0.000599246488830239	5.08735441456553	Ms4a6b	69774
10411332	-0.266813397260396	10.3870564444522	-6.84797166924626	2.28580683559506e-06	0.000606524012254078	5.0684287655865	Hmgcr	15357
10404606	0.977549045638701	9.73704850737871	6.83253200505647	2.35427476829114e-06	0.000619959022316666	5.0401203631081	Ly86	17084
10351509	0.664172909300337	5.89619259520513	6.81570435449794	2.43132535309909e-06	0.000635435107321235	5.00922632845289	Fcgr4	246256
10360158	0.724268546858972	7.12592726983882	6.80693267513382	2.4725216263274e-06	0.000639671112113766	4.99310546758638	Ly9	17085
10574151	0.815202924347629	7.11019361884993	6.80069637563385	2.50225024955815e-06	0.000639671112113766	4.98163718240636	Nlrc5	434341
10452316	1.4708400958936	8.7736034118037	6.80059411008837	2.50274082990426e-06	0.000639671112113766	4.98144907185803	C3	12266
10444068	0.583174884100561	9.77186589552831	6.78560676813668	2.57572644645316e-06	0.000653520082326364	4.95386390874438	Tapbp	21356
10472893	0.570517311164755	7.29181150415763	6.75016631654312	2.75722999162472e-06	0.000694502279049821	4.88849953250577	Map3k20	65964
10458314	0.759864693722287	7.74774588378556	6.74035070316594	2.80980861366895e-06	0.000700847277709244	4.87036289950012	Sting1	72512
10385526	1.27388640440932	7.68119283170684	6.73796485151295	2.82274507707981e-06	0.000700847277709244	4.86595230396978	9930111J21Rik2	245240
10473356	0.982836280533264	8.17159269996507	6.71426658887677	2.95464357673695e-06	0.000728392983882101	4.82209636472248	Ube2l6	56791
10403048	3.36540767144456	8.37216516604033	6.70794394868417	2.99090221849011e-06	0.000732139162779691	4.81038151376592	Ighv1-72	619916
10429564	1.02385079507563	11.3178123577265	6.68543204279427	3.12379028338482e-06	0.000759321330422772	4.76862202929581	Ly6a	110454
10360070	1.03693989366131	9.0514166608519	6.66709281872613	3.23656396014107e-06	0.000781270578156274	4.73454693298248	Fcer1g	14127
10574157	1.05076980624262	7.86368353094357	6.63726681598505	3.42906819904975e-06	0.000822030417923927	4.67902179801232	Nlrc5	434341
10508074	0.929371349505067	7.75517181006567	6.62843016769996	3.48835166371876e-06	0.000830514409800439	4.66254574107233	Csf3r	12986
10450145	0.927011410290942	8.59683640052803	6.61943438662964	3.54979423333118e-06	0.00083854538500408	4.64576104372877	Psmb9	16912
10399540	1.33925407494481	7.77158616091422	6.61646348865589	3.57033132855592e-06	0.00083854538500408	4.64021517643496	Pqlc3	217430
10485963	0.817733440097965	6.26701127662721	6.59811547452514	3.69992409701168e-06	0.000863150077933732	4.60593529718845	Arhgap11a	228482
10462613	1.11239120417687	8.23242722042203	6.52728839864673	4.2476741153396e-06	0.000983156369834577	4.473139455033	Ifit2	15958
10576034	0.791942335977247	8.08517118913378	6.52449759073156	4.27090367793502e-06	0.000983156369834577	4.46789167507311	Irf8	15900
10607484	-0.416575510294551	6.34169702593646	-6.52086295828212	4.30135425561701e-06	0.000983651802139785	4.46105545844351	Ptchd1	211612
10363082	0.8181381215269	6.79453359729436	6.48881584429699	4.57976866683069e-06	0.00104047554809827	4.4006950669677	Lilrb4a	14728
10475144	0.36606880974825	7.59598147737834	6.48201127281233	4.64124847955142e-06	0.00104683058377236	4.38785923473639	Capn3	12335
10444658	0.536528320578095	7.72976139873756	6.47908245546074	4.66797297136698e-06	0.00104683058377236	4.38233234774405	Clic1	114584
10544089	0.652831572984288	7.41514087450662	6.47341241710372	4.72016384003876e-06	0.00105174932743428	4.37162899131021	Zc3hav1	78781
10562192	0.54651905567548	10.0910492864689	6.46402343800786	4.8079185115359e-06	0.00106447928319101	4.35389496791817	Fxyd5	18301
10473809	0.851833753856384	7.88551784780475	6.45492121251475	4.89460582129554e-06	0.00107681328068502	4.33669018891099	Spi1	20375
10464529	0.422613705014808	9.24036514380106	6.44871899185663	4.95459958267872e-06	0.0010831564873831	4.32495994329203	Tcirg1	27060
10482762	-0.423449419395455	8.98584722540661	-6.43934788629434	5.04669327004239e-06	0.00109639411291671	4.30722567361587	Idi1	319554
10562709	0.682466502502752	8.77745690604729	6.40087597178753	5.44373521356021e-06	0.00117530581380965	4.23428483863923	Cd33	12489
10589350	0.451659973942066	10.5124187177436	6.39350101232583	5.52346765047243e-06	0.0011851588612989	4.22027752635878	Shisa5	66940
10500335	0.751475816201654	7.71862434035044	6.33478118493042	6.2030320197884e-06	0.00132280609207267	4.10846730388978	Fcgr1	14129
10487823	0.534701996751044	7.20823276861592	6.33047570939292	6.25614500029166e-06	0.00132316356582911	4.10024935781799	Siglec1	20612
10554233	0.464666407688762	8.40059045561478	6.32848674923376	6.28083971121414e-06	0.00132316356582911	4.09645208074488	Aen	68048
10531737	1.21842766557093	6.69169892919258	6.30350927738446	6.59968083632333e-06	0.00138172089267358	4.04871678146338	Hpse	15442
10533198	1.11296794719166	7.54577459638474	6.29773806057327	6.67570322616014e-06	0.00138172089267358	4.03767434781858	Oas2	246728
10435457	1.00061311866159	7.59026359257783	6.29756078931404	6.67805264583317e-06	0.00138172089267358	4.03733508716434	Parp9	80285
10573924	0.803852936229783	8.42912387306052	6.26694908669857	7.09685701968689e-06	0.00145912780563293	3.9786824415261	Mmp2	17390
10359181	0.667575870565017	8.63022633308259	6.26417516082364	7.13612563169153e-06	0.00145912780563293	3.97336085452638	Tor3a	30935
10531972	1.4895322149035	7.13643744067114	6.22902582912972	7.65362296532965e-06	0.00155578908932666	3.90583324801999	Gbp8	76074
10503098	0.825074991985642	8.19541145313535	6.21161319396055	7.92420425906155e-06	0.00160142639561035	3.87231494927034	Lyn	17096
10367224	0.800285058245381	9.13164080317294	6.20636674882918	8.00765409339606e-06	0.00160893674154016	3.86220732655947	Stat2	20847
10343064	-0.229000473993771	11.0107592922481	-6.20137409958516	8.08791045968292e-06	0.00161572280217574	3.85258499698871	NA	NA
10450694	1.10607970206295	5.94610633946751	6.19045742977879	8.26630357503913e-06	0.00164192407010491	3.83153287841784	H2-T22	15039
10574135	1.00169687638015	6.33761264144067	6.17892978764568	8.45909904279361e-06	0.00167067206095174	3.80928404509602	Nlrc5	434341
10579532	0.607643202437924	8.15932246164334	6.14633792395994	9.02972144535438e-06	0.00177329444881649	3.74627785183309	Bst2	69550
10466210	1.05458058915057	6.55625160697268	6.14298162850815	9.0906997798396e-06	0.00177524002442261	3.73978091794855	Ms4a6d	68774
10460237	0.659530741458112	7.93718138818563	6.13840920544165	9.1744582989151e-06	0.00178158754452675	3.73092729582505	Unc93b1	54445
10403034	4.33560435329504	10.4192874181358	6.12217716102911	9.47829293014515e-06	0.0018206710332755	3.69947309287256	NA	NA
10389231	1.36598898711827	7.43375677231343	6.12179433648488	9.48558286445364e-06	0.0018206710332755	3.69873081067517	Ccl3	20302
10426656	-0.394715177528879	8.07849598667851	-6.11738299001952	9.57000489786406e-06	0.0018206710332755	3.69017588079846	Prph	19132
10467578	0.720569243472822	8.02295915780014	6.11459648144317	9.62373114543374e-06	0.0018206710332755	3.68477058170037	Pik3ap1	83490
10364262	0.849689643268853	7.73225921706874	6.11334958655564	9.64787311507357e-06	0.0018206710332755	3.68235148590518	Itgb2	16414
10350146	0.419044533332164	10.0500313967206	6.11118187812922	9.68999255339377e-06	0.0018206710332755	3.67814539997712	Phlda3	27280
10383210	0.834562355260724	7.89277264558423	6.10556858844696	9.7999457729481e-06	0.00182776295696896	3.66725063607587	Rnf213	672511
10450280	0.785160372825267	7.13964113889392	6.10389878211625	9.83290198369375e-06	0.00182776295696896	3.66400887052628	C4a	625018
10495316	0.907140906978666	7.7686107049288	6.08210181940249	1.02737489380785e-05	0.00189887799140109	3.62165611175429	Psrc1	56742
10506571	-0.261218343539408	10.9481032996793	-6.07964321665656	1.03247393663638e-05	0.00189887799140109	3.6168747023933	Dhcr24	74754
10399710	1.11794622888948	7.10661236999874	6.06555513465594	1.06220012945199e-05	0.00194326718419744	3.58946027225638	Rsad2	58185
10596637	0.59121832721804	7.1888488054523	6.05932166039315	1.0756335256988e-05	0.00195754038498902	3.57732146575164	Mapkapk3	102626
10600082	-0.343016836527392	9.83468464587924	-6.04977103840139	1.09655664110353e-05	0.00198522441899784	3.55871241217405	Nsdhl	18194
10461558	0.571778566814239	7.58658232474737	6.04452149576137	1.10823559743054e-05	0.0019910822991346	3.54847841860498	Slc15a3	65221
10557528	-0.220130515390659	10.2450551820366	-6.04220397147062	1.11343230392689e-05	0.0019910822991346	3.54395917305077	Kctd13	233877
10597461	0.429083748878112	7.42248243011521	6.04062977382737	1.116976548709e-05	0.0019910822991346	3.54088900934563	Cmtm7	102545
10601581	0.774724089467646	7.14911915702137	6.03481670475635	1.13016565402854e-05	0.00200431419051185	3.52954875580628	Trim5	667823
10588786	0.490238893705119	7.67073968774283	6.00958137294684	1.18931165318055e-05	0.00209850117078963	3.48026446940592	Uba7	74153
10496373	0.583401193939007	7.3271655201094	6.00381221610138	1.20327630671167e-05	0.00211241840511604	3.46898491934677	Ddit4l	73284
10424945	-0.266817335098997	10.1752908510842	-5.98893863546397	1.24006464233925e-05	0.00216606266169409	3.43988355100466	Kifc2	16581
10593015	1.72091712039501	6.85999630049626	5.96065950326146	1.31324513864476e-05	0.0022824200509646	3.3844685912903	Cd3g	12502
10516932	0.63146044835849	8.54878217826705	5.95119852401662	1.33871097544449e-05	0.00231510415454978	3.36590447401551	Sesn2	230784
10392815	0.585661844344378	7.3421452385938	5.92883040610687	1.40096438444509e-05	0.00241076841600551	3.32196527416004	Cd300c2	140497
10358224	0.961722694447651	7.18942117552129	5.91823213255623	1.43149576141418e-05	0.0024511720525496	3.30112239397103	Ptprc	19264
10532711	0.401317744200781	7.24689569677691	5.89640755842348	1.49654796937381e-05	0.00255000036350165	3.25815314354521	Cmklr1	14747
10441003	0.64590693244996	7.55839613868654	5.89393681479282	1.50410211929891e-05	0.00255037022765026	3.25328453106354	Runx1	12394
10582874	0.910462395551645	6.06143462208079	5.86860928379434	1.58384460146032e-05	0.00267254555081362	3.2033286233611	Sp110	109032
10403063	4.1043551913727	9.14701316238244	5.8634391203824	1.60065123250851e-05	0.00268177705052811	3.1931203166169	NA	NA
10427471	0.823109712169024	7.50216355884992	5.86218801141375	1.60474576096043e-05	0.00268177705052811	3.19064950176574	Osmr	18414
10382980	0.31738529884991	10.0514281594235	5.84504213670901	1.66195978270713e-05	0.0027641015333445	3.1567667940137	Syngr2	20973
10431943	-0.339147252220164	7.09219948282975	-5.82417468266404	1.73443921569669e-05	0.00287090986369604	3.11547623716368	NA	NA
10582337	0.62596124557933	7.21189920961456	5.8153076517337	1.76621599640522e-05	0.00290965251350926	3.09791327574015	Piezo1	234839
10533720	0.518506724188319	6.78738366445568	5.79994149436095	1.82271160879525e-05	0.00298855922272278	3.06745253488824	Hcar2	80885
10534075	0.224484989319084	8.15163952473567	5.79705139795807	1.83354373108604e-05	0.00299220563814793	3.0617198942137	Psph	100678
10420488	0.733227385836317	6.25271876118222	5.78876520926348	1.8649696119674e-05	0.00302926839775639	3.04527767695735	Phf11d	219132
10466127	1.33710317171147	7.06162734558616	5.78320442987842	1.88636985657761e-05	0.00304977749835524	3.03423833847783	AW112010	107350
10541683	0.81243543171894	6.85881425612721	5.78057987194615	1.89655797805784e-05	0.00305205348691159	3.02902659952678	C1rb	667277
10534679	0.409213837527107	9.07245828185676	5.76369368376577	1.96347720621001e-05	0.00314518284275852	2.99547282845597	Trim56	384309
10597518	0.41769960395696	8.54910935865384	5.75282451621076	2.00783331685584e-05	0.00320148101348207	2.97385522139241	Tgfbr2	21813
10516064	-0.55284831226381	10.4480265156444	-5.74229147676698	2.05180261771948e-05	0.00325665109552188	2.95289125091139	Mfsd2a	76574
10495094	0.362397503994861	6.80115131608231	5.73299197618375	2.09144648695887e-05	0.00330124793142797	2.93437025150669	Inka2	109050
10462390	1.03808318279734	8.62662753624655	5.73126507364687	2.09889468597693e-05	0.00330124793142797	2.93092967918765	Cd274	60533
10430372	0.78907044031837	8.24650835550773	5.71235321102793	2.18227212179585e-05	0.00341692697989297	2.89322526910508	Rac2	19354
10360377	0.848325028165039	5.8741815754322	5.70837505360487	2.20024059906251e-05	0.00342961270060147	2.88528809220921	Ifi207	226691
10566333	0.662887584939786	6.08880474172066	5.7021578061095	2.22862812795398e-05	0.0034583532914143	2.8728793681582	Trim5	667823
10427336	0.706128439023689	8.483785023691	5.66916770743646	2.38569327807418e-05	0.00368563103759371	2.80695177987554	Nckap1l	105855
10408838	-0.300034823573684	8.32809965664974	-5.66121477183668	2.42523328419874e-05	0.00372828623211468	2.79103749827276	Elovl2	54326
10487238	-0.808521706494576	9.07180873869006	-5.65931946249717	2.43475539323945e-05	0.00372828623211468	2.78724367079289	Hdc	15186
10569319	0.419830465286749	12.1343064856155	5.65702729134299	2.44632276573513e-05	0.00372956926916461	2.78265482909349	Ctsd	13033
10456071	0.487037527437717	9.90678127944158	5.64591623232295	2.5032010295883e-05	0.00379961868072006	2.76040131487195	Csf1r	12978
10544732	0.256058588799672	8.08194599169543	5.64071799794138	2.53027659789228e-05	0.00380779244467074	2.74998470996042	Skap2	54353
10410309	0.455873501269555	5.94505542541516	5.64067630400411	2.53049497905334e-05	0.00380779244467074	2.74990114656109	NA	NA
10490150	1.02946821731092	7.55351315414114	5.61099067742451	2.69100931430067e-05	0.00403187430021946	2.69034848958536	Zbp1	58203
10403018	3.08271042215188	8.74226523913572	5.59917350221092	2.7577874684665e-05	0.00411419280703415	2.66661068844984	Ighv1-26	629884
10411611	0.818860734998795	5.28298325603636	5.59541797373725	2.7793647338362e-05	0.00412866316872421	2.65906304601555	Naip5	17951
10462140	0.617407333015145	7.84159024944698	5.57687057597525	2.88850235796532e-05	0.00424979538970875	2.62176142384984	Dock8	76088
10403015	2.98245740580854	8.95324317427627	5.57672387243019	2.88938294635504e-05	0.00424979538970875	2.62146620790628	LOC105243590	105243590
10443980	0.57909168485608	7.22202725833854	5.57516071599103	2.89878295356498e-05	0.00424979538970875	2.61832045313933	Myo1f	17916
10566346	0.800039033139127	6.25569608017121	5.57316435901927	2.91083374065129e-05	0.00424979538970875	2.61430246236342	Trim12c	319236
10574246	0.639694203235171	6.94827054049179	5.57131552120587	2.92203998314267e-05	0.00424979538970875	2.61058093079313	Adgrg5	382045
10487588	0.957078120774655	6.16770224618992	5.56597320422533	2.95467094499492e-05	0.00427934841866764	2.59982495093186	Il1a	16175
10425092	0.534993227124409	7.88544395881025	5.54227837182682	3.10397754885512e-05	0.00447694023229062	2.55207577086131	Cyth4	72318
10548375	0.459275331339692	5.52069559638914	5.52872560872598	3.19284175418746e-05	0.00458608179237836	2.52473315066497	Clec7a	56644
10607962	-0.306792193284945	5.22060227675572	-5.51880958299462	3.25951341603821e-05	0.00464728645545563	2.50471319638282	Uba1y	22202
10421697	0.634583447914919	7.79030704261191	5.51732217845663	3.26963687322688e-05	0.00464728645545563	2.50170915297977	Lacc1	210808
10439312	0.725668517752172	6.11893731098871	5.51645388539961	3.27556151204439e-05	0.00464728645545563	2.49995537460366	Cd86	12524
10351119	-0.210099216777062	9.53723018762505	-5.50901691309016	3.32676041463239e-05	0.0047007395127082	2.48493036715348	Vamp4	53330
10446253	0.823796658369926	7.12740231964303	5.50047848975948	3.38655734864976e-05	0.00476585965340346	2.46767168571255	Vav1	22324
10489204	0.454698990950286	8.2194900843403	5.49687425316751	3.41212923408775e-05	0.00478248436197137	2.46038376768004	Tgm2	21817
10383192	1.12697449923199	6.78790600864818	5.49494388633693	3.42590658855232e-05	0.00478251056297504	2.45647982939119	Rnf213	672511
10461723	0.710202467616038	6.36600821808676	5.49217172787858	3.44579199530655e-05	0.00479102919027422	2.45087266835999	Fam111a	107373
10566583	1.0251149745021	7.44215953920342	5.48439307514781	3.5022258898947e-05	0.00485009449931234	2.43513400060272	NA	NA
10403031	1.15511499979698	5.87849617500739	5.47173184394829	3.59612138600542e-05	0.00494799766832199	2.40950054247854	V165-D-J-C mu	380822
10375145	0.617842819396364	8.5295109292647	5.47103140431567	3.60139070795588e-05	0.00494799766832199	2.40808188865236	Lcp2	16822
10364194	-0.237907270659953	8.82157639136676	-5.46815874069827	3.62308449965997e-05	0.00495820540189687	2.40226304016431	Lss	16987
10360028	0.569955205367197	6.86053129799522	5.46018047442417	3.68404158491395e-05	0.00497862622178618	2.38609706334002	Fcgr2b	14130
10594053	0.54942987499131	7.91683197375077	5.4591183202305	3.69223594064061e-05	0.00497862622178618	2.38394428958326	Pml	18854
10504817	0.378308829532227	8.82469080397412	5.45897454265194	3.69334660002663e-05	0.00497862622178618	2.38365287074136	Tgfbr1	21812
10346562	0.275879836355156	6.30052535563343	5.45872204394408	3.69529794367328e-05	0.00497862622178618	2.38314108196041	Cflar	12633
10490212	0.605918285531784	10.2149728954149	5.4499925003324	3.76341617435187e-05	0.00505082417839657	2.36544245943093	Ctsz	64138
10532744	0.451182260143586	10.0198044668831	5.43962030665817	3.84603143374915e-05	0.00514184817835078	2.34440151397316	Selplg	20345
10557862	0.684221092581551	8.20081434088191	5.42714572510789	3.94786430086686e-05	0.00523734353123556	2.3190785595577	Itgam	16409
10573583	0.492093529098012	9.50842582452407	5.42697052075801	3.94931408303901e-05	0.00523734353123556	2.3187227682211	Man2b1	17159
10425321	0.555136450795945	7.12505599112342	5.42536052457941	3.96266210792564e-05	0.00523734353123556	2.31545314160292	Apobec3	80287
10547906	0.810440054100758	7.2504580613812	5.42192565580524	3.99129467736257e-05	0.00525520465852738	2.30847647557225	Lag3	16768
10598575	-0.190085329612788	8.02238382579885	-5.41588035646064	4.04220436896469e-05	0.00530215184397029	2.29619426473394	Lancl3	236285
10381408	0.59174771753613	7.62130213251486	5.39887738145976	4.18899703752674e-05	0.00545416250896808	2.26162607875695	Ifi35	70110
10424557	-0.316564802891988	7.47741732068852	-5.39882306304779	4.18947465447203e-05	0.00545416250896808	2.26151559084593	NA	NA
10385511	0.528761420696872	8.29036015176522	5.37512155759157	4.4033067771448e-05	0.00571115461095348	2.2132716565067	Psme2b	621823
10477649	-0.231177798729419	9.37918428447048	-5.36718412849732	4.47739483450197e-05	0.00578565964488061	2.1971004287241	Acss2	60525
10482517	0.465667368889502	6.60632154026844	5.36102463601719	4.53576823991516e-05	0.00583938163035003	2.18454638458389	Nmi	64685
10608646	1.15673520365199	7.42056634360126	5.35736036185653	4.57086437248708e-05	0.00586285039068822	2.1770759011692	NA	NA
10597648	0.486339675264329	8.11795962680265	5.35312928441715	4.61173610643692e-05	0.00589352746543189	2.16844791229053	Myd88	17874
10563178	0.615856729115869	8.10514198732671	5.34865336217629	4.65538129364336e-05	0.00590853734243491	2.15931837341335	Cd37	12493
10383208	1.15679938462598	6.80995410257117	5.34843946027172	4.65747765197688e-05	0.00590853734243491	2.15888201948328	Rnf213	672511
10587733	0.637189173378346	7.19779097574838	5.3418344916725	4.72268893095112e-05	0.00596947880872222	2.14540545848731	Ctsh	13036
10376324	1.16457506774723	7.23076170669854	5.33965554576277	4.74440666502724e-05	0.00597520201725894	2.14095850151014	Gm12250	631323
10527441	0.520111376496638	9.81636382028417	5.33779235667361	4.76305846790135e-05	0.00597703654672386	2.13715552977957	Arpc1b	11867
10488147	-0.251412581060553	9.20446450205443	-5.33377506546323	4.80353066537005e-05	0.00600603667921502	2.12895443803181	Flrt3	71436
10559312	-0.253487171338127	9.5107109953646	-5.33207878076065	4.82072564298329e-05	0.00600603667921502	2.12549100211122	Dhcr7	13360
10554240	1.02249471274111	8.29089263750298	5.32758528450311	4.86658131662432e-05	0.0060415130916379	2.11631468175456	Isg20	57444
10538482	-0.224834239366213	11.2234661923848	-5.32501561994816	4.89300531712675e-05	0.00605269981577671	2.11106603971175	Adcyap1r1	11517
10416437	0.872912476988293	8.25484069984778	5.32237284700605	4.92033461337025e-05	0.00606492309080673	2.10566728012455	Lcp1	18826
10477250	0.428444030806611	7.69975898012219	5.30341258172843	5.12105230351792e-05	0.00629002749364958	2.06691108070896	Hck	15162
10565570	0.686912868033176	5.79101524697516	5.29960423015886	5.1623706615798e-05	0.00631602301756732	2.05912158372712	Ddias	74041
10429843	0.681274188766141	7.05208301025011	5.29812079470015	5.17855742234374e-05	0.00631602301756732	2.05608696008707	Parp10	671535
10548892	0.81149836292815	8.84646169024441	5.29372842772408	5.22679133019009e-05	0.00633160004367692	2.04710015075309	Arhgdib	11857
10444229	0.528990877149777	8.54002666360026	5.29364068577957	5.22775952973324e-05	0.00633160004367692	2.04692060793492	H2-DMa	14998
10358339	0.345541435004467	7.46177136888545	5.27885971420315	5.39351526944394e-05	0.00650967329048165	2.01666248431261	Cfh	12628
10533256	0.93884526859082	7.44544751559278	5.27162797963443	5.47656627447663e-05	0.00657351461226328	2.00184943971321	Oas1a	246730
10580754	0.612266636169163	6.41025174493997	5.27096610768538	5.48423255913795e-05	0.00657351461226328	2.00049340840897	9330175E14Rik	320377
10540273	-0.176897401930713	10.51860263412	-5.26770452769803	5.52217153891144e-05	0.00659624339149696	1.99381042548883	Ube2v2	70620
10348244	0.596812408800146	8.30345068538297	5.26227686565407	5.58590395591082e-05	0.00664952128450206	1.98268649918377	Inpp5d	16331
10471721	0.4057305492586	8.11769141422103	5.25385066218641	5.68634310154932e-05	0.00674598246450015	1.96541058826074	Ptgs1	19224
10450069	0.519581874290541	5.62696424605106	5.25161693596158	5.71327787508562e-05	0.00675488227680191	1.96082954320705	H2-K2	630499
10537227	0.471105815903936	6.60112871730131	5.24642039286449	5.77644603112028e-05	0.00680641573022851	1.95017005233327	Tmem140	68487
10411373	0.542781645059996	10.3290928549345	5.24107153403386	5.84221346982416e-05	0.00686065338550972	1.93919499762162	Hexb	15212
10387890	0.852562235455192	6.45277971582159	5.23585364842677	5.90710998124534e-05	0.00689908428437317	1.92848563457277	Cxcl16	66102
10381588	0.550044239283364	10.7432488127419	5.23525241902117	5.9146349733694e-05	0.00689908428437317	1.92725145830521	Grn	14824
10349648	0.642660531607241	7.1115979004618	5.22915354425011	5.99152598210791e-05	0.00696539943605588	1.91472971788069	Ctse	13034
10353010	0.803971060142631	7.99387668254019	5.22605345229616	6.03100196016148e-05	0.00698165090666111	1.90836328072163	Mybl1	17864
10339761	-0.4131958293134	6.29047373664009	-5.22490639330791	6.04567584264958e-05	0.00698165090666111	1.9060073804849	NA	NA
10376060	0.719107257810774	7.46723009867125	5.22151303622539	6.08930027845453e-05	0.00700874429400926	1.89903705115538	Irf1	16362
10389894	0.331089631412036	6.90749385158003	5.20956948712846	6.24542635826284e-05	0.00714885231009747	1.87449367817681	Abcc3	76408
10501063	0.760404338596834	8.57220482852221	5.20906120888594	6.2521608235605e-05	0.00714885231009747	1.87344884794848	Cd53	12508
10547621	0.848764775126417	7.38215810558968	5.19739478786666	6.40879759627875e-05	0.00730392801464424	1.84945933624902	Apobec1	11810
10445781	0.583206965478439	8.57921940314501	5.18747946996532	6.54508093262439e-05	0.00743486971300731	1.82905902731608	Trem2	83433
10422760	0.99759808600389	7.02305349186905	5.16934280447723	6.80209477491787e-05	0.0076971180931108	1.79171636090847	Fyb	23880
10572693	0.326697260520119	8.27137767961931	5.16808959482406	6.82023122174374e-05	0.0076971180931108	1.7891347546884	Jak3	16453
10411306	0.424095951246288	8.8967472270898	5.1506045429636	7.07850208910922e-05	0.0079627421559041	1.75309824321666	Polk	27015
10381006	-0.190186492450117	12.0787128973058	-5.14871709805827	7.10697376142042e-05	0.00796898090151528	1.74920630599717	Thra	21833
10529636	-0.235948104653804	8.14463749008291	-5.14719267510987	7.13005489132251e-05	0.00796915459879004	1.74606265114946	Stk32b	64293
10466200	0.507094686065257	5.49574302530205	5.14181942366831	7.21202440429253e-05	0.00803493488119258	1.73498001941644	Ms4a7	109225
10573939	0.440734570936558	8.80863107788197	5.13899016652805	7.25557203968148e-05	0.00805762569007438	1.7291433004744	Lpcat2	270084
10425808	0.57120481987662	7.89337261883703	5.13740455066747	7.2800952662634e-05	0.00805911182978713	1.72587182988194	Tspo	12257
10342527	0.472315445088361	6.55148222917004	5.12742342009591	7.43642407605628e-05	0.00819168880499937	1.70527255456739	NA	NA
10375515	1.01791432927281	5.78729217388276	5.12602317717605	7.45862846383372e-05	0.00819168880499937	1.70238187218827	Ifi47	15953
10428222	-0.201231600266876	10.3152659726403	-5.12527275307635	7.47055624621634e-05	0.00819168880499937	1.70083260157243	Ncald	52589
10442807	-0.308518200954115	7.26707615520354	-5.10930971698447	7.72896097267606e-05	0.0084463050041935	1.66786266439159	Tekt4	71840
10445119	0.607671057520316	7.45737343586525	5.10689808344183	7.76878758287365e-05	0.0084463050041935	1.66287940693134	H2-M3	14991
10567580	0.787905996667762	7.19566263997625	5.10648353076896	7.77565477946467e-05	0.0084463050041935	1.66202273946025	Igsf6	80719
10416230	0.812414993895289	6.74902868021183	5.09883908767041	7.90340660579753e-05	0.00855833064229041	1.64622243980127	Tnfrsf10b	21933
10391207	0.815469051433056	6.7166205864891	5.09187839837593	8.02159926009772e-05	0.00865934131307444	1.63183018893722	Dhx58	80861
10527920	-0.36609018632479	9.16523583247469	-5.07938198264571	8.23834575574488e-05	0.00886578633033102	1.60597963377281	Cyp51	13121
10436456	0.527533853601804	7.75312467273303	5.07651259318664	8.28895454442194e-05	0.00889271790012674	1.60004167318499	Pros1	19128
10385504	1.06800257718005	5.40649113158412	5.06956088076418	8.41288774089852e-05	0.00899790701149639	1.58565224484382	Gm5431	432555
10351658	0.468592477697583	5.98464022314888	5.05933865620543	8.59857831515477e-05	0.00916830006855153	1.56448432959997	Cd48	12506
10512129	0.269992455350869	7.50975801051415	5.05616894578838	8.65700453445365e-05	0.00920236934610424	1.55791845338363	B4galt1	14595
10385118	0.664498109647487	7.39670130627401	5.05243421211985	8.72636686586429e-05	0.00924782049565374	1.55018087851763	Dock2	94176
10447951	0.306430601914358	7.77102140949406	5.04195413702239	8.92405551022939e-05	0.00939286888390437	1.52846099348484	Thbs2	21826
10569014	0.337831800892774	9.6743845859607	5.04182956084448	8.92643276462297e-05	0.00939286888390437	1.52820274481382	Ifitm2	80876
10476945	1.61524021078853	7.62451228325207	5.04089420277467	8.94430264836693e-05	0.00939286888390437	1.52626368166596	Cst7	13011
10526559	-0.191786343280549	11.4101839715347	-5.03444867807298	9.0684419445896e-05	0.00949454945764863	1.51289931029841	Ache	11423
10492396	-0.342558797906967	6.15143641633481	-5.01758196421918	9.40169322707704e-05	0.00981389959679273	1.47790801211118	Vmn2r1	56544
10393926	0.566566814510773	8.72981995236818	5.01261852168747	9.5021249409298e-05	0.00988903781277605	1.46760568916836	Dcxr	67880
10406928	1.08009227398593	8.1840975807443	5.00832513565737	9.58988268960515e-05	0.00994330428238161	1.45869223785143	Cd180	17079
10574139	0.753449396659203	6.55380629635615	5.00727471262883	9.61147939838959e-05	0.00994330428238161	1.45651119497474	Nlrc5	434341
10553299	0.346253407277246	9.45792706850886	5.00483127726732	9.66190893725436e-05	0.00996581467830747	1.45143736312092	Ifitm2	80876
10389134	0.594490336222434	6.13880312031247	5.00246534691489	9.7109965338691e-05	0.00998681182003816	1.44652392354105	Slfn9	237886
10371959	0.222340350095527	8.21413137554127	5.00036658852322	9.7547542065376e-05	0.0100022199474704	1.44216488198345	Elk3	13713
10438415	1.22217186671184	6.7584593841759	4.99525316999363	9.86221085917218e-05	0.0100826602783772	1.43154273602537	Iglv2	110612
10508069	0.273280705880588	10.8896173476515	4.98634278779778	0.000100523582470601	0.0102377793994864	1.41302715279327	Mir692-3	100124641
10592067	0.29373813537671	7.46875523660991	4.98457156277684	0.000100906002385106	0.0102377793994864	1.40934568403696	Fli1	14247
10425053	0.417989102060027	6.64891343901346	4.98403119586892	0.000101022967031756	0.0102377793994864	1.4082224789311	Ncf4	17972
10363445	0.390420677269271	9.1144083983042	4.98139644772716	0.000101595256385574	0.0102658462557051	1.40274550206725	Vsir	74048
10560329	-0.499519567140394	6.78160160619349	-4.97447269702696	0.00010311499244757	0.0103892090941378	1.38834963807134	Hif3a	53417
10462507	-0.381011088474686	8.7959811520951	-4.96120792229588	0.000106091747756246	0.010607802395867	1.36075690913836	Papss2	23972
10542275	0.322975359697303	8.08031242346545	4.9605651743152	0.000106238197033896	0.010607802395867	1.35941947787394	Etv6	14011
10406205	0.435670896656174	7.45724978845628	4.95977155972303	0.000106419305955188	0.010607802395867	1.35776806986907	Erap1	80898
10404059	0.30561101278934	8.3053829335512	4.95939536888213	0.000106505265712244	0.010607802395867	1.35698524548103	H1f2	50708
10565958	0.635457636234804	7.52666083406365	4.94882900885442	0.000108948871688933	0.0108065930184284	1.33499207997033	P2ry6	233571
10351679	0.653887179794824	5.843572439328	4.94700776141036	0.000109375808056426	0.0108065930184284	1.33120023026521	Cd84	12523
10435565	0.457854618836558	7.73743419464286	4.94580109651862	0.000109659614687175	0.0108065930184284	1.32868777683627	Hcls1	15163
10532150	-0.219736076110458	9.72084936187525	-4.94543976844192	0.000109744744980013	0.0108065930184284	1.32793541258521	Dipk1a	67266
10542129	0.233513072705493	5.32777362841537	4.91974482562018	0.000115974903596435	0.0113878182175482	1.27440221376254	Clec2g	70809
10472199	-0.188736179138472	8.05799328713748	-4.9123315962825	0.000117838631083625	0.0115382276520191	1.25894623330119	Upp2	76654
10435305	0.429545882981559	10.0570975354404	4.90885496617935	0.0001187231778718	0.0115492612130953	1.25169603778387	Itgb5	16419
10512372	0.362146804160209	7.20122206580544	4.90805337575581	0.000118928083307465	0.0115492612130953	1.25002424003821	Ccl19	24047
10390186	0.493166825673402	7.95090057632736	4.90797519566515	0.000118948087292523	0.0115492612130953	1.24986118448399	Abi3	66610
10396177	-0.186937677104142	10.6806021110905	-4.90201381613371	0.000120483587602268	0.0116657646380357	1.23742627963082	Actr10	56444
10419744	0.581474176451192	7.01698722507973	4.89774767351881	0.000121594843386223	0.011724752165557	1.22852554061557	Slc7a7	20540
10449712	-0.256021386730547	8.88850845143598	-4.89708871675748	0.000121767420361509	0.011724752165557	1.22715057061585	Cbs	12411
10447891	-0.189062109710903	9.23879554995946	-4.89420544469527	0.000122525477077533	0.0117600619735902	1.2211339218945	Acat2	110460
10444788	0.283973744051631	7.42452941989292	4.89312502937047	0.000122810773774834	0.0117600619735902	1.21887918256049	H2-Q1	15006
10532741	0.608028070449642	9.37304615475776	4.89147572823236	0.000123247599461222	0.0117694685639342	1.21543702527659	Tmem119	231633
10346564	0.606993790621666	7.47872296831855	4.88928592223137	0.00012383003164493	0.0117926901369254	1.21086644111893	Casp8	12370
10574163	0.608149823990341	6.46792020809335	4.87640985759673	0.000127312000551511	0.0120911615824332	1.18398285877079	Nlrc5	434341
10444821	0.715129957036593	7.77514614794764	4.85873376435722	0.00013225535954613	0.0125264204300367	1.14705388206653	H2-Q5	15016
10431210	0.221261978417067	8.31601076550408	4.85235963717299	0.00013408562981531	0.0126652622075549	1.13373041212707	Wnt7b	22422
10473384	0.813617920020054	7.88404550081192	4.8471829403929	0.000135591066041175	0.0127645138379541	1.12290730405023	Slc43a3	58207
10574159	0.489111601289686	8.09751762205257	4.84622737912129	0.000135870831992032	0.0127645138379541	1.12090922764673	Nlrc5	434341
10375443	0.537649027238078	6.89633941164242	4.84407837107848	0.000136502163750143	0.0127892593314151	1.11641537317726	Havcr2	171285
10450723	0.484527935741866	9.5634220042855	4.8411684295349	0.000137361812105002	0.0128131208613158	1.11032968337303	H2-T10	15024
10600836	0.455408093652949	9.21742781630719	4.84042907803304	0.000137581107840733	0.0128131208613158	1.10878333048783	Msn	17698
10605143	0.324041203459604	7.9374147932132	4.8394814797096	0.000137862692811626	0.0128131208613158	1.10680136196961	Arhgap4	171207
10583008	0.760854521610937	5.37224552507111	4.83333114698604	0.000139704644692372	0.0129496891986849	1.09393566623542	Casp12	12364
10347925	1.17780471268477	5.68763502062225	4.83099526230382	0.00014041077221497	0.0129690138574511	1.08904846522	Gm7609	665378
10424731	0.294602790093365	7.1282153689925	4.82882121082909	0.000141071247647086	0.0129690138574511	1.084499444725	Gsdmd	69146
10447675	0.20664866562678	10.9014876223243	4.82784079380363	0.000141370133161697	0.0129690138574511	1.08244787475951	Rnaset2a	100037283
10455957	1.00792319801265	6.08678329567542	4.82772482081408	0.000141405530839297	0.0129690138574511	1.08220519035972	NA	NA
10597743	0.42257906612307	9.38120268158968	4.82240465432601	0.000143039123478857	0.0130785016370676	1.07107103355381	Cx3cr1	13051
10389151	0.471720965088681	6.39544859348631	4.82125418140068	0.000143394906608111	0.0130785016370676	1.06866298933056	Slfn8	276950
10390090	0.564412916041949	7.25316733973778	4.82017949583896	0.000143728067472953	0.0130785016370676	1.06641347552833	Sgca	20391
10508734	0.454498083424833	7.36184998307969	4.81770130497013	0.000144499336903463	0.0131143523518652	1.06122580247145	Ptafr	19204
10449893	0.483430990789934	7.51898013001826	4.80087091275347	0.000149850172966185	0.0135645625320432	1.0259808224863	Rasal3	320484
10424676	0.308681343347283	12.0574445920208	4.79907997925365	0.000150431321531772	0.0135749038141598	1.0222290138867	Ly6e	17069
10537102	0.33376079429979	9.86505993460985	4.79811476769627	0.000150745479639404	0.0135749038141598	1.0202068935878	Exoc4	20336
10374744	-0.203509374357624	7.07417505723643	-4.79460140798004	0.000151894668944399	0.0136430457170732	1.01284575810554	NA	NA
10433101	0.696832855155923	7.46098349077617	4.77745904409274	0.000157631161152905	0.0141147461804658	0.976915064889003	Gpr84	80910
10457787	-0.241624865834484	7.00529902335239	-4.77650021680653	0.000157958465598423	0.0141147461804658	0.974904651020963	Klhl14	225266
10557895	0.723685348970805	6.66955583412601	4.76679157557665	0.000161311854331917	0.0143774360425063	0.954544021170856	Itgax	16411
10534102	0.161970053146819	8.14263558058234	4.76446420022894	0.000162126456323782	0.014413083431751	0.949662022637571	Gusb	110006
10445767	0.451280872984824	7.56989218610911	4.75387399391249	0.000165886366360764	0.0147003633549993	0.927442206462943	Treml2	328833
10568294	-0.237118613468543	5.53318648060481	-4.75299122843289	0.000166203762903185	0.0147003633549993	0.925589639059885	NA	NA
10411274	-0.459064003851658	9.5261158307302	-4.74941068746631	0.000167497493953975	0.0147771900757365	0.91807491278482	Sv2c	75209
10465342	-0.206901527337614	8.45404825632656	-4.74706214885318	0.000168351639685317	0.0148149442923079	0.913145335063285	Tm7sf2	73166
10379727	0.701363009809154	6.493077367711	4.74457887660054	0.0001692596125751	0.0148572326593699	0.907932488587995	Wfdc17	100034251
10381603	-0.283187296877111	8.53784453719801	-4.73484698250605	0.000172866270440161	0.0151355958702771	0.887498883433986	Fzd2	57265
10481272	0.43379595362839	9.52664070823381	4.73188620494028	0.000173978992034652	0.0151947481485541	0.881280841490237	1700007K13Rik	69327
10496956	-0.17793495694673	9.74201176625345	-4.71678050023934	0.000179770587746244	0.0156612171179434	0.84954645879185	Pigk	329777
10341675	-0.456141060686082	6.3243960144883	-4.70844734533334	0.000183049174381744	0.0159069732537735	0.83203268064782	NA	NA
10422227	0.310463847443664	8.36323408753842	4.68923243214667	0.000190842988378066	0.016542898443944	0.791629235587887	Spry2	24064
10403079	1.68267638698649	8.09955855548363	4.68686627698596	0.000191825804420184	0.0165867287603124	0.786652032038357	Ighv1-84	434609
10583669	0.532607947452533	7.11901312631407	4.68208230907758	0.000193828654480326	0.0167183226544321	0.776587731211572	AB124611	382062
10414025	-0.197679548198537	7.64784712534048	-4.67496335451903	0.000196848528653887	0.016922038672952	0.761608153746423	Gdf10	14560
10504672	0.238510921502957	8.77305934849648	4.67422575379553	0.000197164144492105	0.016922038672952	0.760055900962444	Tdrd7	100121
10536472	0.21058454878785	7.9863143452219	4.67279252802193	0.000197778887708056	0.0169329904845616	0.757039621177896	Mdfic	16543
10489850	0.287367686636083	8.78589250564383	4.66453945563554	0.00020135695418759	0.0171969723035888	0.73966788178656	Znfx1	98999
10502732	-0.142490475974299	12.2876357254954	-4.66176022467082	0.000202576634959134	0.0172249601300967	0.733816851929157	Prkacb	18749
10534974	0.204799464601042	7.6107445600956	4.66153514856354	0.000202675739160228	0.0172249601300967	0.733342982429322	Mcm7	17220
10466521	0.431099969616893	6.74727141085832	4.65041751359146	0.000207632866738698	0.017603215726432	0.70993181059344	Gcnt1	14537
10537426	0.313542050340737	6.39854466288963	4.64047707239696	0.000212169459850807	0.0179440642929782	0.688992321675767	4930599N23Rik	75379
10473312	-0.15679696631404	11.9623077878673	-4.63541845871931	0.000214516662892232	0.0180985417527524	0.678333791852592	Fam171b	241520
10383756	0.390080483666781	8.96626648869338	4.63296616885334	0.000215664012700942	0.0181469429646496	0.673166179277636	Ifitm2	80876
10542156	0.761170404397665	7.91589510029287	4.63196445534806	0.000216134476046171	0.0181469429646496	0.671055191816723	Clec2d	93694
10371220	0.408680070158404	6.90158177999151	4.63064058662296	0.000216757843418937	0.0181554280415476	0.668265198527005	Gna15	14676
10607302	-0.214775992065563	11.0785414163106	-4.62585762175236	0.000219025258531196	0.0183012451599624	0.658184338204903	Gnl3l	237107
10408335	-0.193364117706787	9.58250700445908	-4.62305196158102	0.000220366516375406	0.0183691609333552	0.652270251886614	Aldh5a1	214579
10607467	0.33235772655955	8.74953112973337	4.61873316746141	0.0002224474714216	0.0184982634129541	0.643165590132904	Sat1	20229
10593050	0.653179792131087	7.4508969786801	4.61172536019066	0.000225866683060927	0.0187377706520234	0.628389470085777	Il10ra	16154
10485405	0.413196367102456	7.41794810187273	4.60468594502921	0.000229355105891537	0.0189818654304519	0.613543470696403	Cd44	12505
10419416	-0.267014470884069	8.92824170887112	-4.60279213867157	0.000230302904906214	0.0190150331936817	0.609548918256621	Armh4	67419
10593024	0.54887452254452	7.73676886231809	4.5960079856628	0.000233730977987257	0.0192523431157276	0.595237398919248	Cd3e	12501
10549594	-0.180032844551626	12.0374613502134	-4.59245563526554	0.000235546638446974	0.0193560310931839	0.587742357427368	Ttyh1	57776
10360391	0.663518538766369	7.23210688556133	4.57988667480548	0.000242086665650434	0.0198465389103988	0.561216912964166	Ifi203	15950
10489246	0.61800689602248	8.08554660310352	4.57810375125366	0.000243029201735994	0.0198769295349251	0.557453440721522	Mafb	16658
10587383	0.424345103934639	6.68680852110371	4.57091449879321	0.000246867747341219	0.0201317543586806	0.542276052669054	Cd109	235505
10429128	0.570248483614764	7.5716001327558	4.57010612184654	0.000247303196523494	0.0201317543586806	0.540569270699438	Sla	20491
10603051	-0.363508810761884	9.2756595890766	-4.56678631022428	0.000249099678296738	0.0202306187326977	0.533559502662044	Ap1s2	108012
10439009	0.446309365527704	11.1976910875162	4.56091340896811	0.000252310265092925	0.0204436009665036	0.521157247204967	Apod	11815
10507731	-0.198356504193479	10.743589496556	-4.55774976434078	0.000254057143691471	0.0205372704993384	0.514475468619797	Rims3	242662
10512949	0.312125808842357	9.54976782367184	4.55594546250173	0.000255058924617452	0.0205532292068164	0.510664420670971	Abca1	11303
10379633	0.713187377762586	6.3323105957531	4.55433742920577	0.000255955113667759	0.0205532292068164	0.507267766262073	Slfn1	20555
10578916	-0.330033875238428	10.5036766273338	-4.55420612966227	0.000256028430568225	0.0205532292068164	0.506990414916292	Msmo1	66234
10403069	3.78831708640869	7.03438834949732	4.55049994574414	0.000258106761575249	0.0206723295676398	0.499161210249447	Ighm	16019
10545958	0.457972947780037	6.74844194802228	4.54747292647516	0.000259816938397432	0.0207614638590684	0.492766113073502	Anxa4	11746
10445229	-0.276173816749059	7.22069756285888	-4.54562052198567	0.000260869162224382	0.0207977341259622	0.488852322672418	NA	NA
10574899	-0.272380026604985	10.5702057549194	-4.53089789630096	0.000269387403504145	0.0213804463750978	0.45773895207399	Nutf2	68051
10492381	-0.206703094528871	10.4916479967935	-4.53086221665921	0.000269408386429598	0.0213804463750978	0.45766353485292	Gmps	229363
10340861	-0.481184419918495	4.799681770806	-4.52867567630297	0.000270697445062635	0.0213876390823039	0.453041633219047	NA	NA
10518781	-0.152522815555017	9.41130310806589	-4.52862125470058	0.000270729608636759	0.0213876390823039	0.452926593508637	Per3	18628
10452633	0.347388427177197	7.55410196054508	4.52728020226763	0.000271523407247746	0.0214017089250151	0.450091741123228	Tgif1	21815
10525365	0.644466559471428	6.44635554223166	4.5231271838738	0.000273996687786451	0.0215271822811116	0.441312017022431	Hvcn1	74096
10453231	-0.239016191130768	9.87392291100103	-4.52253050684577	0.000274353905366296	0.0215271822811116	0.440050525965664	Slc8a1	20541
10583519	0.560710079811316	8.02891294858452	4.52029137235873	0.000275698646529905	0.0215839751202241	0.435316380550792	Icam1	15894
10386442	-0.170042674903675	10.2394407531922	-4.51745727317831	0.000277410297303454	0.0216691728859956	0.429323909013747	Cops3	26572
10356457	-0.223769862873988	6.21636428945684	-4.51505126303702	0.000278871865557245	0.0217344978627126	0.424236241217515	Dnajb3	15504
10545409	0.332871481509903	7.72461458868571	4.50722931527043	0.000283677645540208	0.0220595860379812	0.407693975348622	Vamp8	22320
10603009	0.173053112436559	12.1204363954939	4.50549631768357	0.000284753715589949	0.022093837397113	0.404028480860746	Uba52	22186
10591739	0.367013284824424	6.8751904424973	4.50116839211763	0.000287459175419448	0.0222540778119822	0.394873684402233	Acp5	11433
10490129	0.203267817040205	8.79013254558946	4.49662065059797	0.000290330151894049	0.022343571810492	0.38525280922136	Bmp7	12162
10494978	0.381670001937526	6.54400698740775	4.49647727686232	0.000290421134806776	0.022343571810492	0.384949479732206	Ptpn22	19260
10592106	0.199660619912802	7.52810777105756	4.49547170586365	0.000291060069040443	0.022343571810492	0.382822006167467	Tirap	117149
10572897	0.429804555037692	8.0745125780006	4.49527320391193	0.000291186364503822	0.022343571810492	0.382402031673246	Hmox1	15368
10565819	0.287151337840839	7.88776797432176	4.48672554252015	0.000296677818564115	0.0226805377512307	0.364315561088467	Slco2b1	101488
10488482	-0.180682441372401	9.39838654516844	-4.48640966026083	0.000296882758251151	0.0226805377512307	0.363647093275349	Acss1	68738
10561702	0.403106245782181	8.43235548855573	4.48129451282932	0.000300221449096692	0.0228557927371397	0.352821716398632	Kcnk6	52150
10465587	0.266222655102692	7.42129064507336	4.48088273987307	0.000300491866538345	0.0228557927371397	0.35195020574183	Fermt3	108101
10500808	0.386908229643142	9.5487905134054	4.47776687203764	0.000302546126205239	0.0229353986819648	0.345355233705058	Olfml3	99543
10345656	-0.722937951234027	7.43135852048864	-4.4772955335179	0.000302858112630087	0.0229353986819648	0.344357565381564	Nms	433292
10582879	0.583148539019487	6.57714232189514	4.47590466600375	0.000303780653005479	0.0229552510836314	0.34141348942916	Csprs	114564
10412100	0.228446003196214	7.78124731071269	4.47159781598635	0.000306655432433866	0.023122218723213	0.332296457917999	Map3k1	26401
10476740	-0.165761622223233	11.2086306547897	-4.4693661078093	0.000308155910579699	0.0231850637483774	0.327571848785163	Slc24a3	94249
10398649	0.234238814955204	7.55313694580162	4.46789490047017	0.000309149138996404	0.023209555230054	0.324457107708655	Exoc3l4	74190
10369615	0.588333140205897	10.0855009247194	4.46429108654627	0.000311595849937761	0.023313680691879	0.316826886307705	Srgn	19073
10546152	-0.234237447882146	9.81401995235523	-4.46383711966602	0.000311905447533169	0.023313680691879	0.315865671994805	Podxl2	319655
10600755	-0.170195996962526	8.42811143290132	-4.46289611022905	0.000312548193395156	0.023313680691879	0.31387317658923	Arx	11878
10473125	0.403681951404315	7.62323245218109	4.46100857033884	0.000313841507390155	0.0233250940859027	0.309876359831631	Itga4	16401
10412909	-0.304843749946327	11.3597030047192	-4.46071481853416	0.000314043269050704	0.0233250940859027	0.309254331749008	Fdft1	14137
10338967	0.525494786199702	5.28921080572001	4.45926345358684	0.000315042061891001	0.0233493860795974	0.306180959706057	NA	NA
10450161	0.33149870730629	6.04258756076009	4.45631313298409	0.000317082336581554	0.0234506000416485	0.299933111202736	H2-Ea	100504404
10532019	0.740957266436873	7.34218427793133	4.4525163651435	0.000319727690607486	0.0235960393323062	0.291892111837558	Gbp11	634650
10445774	0.261419282076362	6.67317684859279	4.4478234992327	0.000323028328810724	0.0237891201471626	0.281952316260827	B430306N03Rik	320148
10464030	-0.248909373750088	8.42523882237666	-4.44143771563668	0.000327575197498409	0.0240665754436918	0.26842506852233	Adra2a	11551
10519983	0.577339547204192	6.65462301962404	4.44059428674058	0.00032818057423216	0.0240665754436918	0.266638252190722	Fgl2	14190
10401181	-0.203568850731903	8.57881156073098	-4.43956011268281	0.000328924407278195	0.0240703418884001	0.26444729233568	Rdh11	17252
10344291	-1.2429488436086	4.70231304600436	-4.43828758296112	0.000329842023530817	0.0240867830628806	0.261751290597784	NA	NA
10425066	0.565971794997351	6.61219924365191	4.43631742819623	0.000331267814760618	0.0241401870882161	0.257577135081371	Csf2rb	12983
10560685	0.433571327564563	7.67905459837409	4.43318940919008	0.000333544388491643	0.024255236284455	0.250949436032959	Bcl3	12051
10496555	0.480872309032975	6.25349060674545	4.43070250664781	0.000335365665648131	0.0243367652148831	0.245679811558973	Gbp2b	14468
10379535	0.578407498243355	5.91119977487924	4.42812105179144	0.000337266848351585	0.0244237409347939	0.24020952456743	Ccl8	20307
10352905	0.354117281749112	9.00676234871571	4.42537821151965	0.000339298855863285	0.0245108640637459	0.234396905472907	Cd34	12490
10563295	0.256402991676993	11.6432284872241	4.42459653604102	0.000339880220906948	0.0245108640637459	0.232740316313278	Ftl1	14325
10378870	-0.150388381380365	10.8520577919956	-4.41493191220914	0.000347152145085548	0.0249834545821401	0.212255923084924	Git1	216963
10496302	0.150870310691273	8.29231961845199	4.40553150565701	0.000354376482065707	0.0254506746210826	0.192327436516448	Manba	110173
10412123	0.381853172322146	7.14482613866246	4.40378136585546	0.000355738209976074	0.0254548827690064	0.188616769967061	Ncf2	17970
10390780	-0.185666016231179	9.18243317939394	-4.40357428363479	0.000355899684284727	0.0254548827690064	0.188177702802911	Krt222	268481
10467136	0.382156385544139	6.01273942171315	4.40114752052651	0.000357797517043349	0.0255057988679955	0.183032203278962	Ch25h	12642
10473880	-0.201468352369792	8.33246260977997	-4.40077496644418	0.00035808977648273	0.0255057988679955	0.182242248518906	Lrp4	228357
10525419	0.368811726460798	8.64515174470219	4.39985452339287	0.000358812878206266	0.0255057988679955	0.180290536745943	P2rx7	18439
10399675	-0.342120687079749	7.79933047079969	-4.39821412254727	0.00036010524827819	0.0255454253676528	0.17681213027722	NA	NA
10340943	-0.50518096532538	8.8439887253803	-4.3938403976421	0.000363574122722776	0.0257389745536532	0.167537238174736	NA	NA
10379530	0.598380883839201	6.03497298798357	4.39223589223798	0.000364855149894419	0.0257771646551423	0.164134525245325	Ccl12	20293
10557470	0.307597942863238	10.1869530239655	4.38578729100517	0.000370049939063223	0.026091147833342	0.15045770072991	Gdpd3	68616
10601385	0.669490634093955	7.27811871777923	4.37674371123637	0.000377461579348661	0.0265598471622661	0.131274208775229	Tlr13	279572
10599530	-0.25160952516611	9.28963389060746	-4.37412944846999	0.000379631962783615	0.0266586000532494	0.125728123372123	Rab33a	19337
10403054	2.66608465008141	8.94527592780248	4.37072917722219	0.000382473810497455	0.0267642866178978	0.118514119940397	LOC435333	435333
10520318	-0.149090101505747	11.4951243565266	-4.37020956113465	0.000382909983340508	0.0267642866178978	0.11741166240633	Dpp6	13483
10582837	-0.18561701586496	5.47350328292416	-4.36957073338169	0.000383446914145946	0.0267642866178978	0.116056261060707	NA	NA
10560242	0.418605972098543	6.53942393261631	4.36373707339364	0.000388385461135216	0.0270546665913028	0.103678211703236	C5ar1	12273
10568355	0.352991420596095	7.41138406549832	4.35613714206255	0.000394915965997585	0.0273862956611076	0.08755037942991	Pycard	66824
10431410	-0.24539315863351	9.60845908913818	-4.3561145800785	0.000394935517695698	0.0273862956611076	0.0875024971782405	Mapk11	19094
10364650	0.40492510670764	7.22393960641526	4.35481891489041	0.000396059956296964	0.0273862956611076	0.0847527334802489	Arhgap45	70719
10567995	0.377998271484097	7.51281252662413	4.35414270426074	0.000396648089404094	0.0273862956611076	0.083317599325226	Nupr1	56312
10599719	-0.19968945903879	10.7956247735373	-4.35364041146731	0.000397085529723769	0.0273862956611076	0.0822515625707139	Slc9a6	236794
10564818	0.31685235924741	6.86916916711142	4.34941975726113	0.00040078058152678	0.0275277935570941	0.0732935052354096	Anpep	16790
10517967	0.288514407328075	6.58796468473531	4.34921284178138	0.000400962621635424	0.0275277935570941	0.0728543231467773	Fblim1	74202
10567903	0.146861558894509	8.80998585976191	4.34757976413553	0.000402402309726823	0.0275277935570941	0.0693880264675393	Sh2b1	20399
10520362	-0.298974936357169	10.850909171255	-4.34685421616513	0.000403043615057688	0.0275277935570941	0.0678479782764727	Insig1	231070
10472707	-0.214190555034261	11.3859694144061	-4.34679402724993	0.000403096861926378	0.0275277935570941	0.0677202203718252	Gad1	14415
10436841	0.346439931273945	8.49824263137372	4.34016732523419	0.000409002997628032	0.0278355655623491	0.0536534380026126	Il10rb	16155
10604393	0.504090896728038	6.63674876178952	4.33994213097972	0.000409205235971243	0.0278355655623491	0.0531753793826741	Elf4	56501
10544273	0.612031057325875	6.18718517232168	4.33530639995835	0.000413390958545115	0.0279592121189015	0.0433338934785397	Clec5a	23845
10524703	0.182380812935481	9.29485972972721	4.33446586669029	0.000414154523771857	0.0279592121189015	0.0415493867740526	Pxn	19303
10491091	0.672903775030446	7.12222942474535	4.33393523895529	0.000414637296114517	0.0279592121189015	0.0404228161922902	Tnfsf10	22035
10419471	0.202651113543894	7.54270693596486	4.33376438155484	0.000414792865629808	0.0279592121189015	0.0400600682961345	Tep1	21745
10580033	0.24306647351183	8.54739851739571	4.33348794671486	0.000415044690832945	0.0279592121189015	0.0394731663194978	Adgre5	26364
10538126	0.646519093827838	6.07838094634406	4.33206979950981	0.000416339021131998	0.0279921554633428	0.0364622375237973	Gimap4	107526
10383799	0.291213820226751	9.84761623398128	4.33057763142167	0.000417705318049071	0.028029800879123	0.0332940722021702	Tcn2	21452
10370721	0.286341458630476	7.98636252107276	4.32947593178002	0.000418716993887404	0.0280435504961968	0.0309548957416892	Sbno2	216161
10542636	-0.167392313011408	8.79060395013519	-4.32459649047373	0.000423227598919557	0.028291137189315	0.0205941255445614	Pyroxd1	232491
10379034	-0.163165115182075	10.2471491048143	-4.32133323747438	0.000426271575564996	0.0284079344176772	0.0136646148407209	Tlcd1	68385
10569168	-0.201280309371196	9.94362338489865	-4.32097256127582	0.000426609371865004	0.0284079344176772	0.0128986964714759	Slc25a22	68267
10360382	1.03578775487732	6.42461362788052	4.3169866115512	0.000430360543895528	0.0286029302214313	0.00443397847755733	Ifi211	381308
10582378	0.371876970187818	8.40811704944571	4.31573257596923	0.000431547599304714	0.0286096755036062	0.00177074452868187	Piezo1	234839
10561453	0.322011132233602	7.15814154341766	4.31505867614995	0.000432186872104871	0.0286096755036062	0.000339540124207893	Zfp36	22695
10460631	0.192571782675822	9.3833787233502	4.31410271268155	0.000433095358275695	0.0286096755036062	-0.00169072804493364	Rela	19697
10503184	0.238286208251541	9.18689741687767	4.3134106170787	0.000433754286260082	0.0286096755036062	-0.00316061533360212	Chd7	320790
10367816	-0.31902091298987	5.74673534386093	-4.30998200240716	0.000437033570263508	0.0287047296061388	-0.0104426229617109	Adgb	215772
10438358	-0.131859273194115	10.8960412234963	-4.30950478706453	0.000437491983953665	0.0287047296061388	-0.011456208782902	Gp1bb	14724
10427689	-0.263708183228106	7.08366644161214	-4.30931668905964	0.000437672804696593	0.0287047296061388	-0.0118557233664172	Spef2	320277
10438328	-0.140634184248807	10.9704334737239	-4.30467678070024	0.000442157201827908	0.0289442266205991	-0.021711130706251	Tango2	27883
10511429	-0.191270166599246	8.1211907569533	-4.30219802201894	0.000444571890350368	0.0289455285414967	-0.0269764399324304	Car8	12319
10604763	0.476124240870194	9.34696683663113	4.30132077257161	0.000445429655180338	0.0289455285414967	-0.0288399174628422	Arpc1b	11867
10538892	0.479388230375185	5.63791654630883	4.30106089309377	0.000445684083554634	0.0289455285414967	-0.0293919655341668	NA	NA
10457963	-0.231651018156114	9.41148134531635	-4.30081502788246	0.000445924926862434	0.0289455285414967	-0.0299142459070127	Gpr17	574402
10552037	-0.169966746503611	7.42861915118916	-4.30039088444236	0.000446340716290052	0.0289455285414967	-0.0308152393743804	Sbsn	282619
10571198	-0.378332856985681	5.28737089244878	-4.29797333651191	0.000448718142105115	0.0290368971183334	-0.035950867296938	Gm1698	382003
10354207	-0.186785096336546	9.63971389924684	-4.29726177536626	0.000449420329391926	0.0290368971183334	-0.0374624822456378	Creg2	263764
10441233	0.61295651186132	6.20969399024474	4.29379721575017	0.000452855150986207	0.0292045362676819	-0.0448227037863864	Mx1	17857
10511363	-0.291730966076424	12.0545304460223	-4.28516391414331	0.00046153024630092	0.0297088728915185	-0.0631652403615686	Penk	18619
10545177	3.57927912101008	9.43178522375576	4.27558417204305	0.000471353115501338	0.0302850911179787	-0.0835213308897558	Igkv19-93	692161
10425866	0.384335888743186	8.34515353922108	4.26958114135252	0.000477615896788291	0.0306308645246513	-0.0962786459671889	Parvg	64099
10343974	-0.253457201525592	10.7639911170626	-4.26821668208153	0.00047905108332734	0.0306461883106718	-0.0991784694208215	NA	NA
10531420	0.777516057599994	7.65321187721337	4.2676787112255	0.000479618136967936	0.0306461883106718	-0.100321809474493	Cxcl11	56066
10599187	-0.259048118686325	10.3633146855773	-4.26151185479923	0.000486167018491423	0.0310076432344255	-0.113428719883678	Zcchc12	72693
10497001	-0.152766476843832	8.59589492375506	-4.2600853083625	0.000487694757694267	0.0310481131455178	-0.116460827457436	Cryz	12972
10465132	0.235580644799288	8.51406699869598	4.25784320470266	0.000490105712791353	0.0311240823328739	-0.121226508325124	Sipa1	20469
10607888	-0.186925604244133	8.98712563796044	-4.25713551828124	0.000490869191549673	0.0311240823328739	-0.122730753348199	Frmpd4	333605
10396919	0.252927681428236	9.50670005333515	4.25648296255104	0.000491574257789061	0.0311240823328739	-0.124117825987941	Susd6	217684
10584142	0.232404536307858	7.45384977813934	4.25409876216567	0.000494159019827201	0.0312308500530791	-0.129185783443866	Ets1	23871
10366956	0.379450223454937	7.8460538126108	4.24845420838002	0.000500333254485297	0.0315294753261797	-0.141184707262404	Stat6	20852
10429573	0.50330334936938	10.548312514874	4.24812275172739	0.000500698227274199	0.0315294753261797	-0.141889328845517	Ly6c2	100041546
10559486	0.395738327983528	7.86476166235931	4.24141924082544	0.000508137561207608	0.0319400752759068	-0.156140501507895	Lair1	52855
10500911	0.249952665203365	9.13891314158057	4.23350432058817	0.00051706511583742	0.0324152283032841	-0.172968542631847	Mov10	17454
10420616	-0.149517001910576	5.8921851164872	-4.23285719439928	0.000517802001636574	0.0324152283032841	-0.174344478346875	Sgcg	24053
10424252	-0.163904415561484	9.05128804362236	-4.23224994320082	0.000518494445817778	0.0324152283032841	-0.175635640373679	Wdyhv1	76773
10456329	-0.220076887146138	6.70794094549405	-4.22951493962112	0.000521624756333279	0.032515930946685	-0.181451028756501	Oacyl	319888
10604961	-0.219800312214181	12.0758263460601	-4.22845923923405	0.000522838140967435	0.032515930946685	-0.183695794534446	Gabra3	14396
10384458	0.54600087247802	8.69714059069606	4.22788322141547	0.000523501396522855	0.032515930946685	-0.184920609096168	Plek	56193
10526564	-0.218861696791041	9.1352098228069	-4.22722231404762	0.000524263444558503	0.032515930946685	-0.186325938361628	Ufsp1	70240
10574137	0.564286841992717	7.79852974799918	4.22631172529296	0.000525315218137276	0.032515930946685	-0.188262198349283	Nlrc5	434341
10522712	0.239940035710754	7.45710813650475	4.22596360969508	0.00052571787088714	0.032515930946685	-0.189002430557847	Rest	19712
10378253	-0.180083563863175	9.7152355182619	-4.22405431505809	0.000527931829851848	0.0325948675055954	-0.193062402097844	Camkk1	55984
10489107	0.433581984305201	9.10376195004834	4.22135449515257	0.00053107853070794	0.0327014655527083	-0.198803514505185	Samhd1	56045
10582868	0.274993362928867	7.47220484237913	4.2198707561009	0.000532815916033298	0.0327014655527083	-0.201958728778842	LOC664787	664787
10444284	0.286397479393807	7.0772902776691	4.21983500330849	0.000532857851501091	0.0327014655527083	-0.202034758768301	H2-Ob	15002
10347933	0.311542064850643	7.61543847850929	4.21935473977387	0.000533421489309137	0.0327014655527083	-0.203056064584264	Sp140	434484
10349694	0.497106543415339	7.5255940570646	4.21794249478211	0.000535082390409566	0.0327455350187263	-0.20605930934632	Pm20d1	212933
10498024	0.230436547345345	10.3406290394547	4.21110258260707	0.000543200775229161	0.0331839348804317	-0.220605540894992	Slc7a11	26570
10398444	-0.237977714533948	6.90277826050219	-4.20786732316266	0.000547083940762814	0.0333625224226586	-0.227486233258587	NA	NA
10440840	-0.160648811070876	8.46607711182365	-4.20453098788204	0.000551117766307436	0.0335496559664562	-0.234582131512167	Cfap298	68001
10368679	0.994400622441752	3.5790978210694	4.20339460034424	0.00055249856684089	0.0335749129080233	-0.236999116694934	NA	NA
10603814	-0.173295438449902	10.7907375505447	-4.20109154922952	0.000555307670935197	0.0336867271233987	-0.241897565408403	Slc9a7	236727
10432640	0.50609302333648	7.55679675378845	4.19382985216871	0.000564259695897453	0.0341701516191559	-0.257343472977229	Bin2	668218
10423821	-0.169539668775698	10.3278960696948	-4.18968510454253	0.000569434349470303	0.0344235443262395	-0.266159988027499	Baalc	118452
10548899	-0.176494420492769	8.78402357823333	-4.1863746439606	0.000573601775658023	0.0345587864427428	-0.273202088358294	Rerg	232441
10593842	-0.132595654001214	11.7030012862847	-4.18585215885866	0.000574262319582083	0.0345587864427428	-0.274313551949053	Tspan3	56434
10449452	-0.243177730802848	7.6836150981363	-4.18554250337242	0.000574654158915574	0.0345587864427428	-0.274972273285124	Fkbp5	14229
10537410	0.328592129320729	6.96448884749638	4.1811276068954	0.000580270208254374	0.0347886097922109	-0.284364154275572	Tbxas1	21391
10586118	-0.25439861075747	6.81848901790135	-4.18087091512115	0.000580598435370088	0.0347886097922109	-0.284910230049618	Calml4	75600
10597279	0.271070184593952	6.39536731211769	4.18018361039293	0.000581478201647715	0.0347886097922109	-0.286372380514742	Ccrl2	54199
10405811	-0.141143072439872	11.1412761356529	-4.17570850246796	0.000587239413946658	0.0350729244480857	-0.295892794745396	Habp4	56541
10447025	-0.184255214739132	8.7750105170909	-4.1741345042584	0.000589279419980576	0.0351343956063891	-0.299241428361166	Gpatch11	53951
10429560	1.32798046042172	6.61780661858523	4.17066049014466	0.000593807301739242	0.0353437359733836	-0.306632442002332	Ly6i	57248
10515335	-0.255617200557605	8.10655277853568	-4.16814325009594	0.000597110069966837	0.0353683070366304	-0.311988035107021	C530005A16Rik	654318
10554349	-0.243525261234288	7.54999608824474	-4.16797694812792	0.000597328919164731	0.0353683070366304	-0.312341857216785	NA	NA
10460767	0.215300100358212	7.57925984952955	4.16771476830347	0.000597674105473722	0.0353683070366304	-0.312899668869439	Batf2	74481
10362794	-0.337021984888752	8.18077453843398	-4.16724726581067	0.000598290119031607	0.0353683070366304	-0.313894326214198	Ppil6	73075
10483809	0.350109446433041	9.23188437380792	4.16513401584305	0.00060108267999037	0.0354397828678344	-0.318390517906875	Nfe2l2	18024
10572282	-0.212157785357883	9.30814493646059	-4.16479015558698	0.000601538316801563	0.0354397828678344	-0.319122128648948	Hapln4	330790
10592266	0.377121167658701	6.89676989450313	4.15855839559995	0.000609856401652105	0.0358690499516534	-0.332381399663562	Slc37a2	56857
10413991	-0.181956569332005	7.86473330121562	-4.15360293387171	0.00061655359131074	0.036201693976286	-0.342925533926376	NA	NA
10484584	-0.277175304360024	6.03969453557191	-4.14905795577059	0.000622761183881053	0.0365045172878674	-0.352596572479102	NA	NA
10392560	0.27771200043003	7.8164731640491	4.14704728166337	0.00062552745160294	0.0365670051690885	-0.356875083840984	Abca9	217262
10426016	0.357943060188953	7.09317271813788	4.14656055045014	0.000626198951852689	0.0365670051690885	-0.357910807301349	Gtse1	29870
10405253	-0.199762318205574	9.35651706172308	-4.14584300181951	0.00062719021580112	0.0365670051690885	-0.359437697053473	Cplx2	12890
10357932	-0.140087092226921	8.92884091288042	-4.14479659186314	0.000628638623581699	0.0365670051690885	-0.36166439193956	Ppp1r12b	329251
10428068	-0.189922143296217	10.1749836506544	-4.14447304925736	0.000629087143012512	0.0365670051690885	-0.362352873420065	Tspyl5	239364
10403060	1.69863758658845	8.96268052591303	4.14248757560865	0.000631846628750204	0.0366112804215415	-0.366577887285316	Ighm	16019
10569181	0.439005030052071	7.31696222821691	4.14240952284888	0.000631955358254456	0.0366112804215415	-0.366743981741384	Pidd1	57913
10449551	-0.289617903709912	9.32553040078302	-4.14026941645153	0.000634943938897295	0.0367215670813812	-0.371298110171695	Cpne5	240058
10466439	-0.116237977187691	10.4231711101822	-4.13953564174795	0.000635971903998604	0.0367215670813812	-0.372859590578621	Pebp1	23980
10596931	-0.250679643433909	10.9072548702178	-4.13799450714065	0.000638136385107669	0.0367854407070358	-0.376139164428114	Wdr6	83669
10342920	-0.252142380450296	8.17289256453297	-4.13717038283479	0.000639296889547653	0.0367913243057557	-0.377892934647527	NA	NA
10546010	0.338548312704127	6.77908996348668	4.13397814598185	0.000643812199110846	0.036989937258005	-0.384686226672904	Arhgap25	232201
10393341	0.236703371090086	6.80736563522155	4.13151597275111	0.000647316798008779	0.037129920625058	-0.389925981326086	Rhbdf2	217344
10378341	0.317347811904525	7.63784989327251	4.13011082502666	0.000649325460142907	0.0371375267167657	-0.392916311289766	Shpk	74637
10360398	0.466784115346862	4.74254791279158	4.12992874858273	0.000649586198037788	0.0371375267167657	-0.393303794442315	Ifi202b	26388
10525932	-0.190117113271883	8.33367662392582	-4.12735815283765	0.000653278630923855	0.0372524821788165	-0.398774409393178	Tmem132c	208213
10567456	-0.335832860883549	5.82284186131238	-4.12703775233846	0.000653740337430325	0.0372524821788165	-0.399456275299037	NA	NA
10454441	-0.244812182785201	6.7119538741328	-4.1253841062458	0.000656128521810442	0.0373273771164173	-0.402975529689551	NA	NA
10545720	-0.141412309039683	9.45952251398886	-4.12297602220703	0.000659621987461316	0.0374648043858747	-0.408100417755397	Stambp	70527
10425161	0.454815573919497	8.63548267293561	4.12111033862669	0.000662341456779081	0.0375578940255153	-0.412071012070044	Lgals1	16852
10420730	-0.276386595891104	11.4041934626325	-4.11893515395271	0.000665526325960261	0.0376770278344929	-0.416700341270005	Fdft1	14137
10530536	0.334464847638086	6.4806841480169	4.10924028396235	0.000679910038707457	0.0383889363648761	-0.437333994072118	Tec	21682
10492682	0.484687441987596	6.72113876353359	4.10717170196932	0.000683019375446425	0.0383889363648761	-0.441736685150844	Gask1b	68659
10582658	-0.287661730489607	11.8346766327418	-4.10710501777606	0.000683119848001332	0.0383889363648761	-0.441878613881817	Agt	11606
10573626	-0.185853633956926	9.25303930976448	-4.10647252329299	0.000684073562876178	0.0383889363648761	-0.443224799007981	Gpt2	108682
10513803	-0.196393861615062	5.69418355405885	-4.10599408753926	0.00068479586893842	0.0383889363648761	-0.444243091788977	NA	NA
10351867	0.462528456526369	6.92401671689209	4.10525578470453	0.00068591200994038	0.0383889363648761	-0.445814484192891	Aim2	383619
10604932	-0.200580075738493	11.3131600762648	-4.10476248187443	0.000686658789016608	0.0383889363648761	-0.446864424962655	Cd99l2	171486
10572146	-0.149136039046386	12.3067565943119	-4.10457906319582	0.000686936663376092	0.0383889363648761	-0.447254811958046	Atp6v1b2	11966
10569646	0.175568896606135	10.0690541369231	4.10307863494012	0.000689214027644768	0.0384124872090282	-0.450448323306325	Ccnd1	12443
10585545	-0.189209011141878	10.0109067561028	-4.10284571296496	0.000689568239885891	0.0384124872090282	-0.450944076099077	Rcn2	26611
10449315	-0.188552859072114	10.5921661403731	-4.10046329245782	0.000693201809151747	0.0385531118177836	-0.456014862313023	Uqcc2	67267
10468722	-0.185350050045761	10.0316427389082	-4.09708267510985	0.000698390898214712	0.0387796607379287	-0.463210305310448	Gfra1	14585
10365830	-0.256231221791413	8.4694497807802	-4.09632174987501	0.000699564264506104	0.0387828609796366	-0.464829901395234	NA	NA
10534909	0.446498599585981	8.10099779314393	4.09270505410593	0.000705168495416043	0.0390313007972319	-0.472527937547259	Sp110	109032
10357965	0.205432792921727	7.921984251049	4.09049753430027	0.000708611335660322	0.0391595071980172	-0.477226626618526	Lgr6	329252
10483719	-0.153407509603866	11.5710988145627	-4.08947528551712	0.000710211358488626	0.0391856298747058	-0.479402486322445	Chn1	108699
10555007	-0.190373503726237	9.65989835042597	-4.08586779661218	0.000715886914958109	0.0394361793406401	-0.487081090525346	Tenm4	23966
10380571	0.226536173596419	6.30594421414292	4.08213563954464	0.000721806661154266	0.0396826763220086	-0.495025134676491	Gngt2	14710
10416791	-0.175097026139922	5.05416662626494	-4.08160970293384	0.000722644824851308	0.0396826763220086	-0.496144617852745	NA	NA
10587799	0.522881108610673	7.15951017483079	4.08078066509473	0.000723968018075121	0.0396926314010903	-0.497909270625414	Plscr2	18828
10455080	-0.259737806372903	5.99642822213387	-4.07922913340771	0.000726450909550587	0.0396988085873951	-0.501211801073953	Pcdhb9	93880
10343609	-0.962548232041029	4.10893757248566	-4.07914387553132	0.000726587594505685	0.0396988085873951	-0.501393278055427	NA	NA
10500304	-0.154591518448003	8.76674632555411	-4.07839496044292	0.000727789363803441	0.0396988085873951	-0.502987394503984	Vps45	22365
10585276	0.712157253276879	7.62913802204357	4.07786000655611	0.000728649018376238	0.0396988085873951	-0.504126081755173	Pou2af1	18985
10602896	-0.238789186737673	7.7600493774814	-4.07694039305155	0.000730129198147271	0.0397172001996857	-0.506083547500968	Adgrg2	237175
10341288	-0.341810482039172	2.68264150305669	-4.07588614763174	0.00073182980032036	0.0397475060298996	-0.508327592219739	NA	NA
10531980	0.599973146549112	7.38759810870193	4.07288836980717	0.00073668732643735	0.0399245391675321	-0.514708626691013	Gbp9	236573
10463164	-0.188508619639382	8.92443756776848	-4.07245853004092	0.000737386482898608	0.0399245391675321	-0.515623581711294	Frat1	14296
10553917	-0.174167352465236	9.87772610024072	-4.0683119562521	0.000744165480763276	0.0402048507429229	-0.524449997838132	Apba2	11784
10516966	0.458657452206406	7.23438391843731	4.06787895165657	0.00074487698154322	0.0402048507429229	-0.525371697117001	Themis2	230787
10429686	-0.179683575714947	8.27678702355643	-4.05936922012793	0.000758999665840277	0.0409036098986171	-0.543485742571938	Ccdc166	223648
10386020	-0.214365349563911	7.03672956716863	-4.05670036581546	0.000763484128650046	0.0410815918140489	-0.549166776944536	Slc36a2	246049
10547740	0.40400411226669	4.80151194441398	4.05499749483167	0.000766359373073361	0.0411725684822721	-0.552791586430781	C1s1	50908
10598407	-0.145754772595569	4.56837473185177	-4.05328118293304	0.000769268333292252	0.0412650729401832	-0.556445011899192	NA	NA
10588479	0.414412773203476	7.75865862765292	4.04983643421423	0.000775140362907183	0.041444259388911	-0.563777684955273	Tlr9	81897
10376033	-0.146086790515254	9.80119959763755	-4.04973177785515	0.000775319467415288	0.041444259388911	-0.564000462192305	Kif3a	16568
10489759	0.202851083798036	10.9331435380745	4.04922598879017	0.000776185640454001	0.041444259388911	-0.565077112545688	Sulf2	72043
10461636	0.318006049557396	4.02614628624661	4.04821553521272	0.000777918976097979	0.0414505681120188	-0.567228020149108	NA	NA
10414548	0.29293841260346	6.3459075502008	4.04776751847029	0.00077868875078102	0.0414505681120188	-0.56818169372947	Rnase6	78416
10467744	-0.357582059258627	8.64681602623301	-4.04658618696425	0.000780722169419625	0.0414952639281746	-0.570696342917986	Sfrp5	54612
10354054	0.209208537864103	7.68491924059937	4.04353491671156	0.000785999046147267	0.0417119493802733	-0.577191452637482	Mitd1	69028
10527934	-0.208511676215528	6.90568766405784	-4.04223778322844	0.000788253163951185	0.04176780484595	-0.579952606289727	NA	NA
10403825	0.416060387222218	5.1475747549587	4.03956975451594	0.00079291003772338	0.0419506132591548	-0.585631926447205	NA	NA
10360040	0.533147290606991	7.19553220815876	4.03693053856176	0.000797543838583686	0.0421316471567917	-0.591249911033225	Fcgr3	14131
10603440	0.244564995577595	6.9267025880584	4.03461771784425	0.000801626952058154	0.0422830847549946	-0.596173107675269	Was	22376
10347748	-0.192708377172327	9.97624800602377	-4.0306732645774	0.000808639139329797	0.0425521519043248	-0.60456947161047	Utp14b	195434
10509514	-0.16741152196332	9.11778081988204	-4.03037245567324	0.000809176421425738	0.0425521519043248	-0.605209787779056	Sh2d5	230863
10449258	-0.157502035915952	9.79926842664428	-4.0266929689985	0.000815777557830647	0.0428344832480261	-0.613042104589538	Arhgdig	14570
10481627	0.309893570526675	6.72943108061446	4.02328067870939	0.000821947705810907	0.0430933668989248	-0.620305628302999	Lcn2	16819
10374333	0.423103968953081	7.02800944509041	4.01525776238504	0.000836640288693816	0.0437976151129474	-0.637383360534666	Ikzf1	22778
10547894	0.39825963687927	6.35720070764797	4.01446698829352	0.000838102669545257	0.0438081936742754	-0.639066604969039	Cd4	12504
10538979	0.361542469334533	6.56469036300138	4.00803597497595	0.000850091353607703	0.0443681313084141	-0.652755582870508	Cd8b1	12526
10457733	-0.147694479483524	11.243829662308	-4.00630407509223	0.000853349310302672	0.0444387081079709	-0.656442051047802	B4galt6	56386
10491993	-0.601600886817375	8.24505417320437	-4.00595871095412	0.000854000489531776	0.0444387081079709	-0.657177180571771	Stoml3	229277
10504755	0.809351163760806	7.48927808189628	4.00265554459201	0.000860253841812732	0.0446971951291638	-0.664208147888918	NA	NA
10374415	-0.151062225755254	10.3941255809719	-4.00101973921303	0.000863367660568792	0.0447920296736884	-0.667690024984112	Ppp3r1	19058
10420366	-0.250109904174764	9.45895885847334	-3.99943367773346	0.000866397601821977	0.0448822364222533	-0.671066005067382	Gjb6	14623
10455238	-0.132295385726646	12.0457895497442	-3.99653681762661	0.000871959235075791	0.0450609328888975	-0.677232019509464	Ndfip1	65113
10396094	-0.16438712693566	10.4858044928678	-3.99628737423526	0.000872439811111278	0.0450609328888975	-0.677762961346301	Klhdc2	69554
10414360	0.231076917588029	7.90008118423454	3.99528052129044	0.000874382313515476	0.0450942569997002	-0.67990605000693	Lgals3	16854
10398019	-0.193562430531677	5.05781707673306	-3.98970140081247	0.000885225007543339	0.0455858092773429	-0.691781091791506	Serpina5	268591
10461594	0.980109455107321	5.91257883104898	3.98873640645749	0.000887114070940879	0.0456155105116937	-0.693835039005958	Ms4a4c	64380
10508614	-0.209161864669936	9.46020217778084	-3.9865665708026	0.000891376520545173	0.0457669835364109	-0.698453410499742	Fabp3	14077
10379511	0.666151145395009	7.32643345333192	3.98416332760691	0.000896121490056856	0.0459427477793161	-0.703568532502167	Ccl2	20296
10550263	-0.239491517040618	8.83418250669272	-3.98172282931496	0.000900965976529222	0.0461230888720998	-0.708762899682009	Slc8a2	110891
10365518	-0.175110604869214	10.0771579052789	-3.97839631379911	0.000907611626426502	0.0463949707861547	-0.715842985650239	Nt5dc3	103466
10468417	-0.273860201728272	6.1366226359484	-3.97192247136011	0.000920686387105259	0.0469573354679774	-0.729621479171517	Cfap43	100048534
10581813	0.42742365044308	5.78821819192917	3.97161364325395	0.000921314809814746	0.0469573354679774	-0.730278757941193	Mlkl	74568
10417526	0.434706719455864	5.87501284162027	3.96827973713333	0.000928126329067688	0.0470940219295867	-0.737374246486144	Dnase1l3	13421
10354647	-0.340625066745615	6.72350524390342	-3.96813327622698	0.000928426720611119	0.0470940219295867	-0.73768595374082	Pgap1	241062
10500378	-0.177448531359333	8.86416470944511	-3.96765872745591	0.00092940069147526	0.0470940219295867	-0.738695916512417	Nudt17	78373
10338209	0.267231729135331	9.78731171508583	3.96682065376958	0.000931123272185769	0.0470940219295867	-0.740479548571099	NA	NA
10367697	-0.158152424001806	8.28375069607685	-3.96610924937665	0.000932588011009732	0.0470940219295867	-0.741993590431091	Ppp1r14c	76142
10413152	0.301462184873865	7.58052892621859	3.96574895639438	0.000933330714712613	0.0470940219295867	-0.742760379547351	Lrmda	76633
10339171	0.930379568821394	4.01305632567686	3.96567634386329	0.000933480469202683	0.0470940219295867	-0.742914916101379	NA	NA
10593449	0.253337199894087	7.8869967345535	3.96331771469669	0.000938357992922333	0.0472481355525783	-0.747934601918249	Layn	244864
10500610	0.747985312748482	7.63475371551288	3.96288587215931	0.000939253787883534	0.0472481355525783	-0.748853651753526	Tent5c	74645
10344723	0.246837583217081	8.51116027468026	3.96061580450128	0.000943976850497587	0.047417103068347	-0.753684787596463	Rrs1	59014
10373452	-0.329552251151167	9.36545857850897	-3.95943250441979	0.000946448247989902	0.0474726422801284	-0.756203051217662	NA	NA
10501762	-0.205611843930182	8.21710846533532	-3.95822784272625	0.000948970931834973	0.0475305901881609	-0.758766758704551	Snx7	76561
10472368	-0.149322236592511	10.4686666811303	-3.95735658115078	0.000950799646501427	0.0475536628955246	-0.760620927868181	Scn2a	110876
10548295	0.307213107547094	5.88706552547295	3.95559322194803	0.000954511639431442	0.047657718313497	-0.764373579578451	NA	NA
10575799	0.366361216817834	7.77579945414864	3.95506696726585	0.000955622257321848	0.047657718313497	-0.765493508650105	Plcg2	234779
10524369	0.165884030175485	8.61067660274235	3.95339667051821	0.000959155881084776	0.0477654132184911	-0.769048064410728	Hps4	192232
10493235	-0.227225875338242	10.8623392767422	-3.9522905948017	0.000961503071573228	0.0478138008124254	-0.771401882550084	Paqr6	68957
10363455	-0.25372958951421	11.2744920335168	-3.95075687110337	0.000964767309901547	0.0479075881316825	-0.774665743508142	Pcbd1	13180
10607562	-0.19886434726374	10.5815204963255	-3.94939164375159	0.000967682289920334	0.0479756649855849	-0.777571007291016	Cnksr2	245684
10472374	-0.131002598226901	10.9470321054814	-3.94857874610684	0.000969422153341798	0.0479756649855849	-0.779300877261933	Scn3a	20269
10351414	-0.164299039997527	10.0122984749756	-3.94817902326726	0.000970278840186023	0.0479756649855849	-0.780151495862214	Aldh9a1	56752
10344614	-0.33621332928799	4.05731569950271	-3.94716415968323	0.000972457312306191	0.0480150797951182	-0.782311137045229	NA	NA
10462603	0.280004317778703	5.95504453382063	3.94456465101544	0.000978059741880422	0.0482232008904446	-0.787842855515364	Fas	14102
10426425	-0.210119415119282	8.24582407079166	-3.94156698858412	0.000984560484225486	0.0484749609513851	-0.794221720178246	Pdzrn4	239618
10412466	-0.242503291941244	10.7062686412818	-3.93970045685889	0.000988630133695798	0.0485345013015527	-0.798193533085575	Hmgcs1	208715
10339773	-0.39162156524853	7.38556160124045	-3.93917729759769	0.000989773816928731	0.0485345013015527	-0.799306759990582	NA	NA
10531588	-0.179556787392924	7.65301771034608	-3.93909282210248	0.000989958614004629	0.0485345013015527	-0.799486514416221	Prkg2	19092
10497505	-0.179821258442429	9.99302315663056	-3.93442534664649	0.00100022307175995	0.0489686675695434	-0.809418211844426	Nlgn1	192167
10528691	-0.168658932340906	10.4937857176776	-3.93334687335358	0.00100260993564065	0.049016485742432	-0.811712995260105	Rheb	19744
10343583	0.550255996923721	6.94248244454134	3.9313854569952	0.0010069655722668	0.0490228065636449	-0.815886463862322	NA	NA
10493990	0.444270263190132	9.34662882618935	3.93053034820512	0.00100887041330679	0.0490228065636449	-0.817705930452834	S100a11	20195
10558049	-0.162916682132803	9.60820340741767	-3.93034032420462	0.00100929420150016	0.0490228065636449	-0.818110254370283	Plpp4	381925
10495107	0.361721800056333	7.52778152939943	3.92980335010794	0.00101049271713137	0.0490228065636449	-0.819252798796639	Tmigd3	69296
10415980	-0.22655381611354	8.62042138800769	-3.92966925297573	0.00101079224198023	0.0490228065636449	-0.819538122679174	Fbxo16	50759
10397645	0.471583973887593	5.79712837990771	3.92948624510529	0.00101120115955505	0.0490228065636449	-0.819927515436373	Gpr65	14744
10340321	0.271740182088181	7.9315557982805	3.9272148414526	0.00101629027391786	0.0492009051829874	-0.824760420491556	NA	NA
10504670	-0.312582346853832	6.92083650325918	-3.92243653820978	0.00102708014829694	0.0496328209134791	-0.834927013635615	Ccdc180	381522
10580391	-0.139977189272162	11.6230702904947	-3.92200174543855	0.00102806763687298	0.0496328209134791	-0.835852084116074	Itfg1	71927
10603659	-0.133734037017501	10.8551396286313	-3.91918884793982	0.00103447925161847	0.0498730912430762	-0.841836758556032	Med14	26896
10542120	0.365239795044799	6.03506001313647	3.9147616039791	0.00104465186191325	0.0502367229234472	-0.851255799208952	Clec2i	93675
10516723	-0.233744796066667	7.77535434985821	-3.91464883737537	0.00104491227484615	0.0502367229234472	-0.851495707434109	Hcrtr1	230777
10550574	0.223988956623611	9.38819398540814	3.91287322903684	0.00104902129461084	0.0503646135368406	-0.855273239697094	Dmpk	13400
10342790	0.41792144173028	6.65627203626745	3.91171381526265	0.00105171308798327	0.0504242026735151	-0.857739811554934	NA	NA
10445232	-0.172438665162042	8.47256288947254	-3.90768133636472	0.00106112927315758	0.0508055833814842	-0.866318426331259	Ptchd4	627626
10371676	0.165145952138442	8.56710823828689	3.90599861134405	0.00106508352968117	0.0509247640876445	-0.869898127080801	Utp20	70683
10375125	-0.170671541831036	8.19318981643902	-3.90297908962566	0.00107221621175946	0.0511953784625808	-0.876321484041777	Ssbp1	381760
10429568	0.46595869666271	10.9332683097129	3.90050396433084	0.00107809862098996	0.0514014765540211	-0.881586619892089	Ly6c1	17067
10525726	-0.173462712413817	7.41923941141383	-3.89992043105555	0.00107949015778008	0.0514014765540211	-0.882827904916515	Mtrfr	72650
10455069	-0.200322982300078	9.25270296751738	-3.89728801595637	0.0010857900218072	0.0515983484503681	-0.888427457522354	Pcdhb6	93877
10385375	-0.188158100257195	7.75228682003966	-3.89627775306749	0.00108821754324971	0.0515983484503681	-0.890576403118523	Thg1l	66628
10531133	-0.128800056384097	10.4965222899116	-3.89568762654819	0.00108963805107644	0.0515983484503681	-0.891831660057032	Grsf1	231413
10526038	-0.213839761221296	8.99025267274453	-3.89553155813572	0.00109001403774317	0.0515983484503681	-0.892163631604463	Mmp17	23948
10397575	-0.172829294393265	11.5258171033253	-3.89418685191466	0.00109325897982255	0.0515983484503681	-0.895023920704379	Nrxn3	18191
10559467	0.279108532515949	6.1364495284838	3.89370588605937	0.0010944219588059	0.0515983484503681	-0.896046960880367	Gm15448	100041146
10583326	-0.146646463181026	10.8715515652561	-3.89340195126221	0.00109515751456125	0.0515983484503681	-0.896693443878481	Slc36a4	234967
10362162	-0.145063390073886	5.1650814143426	-3.89317814399222	0.00109569946955212	0.0515983484503681	-0.89716949071821	Taar7d	435206
10389047	-0.19569249158662	10.0918055305562	-3.89264793756473	0.00109698445065656	0.0515983484503681	-0.898297256168722	Asic2	11418
10607499	-0.186426432519781	5.49111159418027	-3.89044456915519	0.00110234061853419	0.05167955375561	-0.902983821904896	Phex	18675
10512165	-0.161021497606903	10.6798907473235	-3.89037973698486	0.00110249861530838	0.05167955375561	-0.903121718319483	Nol6	230082
10367436	0.185363392567641	10.0011222164377	3.89010387756791	0.00110317114173368	0.05167955375561	-0.903708463384095	Cd63	12512
10488382	0.283994223395051	7.7445529759524	3.88939806540301	0.0011048937356118	0.0516905871465227	-0.905209697792097	Cd93	17064
10343761	0.324099495713068	7.55921475251689	3.88706003605639	0.0011106191669605	0.0518886051660579	-0.910182512360643	NA	NA
10530854	-0.244456982366962	4.73846430121885	-3.88468889679006	0.00111645604074813	0.0520827362888944	-0.915225620796357	Tecrl	243078
10421517	0.253615794028029	4.33811480261272	3.88326392668399	0.00111997856844584	0.0520827362888944	-0.918256285949741	Cysltr2	70086
10440600	-0.181212631388043	10.8531544770873	-3.88323951660632	0.00112003900708911	0.0520827362888944	-0.918308201550206	Cct8	12469
10527638	0.294978361294778	7.91770718077326	3.88294529718658	0.00112076774292558	0.0520827362888944	-0.918933949285566	Alox5ap	11690
10360173	0.603756227179325	5.73706042897458	3.88046959049553	0.00112691852926867	0.0522470709376668	-0.924199216559074	Slamf7	75345
10482059	0.319566968489027	7.55946677590247	3.88031239330346	0.00112731021873562	0.0522470709376668	-0.924533534425054	Ggta1	14594
10368997	-0.238247511681319	8.54011271579554	-3.87788193411616	0.0011333835974006	0.0524586069848799	-0.929702417948228	Grik2	14806
10342196	0.285528823062631	10.8392570017455	3.87583763315815	0.00113851739254199	0.0526261496871801	-0.934049942935147	NA	NA
10552320	-0.177915350119681	8.87997445726533	-3.87304764360203	0.00114556142262978	0.0528814276900546	-0.939983123827525	Zfp788	67607
10396125	-0.126766273353127	10.7197092328141	-3.87089472919904	0.00115102682098174	0.0530398093881296	-0.944561369276408	Atl1	73991
10344191	0.760073962002156	5.73246467850857	3.87049510012091	0.0011520441912554	0.0530398093881296	-0.945411181077057	NA	NA
10502863	-0.202184252213343	9.6858623413201	-3.86887800440216	0.00115617017536267	0.0531593588566224	-0.948849895561756	Ak5	229949
10381416	-0.251143557710819	10.988416988719	-3.86677985573253	0.00116154562107014	0.0533359653743702	-0.953311456500587	Rnd2	11858
10582845	0.256153817493263	7.92311480787142	3.86163911415899	0.00117482219708697	0.0538512604143094	-0.96424238028415	NA	NA
10419354	-0.488393960661742	8.84980459890943	-3.86123736971438	0.00117586612929979	0.0538512604143094	-0.96509659260747	Map1lc3b	67443
10469322	0.373445384062499	11.1490922624129	3.86033890853125	0.00117820414171012	0.0538873367971628	-0.967006937027014	Vim	22352
10541246	0.280551240958592	7.67543699731161	3.85664231067645	0.00118787265354816	0.0542424601459328	-0.974866560220859	Il17ra	16172
10602692	-0.21803473834014	10.1614153858589	-3.85617916548735	0.00118908960388955	0.0542424601459328	-0.975851262494918	Rragb	245670
10567446	-0.224297394816602	5.76638045981538	-3.85512695176193	0.00119185901928085	0.0542975354000029	-0.978088372955757	Dnah3	381917
10602166	-0.140499705576691	9.90167107164901	-3.85422795957833	0.00119423027210952	0.0543235085488285	-0.979999694682805	Nxt2	237082
10534303	0.346330575687481	7.15073109334911	3.85372658936892	0.00119555477675068	0.0543235085488285	-0.981065633749282	Lat2	56743
10474437	-0.188624791439548	8.5314029262625	-3.85273141951026	0.00119818814450885	0.0543673625242796	-0.983181395418099	Ccdc34	68201
10379013	-0.191408372480108	9.95826417584	-3.85218064394351	0.00119964807411169	0.0543673625242796	-0.984352349093436	Flot2	14252
10344194	0.253453674166716	12.3213888233777	3.85116340519277	0.00120234913149671	0.0544188226703457	-0.98651498482945	NA	NA
10531034	0.193378374737249	5.18502524590404	3.84817387690221	0.00121032246452922	0.0547084640663661	-0.992870508973146	Ugt2b34	100727
10478594	0.149673486004261	10.978042818793	3.84726980643227	0.00121274410666055	0.0547467339578192	-0.994792447282776	Ctsa	19025
10390299	-0.150487190142881	9.67334748739189	-3.8455735796989	0.00121730071130023	0.0548416501231517	-0.998398343919024	Pnpo	103711
10427428	-0.133292945238239	9.55025316418154	-3.84531303798054	0.00121800212586516	0.0548416501231517	-0.998952204874263	AW549877	106064
10474096	-0.187093402638268	10.9325801210886	-3.84396637199628	0.00122163399226334	0.0549279441268551	-1.00181492241233	Lrrc4c	241568
10523451	0.426544336744275	7.27562772979072	3.8430166852012	0.00122420174817875	0.0549279441268551	-1.00383371647615	Anxa3	11745
10402864	0.763831898489139	7.8665699874471	3.84284767460918	0.00122465928361084	0.0549279441268551	-1.00419298744318	Igh-V7183	16059
10394381	0.156277774324909	8.61662214013792	3.84075157512293	0.00123034796318696	0.0551101671787263	-1.0086486585638	Atad2b	320817
10463070	0.294212299436893	8.47742267716101	3.84018396072713	0.00123189297749915	0.0551101671787263	-1.00985521157139	Entpd1	12495
10441601	0.414122691050075	6.6637281384482	3.83822203986477	0.00123724818462734	0.0552287159800295	-1.01402550496518	Tagap	72536
10471842	-0.332385275373575	7.67737093149002	-3.83804935720251	0.00123772064868938	0.0552287159800295	-1.01439255661347	NA	NA
10479335	-0.16514785318369	10.0374536652074	-3.8371909791189	0.00124007187319891	0.0552626901440949	-1.01621709842132	Osbpl2	228983
10398224	-0.169546792385882	10.5197673722909	-3.83630884533338	0.00124249282506798	0.0552996806649974	-1.01809211088771	Cyp46a1	13116
10366707	-0.24996838761699	7.58654691899868	-3.83549736168277	0.0012447240591381	0.055328143600563	-1.01981693219059	Avpr1a	54140
10571399	-0.176322476279557	11.1096710337881	-3.83193736127968	0.00125456001534602	0.0556941329928831	-1.02738352548956	Zdhhc2	70546
10598562	-0.206626890013872	9.59301072471071	-3.83045060112349	0.00125869078464393	0.0558062393803867	-1.03054343717953	B630019K06Rik	102941
10399924	0.497631780686631	7.73392818024316	3.82270503665788	0.00128043195265598	0.0566978530883081	-1.04700445220093	Pik3cg	30955
10338305	0.399394423835918	6.48642771387925	3.82037913943408	0.00128703360660937	0.0569176694220633	-1.05194710550927	NA	NA
10543939	0.188106839908684	6.59565360863947	3.81875948692113	0.001291650806539	0.0570492783167671	-1.05538884454507	Fam180a	208164
10339751	0.30661170414731	8.09164970334035	3.81790074484153	0.00129410556974447	0.0570851644724847	-1.05721362349081	NA	NA
10512766	0.346713969785831	7.38644153864301	3.81560796915507	0.00130068248455615	0.057302564211878	-1.06208552052956	Trim14	74735
10463997	-0.208717749686549	11.1810584643724	-3.81350879883919	0.00130673334602795	0.0574410075009211	-1.06654586885428	Pdcd4	18569
10419676	-0.212021366680077	9.71122859001499	-3.813371549584	0.00130712994629541	0.0574410075009211	-1.06683749279857	Rab2b	76338
10440393	0.327735298298653	6.53001277294663	3.80867410002826	0.00132077667065886	0.0579674205455835	-1.07681812400697	Samsn1	67742
10497673	0.158484386496681	9.67664460771015	3.80755320590738	0.00132405401842789	0.0580000287866988	-1.07919956300224	Zmat3	22401
10590529	-0.120246031053284	8.63158405827396	-3.80656449884348	0.00132695161783432	0.0580000287866988	-1.08130012162763	Tmem42	66079
10412066	-0.201605441075042	11.1295292130472	-3.80640349858903	0.00132742406052618	0.0580000287866988	-1.08164217156994	Rab3c	67295
10459912	-0.149349306255322	8.76018860484669	-3.80614124449057	0.00132819398487377	0.0580000287866988	-1.08219933639353	Adnp2	240442
10487359	0.214628907052781	7.74179021220426	3.80381478526216	0.00133504357255607	0.0582259906926587	-1.087141843584	Itpripl1	73338
10608668	-0.471164659566412	6.09724797444193	-3.80295149371879	0.00133759426025384	0.0582641309353678	-1.08897583598436	NA	NA
10474048	-0.143621238010676	10.707135737647	-3.80060024403252	0.00134456601385733	0.0584945114414028	-1.09397073583342	Syt13	80976
10488553	-0.306769873317785	5.87817453282703	-3.79791032863677	0.00135258652048954	0.0587698843152705	-1.09968483339464	4921509C19Rik	381393
10560624	0.136450975032851	13.1615220962516	3.7962448114583	0.00135757654156644	0.0589130594068033	-1.10322270089355	Apoe	11816
10384032	-0.184777219748371	9.57052984352015	-3.79445431408167	0.00136296154125432	0.059003924167914	-1.10702593323376	Pold2	18972
10382106	0.360829834325338	5.94800831960688	3.7943777515239	0.00136319228195079	0.059003924167914	-1.10718855863874	Milr1	380732
10488264	-0.137151190240871	5.31911341941252	-3.79331101491088	0.00136641122841626	0.059003924167914	-1.1094543750815	Calcoco2	76815
10607189	-0.237304255701251	7.97807307011355	-3.79319882351947	0.00136675021441975	0.059003924167914	-1.10969267422187	Amot	27494
10467508	0.545856668984173	6.87393275952221	3.79273328529686	0.00136815773530894	0.059003924167914	-1.11068149147442	Blnk	17060
10552406	0.783664681791926	6.62782211332927	3.79114824396181	0.00137296086551694	0.0591376947774087	-1.1140481050536	Nkg7	72310
10405729	-0.141437863312762	9.20253263750442	-3.78826671044082	0.00138173595068339	0.0594420069873202	-1.12016820869199	BC052688	432812
10447773	-0.180925843680567	7.3509799056193	-3.78345649865732	0.00139650946825249	0.0600032992786856	-1.13038392025925	Slc22a3	20519
10404975	-0.198132400996105	9.59052877048184	-3.77680225241119	0.00141720710335059	0.0607955247418592	-1.1445143911189	Id4	15904
10341404	-0.6176622449066	4.72033250958253	-3.7760996191581	0.00141941041475014	0.0607955247418592	-1.14600634710623	NA	NA
10502058	-0.154099126209756	10.9817940789597	-3.77533931632531	0.00142179842141075	0.0607955247418592	-1.14762073464653	Ap1ar	211556
10548105	0.237678979526297	9.28802753628725	3.77529311592527	0.00142194365981391	0.0607955247418592	-1.14771883341191	Ccnd2	12444
10416302	-0.243463725479048	8.1205667554656	-3.76952458022741	0.00144019493561716	0.0615002161695976	-1.15996665300682	Hr	15460
10440156	0.194591498433804	3.14268721913567	3.76873004829511	0.00144272705294003	0.0615327513622031	-1.16165350324261	Olfr190	258392
10535017	0.298684306937269	6.71090979445627	3.76539161279684	0.00145341510117376	0.0619126334764707	-1.16874095760206	Gal3st4	330217
10522430	-0.181273017136247	10.4486172676048	-3.76126380778702	0.00146673973723197	0.062403761647715	-1.1775035738984	Dcun1d4	100737
10364518	0.165136878142263	9.83000874312431	3.75862061680523	0.0014753360137458	0.0626927626379021	-1.18311422349263	Ptbp1	19205
10408739	-0.18404492279659	7.03994122243538	-3.75639643197014	0.00148260855371035	0.0629248758571083	-1.18783521962686	NA	NA
10457168	0.262550901053904	5.51333829486028	3.75464963611525	0.0014883452376948	0.0630913176369163	-1.19154276912304	Cd226	225825
10417561	-0.295385152510679	10.7875998289595	-3.75163955018067	0.001498282768826	0.0633862133810841	-1.19793131453595	Fam107a	268709
10481592	-0.111280045822017	12.5452088645115	-3.75118560800522	0.00149978715669896	0.0633862133810841	-1.19889471690427	Dnm1	13429
10535231	-0.145854216989004	11.4519527308664	-3.75088851838406	0.00150077254351646	0.0633862133810841	-1.19952522575534	Ttyh3	78339
10580010	0.142958689999679	8.911188015738	3.74871325973395	0.00150800716156887	0.0636144768642401	-1.20414162281092	Pkn1	320795
10341842	-0.628225917341107	5.88263026134184	-3.74654156717435	0.00151526465234363	0.0638431506854115	-1.20875023679384	NA	NA
10432278	-0.385644320438534	8.20372823330082	-3.7448293497188	0.00152101121720758	0.0639670897742399	-1.21238363225541	Ddn	13199
10531724	0.407843843911789	5.51553232737606	3.74456904903798	0.00152188674462878	0.0639670897742399	-1.21293598910186	Plac8	231507
10575619	-0.153403277825996	9.34809995738268	-3.73657880760335	0.00154900823473488	0.0650284133325897	-1.22988970533001	Terf2ip	57321
10465683	-0.164563611533879	12.0257599479738	-3.73542992508969	0.00155294738640003	0.0651151401100903	-1.23232715941849	Rab11b	19326
10604853	-0.158052273760738	9.30246720827505	-3.73247676787183	0.00156311875791617	0.0654626602712842	-1.23859224878156	Slitrk4	245446
10401296	-0.128902737994473	9.60816368040461	-3.72997770512992	0.00157177803766461	0.0657348442955149	-1.24389365279464	Slc8a3	110893
10596718	0.16436190634197	10.5396501135806	3.72951108252008	0.0015734001856694	0.0657348442955149	-1.24488349223232	Slc38a3	76257
10394791	-0.188284079243291	7.20089598582615	-3.72777272397085	0.00157945806303122	0.0658373050361414	-1.24857095200618	NA	NA
10556266	-0.186688993617688	9.19122130178916	-3.72754103608453	0.00158026721072824	0.0658373050361414	-1.24906240430145	Wee1	22390
10339278	0.807758989835979	6.27385090462635	3.72717831739495	0.00158153480164494	0.0658373050361414	-1.24983179154377	NA	NA
10430245	0.280130050620687	6.38654806958715	3.7257718867501	0.00158645944766656	0.0659544385593026	-1.25281500574516	NA	NA
10356154	-0.188834632702292	10.1901180033394	-3.72529196169962	0.00158814341410058	0.0659544385593026	-1.25383296404945	Sphkap	77629
10523529	-0.170820667687961	10.4141428943453	-3.72458570672441	0.00159062477342082	0.0659786600526345	-1.25533096493181	Cops4	26891
10503118	-0.191940812749245	8.00067701400704	-3.72251623121866	0.00159791797316954	0.0662021796750574	-1.25972027938709	Fam110b	242297
10575019	-0.272373636267239	7.14437354733933	-3.72079143330416	0.00160402195142348	0.0663759559898573	-1.26337837613483	NA	NA
10394471	0.204090790357567	7.11706578584348	3.71938439624317	0.00160901861307261	0.0665035517127276	-1.26636242799244	Sdc1	20969
10490632	0.360960330983525	7.48058925413849	3.71868678677179	0.00161150171442505	0.0665270779019177	-1.26784188484443	Helz2	229003
10540034	0.252224587978061	9.38230761968829	3.71675602157819	0.00161839411259902	0.0667323598504649	-1.27193643059467	Aldh1l1	107747
10594144	-0.206761942111955	9.54814056921048	-3.71556868005729	0.00162264724905754	0.0668284577929386	-1.2744543141189	Bbs4	102774
10554599	0.250857046021796	6.10576821966012	3.71158736692038	0.00163699011229039	0.06733938024049	-1.28289658148755	Adamtsl3	269959
10487011	0.295870475276606	11.9320495640768	3.71058818005228	0.00164060953472372	0.0674084957765918	-1.28501520151776	Gatm	67092
10461605	0.276377148587009	3.910234614592	3.70901327711569	0.00164633062363722	0.0675636983206962	-1.28835443202096	Ms4a4b	60361
10549879	-0.207581940731581	10.7816031275132	-3.70797300726539	0.00165012047892393	0.0676178575250758	-1.29056002104285	Usp29	57775
10344613	0.363061521693271	7.16665645416564	3.70758373754024	0.00165154088143813	0.0676178575250758	-1.29138533941916	NA	NA
10536273	-0.15812571858566	9.78082654132672	-3.70564404638776	0.00165863679727365	0.0678284883214496	-1.29549769719213	Casd1	213819
10392845	0.36691633704348	6.50874506727398	3.70467384131448	0.00166219746890433	0.0678942232892061	-1.29755456353159	Cd300lf	246746
10520867	0.218264857329345	3.02436806325867	3.69930263722997	0.00168204824020363	0.0685761387336496	-1.30894078133369	NA	NA
10404429	0.238590372140776	7.12054269665686	3.69907440971765	0.00168289693354202	0.0685761387336496	-1.30942455805786	Serpinb9	20723
10605437	-0.184518576873838	10.0522175450265	-3.69856016781059	0.00168481077326055	0.0685761387336496	-1.31051459274747	Pls3	102866
10591112	-0.253533953027961	8.25409228612806	-3.69773176367258	0.00168789838624155	0.0686197923995966	-1.3122705245769	Fat3	270120
10566050	0.242560378386026	8.7702469215743	3.69721388445315	0.00168983148141699	0.0686197923995966	-1.31336823143892	Il18bp	16068
10552982	0.217938924751421	6.89949358010803	3.69591364341421	0.00169469464280354	0.0687369729099779	-1.31612418318754	Plekha4	69217
10601874	-0.208788616038607	10.8898210261315	-3.69388867562479	0.00170229622719694	0.0688863799811851	-1.32041605963474	Tceal3	594844
10347163	-0.218584670912882	6.17841547048765	-3.69387656711262	0.00170234178376979	0.0688863799811851	-1.32044172269295	Spag16	66722
10346269	-0.231413471590588	5.44874338634867	-3.69273136302317	0.00170665595077525	0.0689372200478256	-1.3228688579561	Ccdc150	78016
10444841	0.184113699972752	5.67981561453475	3.69249052088567	0.00170756462776691	0.0689372200478256	-1.32337928740519	H2-Q10	15007
10590654	-0.170968410676894	9.90038211637415	-3.69175514789588	0.00171034211326437	0.0689692480940482	-1.32493778232106	Aasdhppt	67618
10495763	-0.121005432770305	9.96436699275509	-3.69019724403439	0.00171624116254646	0.0691269325725551	-1.3282393889902	Gclm	14630
10525030	-0.291248876851885	5.52975272724326	-3.68775479442774	0.00172553041815526	0.0694206450637463	-1.33341530756728	Tbx5	21388
10397853	0.18493243991098	7.02480758358165	3.68689769996162	0.00172880203037572	0.0694718596252718	-1.33523154058084	Rin3	217835
10497663	-0.134587881445874	11.9384096323193	-3.68072290646684	0.00175255522756233	0.0702728725565566	-1.34831505816121	Slc7a14	241919
10565775	-0.168061180987598	9.22733635441021	-3.6801599835812	0.001754736789043	0.0702728725565566	-1.34950770426045	Dgat2	67800
10393387	0.161644026649141	8.6025820536655	3.68014364332905	0.00175480015474946	0.0702728725565566	-1.34954232354032	Jmjd6	107817
10407940	0.617145004683103	5.41276544820415	3.67910643559138	0.00175882700209386	0.0703530800837543	-1.35173977256552	Trgv2	21636
10414001	-0.165502638487142	6.29942481685547	-3.67838997180022	0.00176161397140508	0.0703835651103914	-1.35325765084085	NA	NA
10458033	-0.245776858466673	7.93431470529613	-3.67726170214879	0.00176601174631456	0.0704782644109003	-1.35564790823905	Stard4	170459
10548030	0.269791204088271	9.15918705251477	3.67052293820628	0.00179250684508801	0.0713887081266138	-1.36992254169861	Cd9	12527
10505705	-0.173217577473253	11.2208993914017	-3.67023321606034	0.00179365479542246	0.0713887081266138	-1.37053619635341	Sh3gl2	20404
10539907	-0.123033865959869	10.3349428459922	-3.66989734780076	0.00179498650467953	0.0713887081266138	-1.37124758593841	Tpra1	24100
10563303	0.262008240799594	7.86269414643864	3.66630444058967	0.00180929406304164	0.0718754990072312	-1.37885716387139	Bax	12028
10519177	-0.164014518528078	3.86155075615694	-3.66554801049669	0.00181232074017987	0.0719135490053107	-1.38045914244197	NA	NA
10581612	-0.132235191102938	7.71686598058176	-3.66453156336146	0.00181639575752612	0.0719930633199633	-1.38261173469579	Dhodh	56749
10365037	-0.15450078314268	9.18462973144291	-3.66278361457894	0.00182342477624666	0.0721893453557334	-1.38631332697774	Matk	17179
10398665	0.280107209183909	6.20348921674023	3.66069126179442	0.00183187437841355	0.0723784566086676	-1.39074401243367	Tnfaip2	21928
10386076	-0.239677545185142	10.5228402527028	-3.66016829839196	0.00183399235936697	0.0723784566086676	-1.39185137790905	Glra1	14654
10410709	-0.174427100074483	8.97800057080932	-3.66005581673913	0.0018344482241725	0.0723784566086676	-1.39208955357788	Rfesd	218341
10420483	0.64484965355467	5.78179697311753	3.65813287333224	0.00184225899310216	0.0724673468449846	-1.3961611941547	Phf11a	219131
10411595	0.405520547304652	6.28494331288152	3.65763747974742	0.00184427658294297	0.0724673468449846	-1.39721010383797	Naip2	17948
10376094	-0.201688672194765	8.9255576244419	-3.6574511665849	0.00184503594998299	0.0724673468449846	-1.39760458562259	NA	NA
10604713	0.220852877497494	7.80247338706343	3.65726030045662	0.00184581419667528	0.0724673468449846	-1.39800870520857	Arhgef6	73341
10467173	0.255652120062729	6.93435044140571	3.65664118117163	0.00184834087400657	0.0724673468449846	-1.3993195469105	Mir107	723826
10406334	-0.147913528265869	8.09131821833171	-3.65642843219668	0.00184920991517553	0.0724673468449846	-1.39976998813603	Mctp1	78771
10570957	-0.277292322241673	7.90666260264473	-3.65452490920292	0.00185700359208336	0.0726908162847046	-1.40380008384315	Sfrp1	20377
10592585	-0.166338586122553	9.98060812770768	-3.6533159439065	0.00186197048610827	0.0728032554523323	-1.40635956102179	Sc5d	235293
10338210	0.278174419021749	8.46507865924739	3.65166981535133	0.00186875468924757	0.0729533510781693	-1.40984440166413	NA	NA
10447167	-0.167212002564684	11.4411091210315	-3.65136665587523	0.00187000678396573	0.0729533510781693	-1.41048616931494	Mta3	116871
10574161	0.347464406436861	8.65848326541369	3.65057218474055	0.00187329203471158	0.0729687325071157	-1.41216798244729	Nlrc5	434341
10398130	-0.302190869879885	7.86566352606615	-3.65025639008335	0.00187459948587038	0.0729687325071157	-1.4128364760353	Ak7	78801
10572743	0.266312984859556	6.49238180293317	3.64777209925073	0.00188491666866776	0.073279205610343	-1.41809515686805	Olfr373	258532
10576218	-0.196512898867603	9.18104930670574	-3.64732199584261	0.00188679197414433	0.073279205610343	-1.41904788207936	Cpne7	102278
10572170	-0.163170064644638	6.84334337347237	-3.64657589285455	0.00188990462097812	0.0733181748049101	-1.42062711560405	D130040H23Rik	211135
10491883	-0.193264477672898	6.43177060580144	-3.64444303274062	0.00189883086478661	0.0735554821507209	-1.42514142334297	Acp1	11431
10536114	-0.291426384222954	3.72164807701703	-3.64231904410866	0.00190776168689255	0.0735554821507209	-1.42963666521771	E330014E10Rik	665943
10341224	0.332038261993183	8.94043486681664	3.64225401928469	0.00190803575806531	0.0735554821507209	-1.42977428017796	NA	NA
10563858	-0.23592482429299	11.044497402164	-3.64220307168067	0.00190825052297124	0.0735554821507209	-1.42988210269436	Gabrg3	14407
10461093	0.342846754752294	8.69986978660614	3.64185355184333	0.0019097245404026	0.0735554821507209	-1.43062180144418	Plaat3	225845
10338481	0.39297508916385	6.62315470982893	3.64160899058501	0.00191075659369335	0.0735554821507209	-1.43113936869839	NA	NA
10343221	-0.311740410371447	9.6139236213664	-3.64137851356304	0.00191172971936101	0.0735554821507209	-1.43162712582611	NA	NA
10390806	-0.181338725103615	5.09278995380403	-3.64108957046117	0.00191295039885649	0.0735554821507209	-1.43223860952711	Krt26	320864
10357833	-0.173249014738341	10.4920348946341	-3.63909873438806	0.00192138207104485	0.0737453734854119	-1.4364516238816	Atp2b4	381290
10344387	-0.264692866961854	11.7365925227323	-3.63863046592566	0.00192337066873137	0.0737453734854119	-1.43744253795761	NA	NA
10366043	0.253263834487298	8.45636893095616	3.63799601571444	0.00192606825952554	0.0737453734854119	-1.43878509047064	Dusp6	67603
10358434	0.373539871524703	7.14042193491716	3.63792390110922	0.00192637511866381	0.0737453734854119	-1.43893768966802	Pla2g4a	18783
10490989	0.329679554532781	7.93468713758283	3.63688721620958	0.00193079175933921	0.0738331370237966	-1.4411313449282	Cp	12870
10452935	-0.209861883752477	7.0832626562472	-3.63465700501471	0.00194032743044279	0.073983208884209	-1.4458502982811	Heatr5b	320473
10486102	-0.230024790274474	8.96550528040552	-3.63442910861334	0.00194130447814939	0.073983208884209	-1.44633249096679	Gpr176	381413
10489782	-0.227166732991292	5.73276443217913	-3.63435962245507	0.0019416024797249	0.073983208884209	-1.44647951199174	NA	NA
10528385	-0.232672350658143	9.37865532836519	-3.6339803486505	0.00194322985360422	0.073983208884209	-1.44728198598028	Reln	19699
10396699	-0.12973412290204	8.40639574272946	-3.6324337811655	0.00194987987230538	0.0741551688854867	-1.45055414173483	Fntb	110606
10341382	0.667613060290884	5.10324172488869	3.63027463670283	0.00195920177829468	0.0744282555339052	-1.45512209485185	NA	NA
10472820	0.224879582333665	9.0566967320862	3.62596813373435	0.00197792734046749	0.0750575920902293	-1.46423213872923	Itga6	16403
10384154	0.276018866615815	6.52561834774355	3.62100976420781	0.00199970798500961	0.0757776972945384	-1.4747196048434	Myo1g	246177
10423953	-0.342117347461199	7.76705653795073	-3.62065766443602	0.00200126369724932	0.0757776972945384	-1.47546426890273	Trhr	22045
10416099	-0.219963377992498	8.96010469416619	-3.61981182983129	0.0020050058417813	0.0758105985381094	-1.47725310973035	Adra1a	11549
10354019	-0.204077534508887	8.6168047474106	-3.61947577396581	0.00200649455279231	0.0758105985381094	-1.47796381482693	Cracdl	72097
10373918	0.269579653295478	6.44206898196489	3.61826919725881	0.00201184869524	0.0759303590081892	-1.48051547027355	Lif	16878
10344309	-0.234231507583287	10.6770226936755	-3.61662367853048	0.00201917354157209	0.0761241565130651	-1.48399523429439	NA	NA
10540493	0.370827209818065	8.89343630477065	3.61596461488743	0.0020221147255707	0.076152446219759	-1.48538889803523	Edem1	192193
10565292	-0.116112659089904	11.0776896006121	-3.61425831286709	0.0020297492017417	0.0763572318750448	-1.48899692473695	Arnt2	11864
10450675	0.425045920346633	7.10657013215925	3.61159317804605	0.00204173116336667	0.0766524907045734	-1.49463202719077	H2-T24	15042
10352756	-0.139153775521331	10.4135002965083	-3.61153173255518	0.00204200823913795	0.0766524907045734	-1.49476194033975	Lpgat1	226856
10593913	0.182965987509849	8.1557418747744	3.61066136807739	0.00204593698693387	0.076670075611324	-1.49660210866067	1700017B05Rik	74211
10547769	0.38305581308493	7.52464361080312	3.61045091208898	0.0020468880945716	0.076670075611324	-1.49704705731831	Ptpn6	15170
10438049	-0.232938955047464	8.85028746657771	-3.60895058406456	0.00205368123591828	0.0768417220242405	-1.50021897927336	Spag6l	50525
10503134	-0.119066222572588	10.9717082317243	-3.60635933147124	0.00206546667276478	0.0771995930594665	-1.50569690817755	Sdcbp	53378
10530380	-0.138610756703246	8.42848310598126	-3.60318111638564	0.00208001357328998	0.0776597978598925	-1.51241503000643	Gnpda2	67980
10416110	-0.18886023685543	7.0431798103019	-3.60241222075134	0.00208354813531504	0.0776786724318873	-1.5140402159214	NA	NA
10542993	0.484705780229662	7.13984771045254	3.60191693979618	0.0020858280704528	0.0776786724318873	-1.5150870503068	Pon3	269823
10390707	0.329578068268869	5.45156270966889	3.60161412456599	0.00208722324658753	0.0776786724318873	-1.51572707714199	Top2a	21973
10394812	-0.1874695706264	10.0053424285283	-3.60096647313808	0.00209021031923346	0.0776793945134904	-1.51709592374651	Gm4983	245297
10363070	0.523216084929885	5.91690335138046	3.60064120324273	0.00209171211923553	0.0776793945134904	-1.51778338802771	Lilr4b	14727
10495518	-0.222106125399474	9.53875211033635	-3.59894135808357	0.00209957792449995	0.0778246265860627	-1.52137591995056	Olfm3	229759
10427628	0.271047822385245	6.0571810561118	3.5988286114907	0.00210010068290353	0.0778246265860627	-1.52161419647292	Il7r	16197
10351691	0.422938440992817	6.18825525584191	3.5970314883495	0.00210845067484295	0.0780144938849694	-1.52541207832136	Slamf6	30925
10450325	0.522051966112349	7.40215131190122	3.59615207356339	0.00211254872712214	0.0780144938849694	-1.52727047067298	Cfb	14962
10377265	0.240319934014927	7.70850389511192	3.59582222392351	0.00211408785972384	0.0780144938849694	-1.52796749930082	Pik3r5	320207
10436830	0.170149520645678	9.25657971469061	3.59554421597476	0.00211538595610701	0.0780144938849694	-1.52855497142255	Ifnar2	15976
10342436	-0.206199347612895	11.6426716596773	-3.59531728711437	0.00211644613732814	0.0780144938849694	-1.52903450165909	NA	NA
10571530	0.138256668803358	9.93931753611578	3.59365728137744	0.00212421754116698	0.0781387112588731	-1.53254219553781	Fat1	14107
10568369	0.277069806255135	8.60836664500923	3.59363715999387	0.00212431191425878	0.0781387112588731	-1.53258471201759	Cox6a2	12862
10538658	-0.121433795902016	10.2069267983539	-3.59311773399039	0.0021267495632933	0.0781456816279864	-1.53368224879256	Herc3	73998
10385761	-0.127197630612709	11.1475465939922	-3.59218176012883	0.00213114907850485	0.0782246483303363	-1.53565989286972	Ube2b	22210
10514221	0.216274385177179	8.48785382006489	3.59068535533198	0.00213820168083621	0.0783651212122526	-1.53882155243204	Plin2	11520
10401829	-0.257360023140397	8.26757486115757	-3.59041358255837	0.00213948504115154	0.0783651212122526	-1.53939574630396	Eif1ad7	435337
10399426	-0.207961611815399	4.47396070289543	-3.58923597649772	0.0021450547617584	0.0784136089513555	-1.54188369615198	NA	NA
10341326	-0.431240110334654	8.95229776988349	-3.58917985813118	0.00214532054409491	0.0784136089513555	-1.54200225588723	NA	NA
10498992	0.331564016131999	7.83557387955108	3.58848486923069	0.00214861479653392	0.078446715920045	-1.54347052053417	Tlr2	24088
10400395	-0.227409355282507	9.01690793659444	-3.58803708937971	0.00215073993877454	0.078446715920045	-1.54441650128585	Ppp2r3c	59032
10384352	-0.156461295065657	6.70475407538243	-3.58669902706173	0.00215710277537397	0.0785454873009552	-1.54724320594703	Zpbp	53604
10570837	0.179605697509032	10.6267774285601	3.58612858651623	0.00215982105376443	0.0785454873009552	-1.54844824148773	Slc20a2	20516
10513666	0.247913380572784	8.2719993872211	3.58592741353003	0.00216078050030765	0.0785454873009552	-1.54887320653199	Akna	100182
10596893	-0.12007060291395	10.0795138091002	-3.58556992169952	0.00216248651746301	0.0785454873009552	-1.54962837765474	Dag1	13138
10489569	0.162532084825603	11.170415931341	3.58479142953793	0.00216620625865546	0.0785984650844091	-1.55127284312089	Pltp	18830
10519951	0.274714515182979	7.84025980485011	3.5836646710826	0.00217160132719621	0.0787092602067578	-1.55365289626102	Gsap	212167
10512443	-0.164403711416565	8.97594985387869	-3.58314114287768	0.00217411259053147	0.0787092602067578	-1.55475871301499	Stoml2	66592
10524312	0.166597263309235	9.15889501378766	3.5827370523958	0.00217605290732722	0.0787092602067578	-1.55561223463242	Ttc28	209683
10379389	0.376084112079966	7.89936366374711	3.58167179562893	0.00218117618970426	0.0788125616986696	-1.55786221546158	Adap2	216991
10347508	-0.134177693236804	10.457597697978	-3.57905553668227	0.00219380983566916	0.0791867392397301	-1.56338777942468	Retreg2	227298
10370497	-0.184209634058963	11.2911186433828	-3.57649172241435	0.00220626075804692	0.0795535518150529	-1.56880207479787	Pdxk	216134
10570168	0.160425069246283	5.87258989464898	3.57599344195993	0.00220868874566689	0.0795585707765608	-1.56985429147621	Tex29	75528
10431894	0.230377437979337	11.4551543616747	3.57320154856091	0.0022223420817877	0.0799675059657769	-1.57574956809524	Slc38a2	67760
10476969	-0.120446247129987	11.2172817116519	-3.57139003483472	0.00223124583298649	0.0802048657234853	-1.57957438358278	Pygb	110078
10536898	0.299102924277043	7.74911374054869	3.56994884046128	0.00223835473318031	0.0803581984419433	-1.58261712818448	Irf5	27056
10584317	0.175397739602723	7.89786368679848	3.56945230103712	0.00224080919294138	0.0803581984419433	-1.58366541757639	Esam	69524
10490053	0.193832799867121	6.55278510902241	3.56912130201155	0.00224244684950187	0.0803581984419433	-1.58436420896312	Zfp217	228913
10363905	-0.122497337431289	13.0881136069829	-3.56447497067191	0.00226556097118031	0.0811028829641892	-1.59417244632771	Zwint	52696
10351623	0.362460976504148	7.68211053511439	3.56194218391567	0.00227826031942709	0.0814735892009113	-1.59951835221888	F11r	16456
10366653	-0.276274857253703	7.25731923160005	-3.55994038305726	0.00228834730511447	0.0817015705079553	-1.60374315629988	Wif1	24117
10454828	0.234853473932981	9.31847843941111	3.55974458575603	0.0022893362967419	0.0817015705079553	-1.60415636971578	Pnet-ps	448986
10414102	0.217518145139806	7.17504005347535	3.559216556378	0.00229200554174439	0.0817129360318309	-1.60527071520476	Mmrn2	105450
10582664	-0.158240608358646	10.6182283810567	-3.55822350467762	0.00229703389786918	0.0817557212928324	-1.60736637670596	2310022B05Rik	69551
10506643	-0.123504441743254	11.494876124002	-3.55805077129774	0.00229790965774158	0.0817557212928324	-1.60773089216823	Tmem59	56374
10430302	0.478242215323327	7.45656192605231	3.55669853515164	0.00230477697364473	0.0818076805259651	-1.61058440383644	Csf2rb2	12984
10566574	0.440922342299848	8.37286874196944	3.55643397771872	0.0023061229069047	0.0818076805259651	-1.61114266026283	Gvin1	74558
10601865	-0.157449248591296	6.2098541025997	-3.55637352309817	0.00230643057869522	0.0818076805259651	-1.61127022791892	NA	NA
10416974	-0.142471995333445	9.33626907862795	-3.55482426133516	0.00231432915840762	0.0820041605976034	-1.61453928534875	Gpc6	23888
10458278	0.547374815115147	7.40135570760316	3.55407885667502	0.00231813900759077	0.0820555111037223	-1.61611207562485	Mzb1	69816
10529937	-0.170088227365078	11.3184736724304	-3.55319747460476	0.00232265188754469	0.0821316171017839	-1.61797171782705	Kcnip4	80334
10475941	-0.185454655727902	8.61578496338992	-3.55203121318693	0.00232863682421972	0.0822595691157291	-1.62043233483661	Zc3h6	78751
10342262	-0.19242296803681	9.1216199286586	-3.54851023618673	0.00234679855550174	0.0828169723748633	-1.62786033757366	NA	NA
10576835	0.187433469267553	4.86728574559879	3.54804477526901	0.0023492099717648	0.0828179904853391	-1.62884221792953	Cd209f	69142
10371846	0.302947150659699	8.2743892260712	3.54581267074459	0.00236080806915025	0.0828712552735524	-1.63355054999401	Apaf1	11783
10420372	-0.175594510132843	8.41388972303289	-3.54580579434574	0.00236084388683972	0.0828712552735524	-1.6335650542233	Cryl1	68631
10385283	-0.153125800667022	11.6179291718002	-3.54526625850027	0.00236365589556568	0.0828712552735524	-1.63470307257149	Gabrg2	14406
10570513	-0.210160246186913	8.55502318229577	-3.54512996443485	0.00236436677286657	0.0828712552735524	-1.63499054762815	Kbtbd11	74901
10544588	0.570895391226665	5.69916610313015	3.54504247719631	0.00236482319722908	0.0828712552735524	-1.6351750772236	Gimap3	83408
10483401	0.513647036092504	5.64352449280815	3.5447284576709	0.00236646216980362	0.0828712552735524	-1.63583740742866	Spc25	66442
10541104	0.167444136996268	9.95682002095326	3.54431589852462	0.00236861716716849	0.0828712552735524	-1.63670756508986	Hnrnpf	98758
10443201	-0.137768722767998	10.7722354200372	-3.54409082372977	0.00236979366346119	0.0828712552735524	-1.63718228031876	Pacsin1	23969
10447361	0.207798045275552	7.69693388662937	3.54201661741394	0.00238066315558721	0.0831280788697139	-1.64155688326214	Ttc7	225049
10437773	-0.199956742797219	7.85506592436134	-3.54177723268843	0.00238192078694577	0.0831280788697139	-1.64206173441189	NA	NA
10539766	0.244732001504255	9.19344324504458	3.54015798698664	0.00239044498481548	0.0832590264584681	-1.64547652229371	Aak1	269774
10440964	-0.148459454591277	10.2092636350011	-3.54015449167766	0.00239046341788122	0.0832590264584681	-1.64548389322935	Cryzl1	66609
10351825	0.202409279261492	8.11760482276453	3.53805545063741	0.00240155855828551	0.0835617372232276	-1.64991018328073	Tagln2	21346
10340404	0.465389560937552	8.24521999729268	3.53627250745159	0.00241102299020646	0.0838071591395766	-1.65366962115489	NA	NA
10342840	-0.598397936127507	5.06011580423242	-3.53577912868457	0.00241364853365452	0.0838146084214097	-1.65470989129672	NA	NA
10509838	-0.166658578047072	10.0381223386933	-3.53441418364693	0.00242092695660128	0.083983454103254	-1.65758771833992	Padi2	18600
10456423	-0.217389442199691	8.55315560372297	-3.53379584189118	0.00242423136073121	0.0840142393808741	-1.65889136779641	Seh1l	72124
10520392	-0.19131474885207	8.26312515122455	-3.53262972247335	0.00243047525787653	0.0841467330316617	-1.6613498082943	Rnf32	56874
10545812	-0.173326223586834	11.3353227940502	-3.53195740586282	0.002434082374126	0.0841877645021092	-1.66276714956982	Sfxn5	94282
10510700	-0.181028896001187	8.52263993644891	-3.53108444126075	0.00243877393413504	0.084266184841485	-1.66460742862061	Gpr153	100129
10391798	0.456261450181129	10.4582481962872	3.52972201559104	0.00244611392908192	0.0844358690912489	-1.66747940079432	Gfap	14580
10566580	0.371643764694251	5.05599451633879	3.52459244852185	0.00247394630291091	0.0853118784614912	-1.67829102057087	Gvin-ps6	209380
10511269	-0.158290157193351	10.911157254821	-3.52381742530441	0.00247817870650782	0.0853422230776622	-1.67992434441133	Sdf4	20318
10483379	-0.138343245425723	2.9903148511643	-3.52353247396411	0.00247973663142804	0.0853422230776622	-1.68052485245579	NA	NA
10432492	-0.117991389306724	12.7904937886546	-3.52297836201405	0.00248276892965942	0.0853620652769154	-1.68169257090554	Faim2	72393
10517116	0.167351602854845	9.05894826420732	3.52010285453522	0.00249856389080398	0.0857577913176033	-1.68775189783052	Rps6ka1	20111
10375216	-0.200813018032573	8.82103350537393	-3.51998507543719	0.0024992129633122	0.0857577913176033	-1.68800006892924	Pank3	211347
10456353	-0.380367506586511	8.33885946493089	-3.51905747926477	0.00250433072990025	0.0857754002962285	-1.68995455465627	Grp	225642
10548333	0.720377493380568	6.19515092187365	3.51899028478269	0.00250470186112444	0.0857754002962285	-1.69009613344439	Cd69	12515
10517727	0.182842277687116	6.91462882342327	3.51855107304741	0.00250712907655259	0.0857754002962285	-1.69102154291789	Klhdc7a	242721
10544704	-0.446878579588367	7.94907872723055	-3.51796553607974	0.00251036855696324	0.0857801298851838	-1.69225523012483	Npvf	60531
10585467	-0.21083696883977	7.64724258749622	-3.51742278479286	0.00251337503260145	0.0857801298851838	-1.69339874387709	Hykk	235386
10418506	0.207503506235657	7.33031415122124	3.51718908590294	0.00251467066608177	0.0857801298851838	-1.69389111224595	Stab1	192187
10542665	-0.13993534536201	10.6203123984587	-3.51639529535326	0.00251907641140236	0.0858461726081825	-1.69556347350869	Cmas	12764
10433088	-0.139714420798823	11.264190081111	-3.51563969997863	0.00252327727375994	0.0858769247680734	-1.69715531343189	Cbx5	12419
10363132	-0.227060297932855	5.21367164419029	-3.51515128109487	0.00252599641808851	0.0858769247680734	-1.69818425622959	Nepn	66650
10430201	0.297319838209756	8.8028996169337	3.51490107372389	0.00252739050741482	0.0858769247680734	-1.69871135518733	Myh9	17886
10411622	0.459793666142721	5.09437526529994	3.51393576240105	0.0025327761198547	0.0858928595447287	-1.70074487483886	Naip6	17952
10491846	0.236935639952153	6.91769218827829	3.51393121350966	0.00253280152570043	0.0858928595447287	-1.7007544573137	NA	NA
10548000	0.138177496529029	7.64092755774372	3.51295990369616	0.0025382321436869	0.0859931279868972	-1.70280052961972	Ltbr	17000
10356593	-0.147674271386188	8.82259225987834	-3.51203084944432	0.00254343731163985	0.0860855705478102	-1.70475751183861	Hes6	55927
10339873	-0.233253919951419	10.858005403317	-3.51099317022684	0.00254926357985678	0.0861821037248746	-1.70694321348687	NA	NA
10439634	-0.180793944593304	9.27439613799799	-3.51029137164452	0.00255321147431174	0.0861821037248746	-1.70842138305472	Gtpbp8	66067
10549582	-0.11633208900466	9.80836184438108	-3.51019972513541	0.00255372746940796	0.0861821037248746	-1.70861441109133	Tsen34	66078
10591092	-0.180778184135971	9.12245970935597	-3.50892006340335	0.00256094312668837	0.0863417876660404	-1.71130958631724	Fat3	270120
10343104	0.557458631302442	6.25830752379023	3.50770356735465	0.00256782134913098	0.086374810366499	-1.71387158833434	NA	NA
10494395	0.253068519922723	10.1714384016391	3.50760352742296	0.00256838780182422	0.086374810366499	-1.71408227156334	H2ac18	15267
10582310	-0.183217291395747	8.27150945097679	-3.50737177452762	0.0025697005242598	0.086374810366499	-1.71457033769691	Mvd	192156
10595633	0.379733743819045	6.95516751139143	3.50699040670743	0.00257186216137303	0.086374810366499	-1.7153734788226	Bcl2a1d	12047
[truncated: 33,725 more rows]

## Sheet: AAV-79Q vs AAV-18Q 4 weeks p.i
Probe ID	logFC2	AveExpr	t	P.Value	adj.P.Val	B	SYMBOL	ENTREZID
[truncated: 34,760 more rows]

## Sheet: BACHD 2 mo vs WT 2 mo
Probe ID	logFC2	AveExpr	t	P.Value	adj.P.Val	B	SYMBOL	ENTREZID
[truncated: 34,760 more rows]

[truncated: 2 more sheets: BACHD 10 mo vs WT 10 mo, Figure 1F, 1G, 1H]
