# Supplementary material for: Microarray profiling of hypothalamic gene expression changes in Huntington’s disease mouse models
Source: Front Neurosci. 2022 Nov 3;16:1027269. doi: 10.3389/fnins.2022.1027269 (PMC9671106; doi:10.3389/fnins.2022.1027269)
Supplement: Supplementary Data Sheet 2 — DAVID Functional Annotation Analyses in 18Q vs. WT and 79Q vs. WT. [file Data_Sheet_2.XLSX]

## Sheet: DAVID_18Q vs WT
Category	Percentage (involved genes/total genes)	Gene count (from imported gene set)
UP_KW_BP		46.8%	101
GOTERM_BP_DIRECT		88.4	191
KEGG_PATHWAY		46.3%	100
Annotation Cluster 1	Enrichment Score: 8.401868267339385
Category	Term	Count	%	PValue	Genes	List Total	Pop Hits	Pop Total	Fold Enrichment	Bonferroni	Benjamini	FDR
UP_KW_BIOLOGICAL_PROCESS	KW-0391~Immunity	28	12.962962962962962	1.8927836448185992E-11	74735, 217203, 75345, 109032, 16172, 246177, 170743, 434341, 30925, 17948, 16797, 107607, 21897, 16142, 12363, 211550, 71398, 21636, 240754, 21898, 20963, 56743, 24088, 27056, 14962, 195176, 216799, 231655	101	645	10725	4.609716785632052	1.3817337274346642E-9	1.1269035839820941E-9	1.0964467303609564E-9
UP_KW_BIOLOGICAL_PROCESS	KW-0399~Innate immunity	21	9.722222222222223	3.045685362113768E-11	21897, 74735, 217203, 12363, 211550, 71398, 109032, 75345, 16172, 20963, 21898, 27056, 24088, 170743, 434341, 14962, 30925, 17948, 231655, 107607, 216799	101	339	10725	6.578025059143083	2.22335072574964E-9	1.1269035839820941E-9	1.0964467303609564E-9
GOTERM_BP_DIRECT	GO:0002376~immune system process	25	11.574074074074074	1.2018446359803234E-10	74735, 217203, 75345, 109032, 16172, 246177, 170743, 434341, 30925, 17948, 16797, 107607, 21897, 12363, 211550, 71398, 240754, 21898, 20963, 56743, 24088, 27056, 14962, 216799, 231655	191	503	19672	5.119024075442632	1.652535610574546E-7	1.6513345298369644E-7	1.628499481753338E-7
GOTERM_BP_DIRECT	GO:0045087~innate immune response	24	11.11111111111111	2.0094635692927053E-7	21897, 224938, 74735, 217203, 12363, 211550, 71398, 209387, 109032, 75345, 16172, 20963, 21898, 27056, 24088, 170743, 434341, 14962, 195176, 30925, 17948, 231655, 107607, 216799	191	683	19672	3.619142526427142	2.762631008010885E-4	1.3805014721040884E-4	1.3614115681958078E-4
UP_KW_BIOLOGICAL_PROCESS	KW-0395~Inflammatory response	10	4.62962962962963	7.02981969471086E-5	21897, 12363, 27056, 24088, 170743, 17948, 20306, 16172, 216799, 21898	101	191	10725	5.559587372349801	0.005118802811306944	0.0017340221913620122	0.0016871567267306065
Annotation Cluster 2	Enrichment Score: 2.63627895626909
Category	Term	Count	%	PValue	Genes	List Total	Pop Hits	Pop Total	Fold Enrichment	Bonferroni	Benjamini	FDR
GOTERM_BP_DIRECT	GO:0019221~cytokine-mediated signaling pathway	8	3.7037037037037033	8.148452883021725E-4	60504, 16197, 16185, 27056, 50498, 16194, 100041146, 15976	191	156	19672	5.2817827896361935	0.6740036196414827	0.06997483913294907	0.06900721035309024
KEGG_PATHWAY	mmu04060:Cytokine-cytokine receptor interaction	11	5.092592592592593	0.0014137445776651982	60504, 16197, 16185, 17000, 50498, 20308, 16194, 20306, 16172, 12767, 15976	100	292	8941	3.3681849315068493	0.23678558218826828	0.09000840477801762	0.08435342646735683
KEGG_PATHWAY	mmu04630:JAK-STAT signaling pathway	7	3.2407407407407405	0.010708213469346535	14580, 60504, 16197, 16185, 12444, 16194, 15976	100	168	8941	3.7254166666666673	0.8720733424741163	0.12782929829032427	0.11979813818831436
Annotation Cluster 3	Enrichment Score: 2.429399370135744
Category	Term	Count	%	PValue	Genes	List Total	Pop Hits	Pop Total	Fold Enrichment	Bonferroni	Benjamini	FDR
GOTERM_BP_DIRECT	GO:0001775~cell activation	5	2.314814814814815	7.824322480291323E-6	21897, 24088, 14268, 21857, 20963	191	14	19672	36.78384442782349	0.010700819977378373	0.0035835396959734258	0.0035339856535982475
GOTERM_BP_DIRECT	GO:0032755~positive regulation of interleukin-6 production	9	4.166666666666666	1.2348632077019508E-5	21897, 217203, 24088, 170743, 16194, 16172, 107607, 20963, 21898	191	111	19672	8.35092684307344	0.016836135094400184	0.004241755118456201	0.004183099116090359
GOTERM_BP_DIRECT	GO:0032757~positive regulation of interleukin-8 production	6	2.7777777777777777	3.060320719078844E-4	21897, 24088, 170743, 107607, 20963, 21898	191	61	19672	10.130632563728435	0.343517012989318	0.04204880668014332	0.04146734574351834
GOTERM_BP_DIRECT	GO:0002755~MyD88-dependent toll-like receptor signaling pathway	4	1.8518518518518516	3.7042655608448644E-4	21897, 24088, 170743, 21898	191	15	19672	27.465270506108205	0.3991625661533996	0.0424138406716737	0.04182733195787326
GOTERM_BP_DIRECT	GO:0032760~positive regulation of tumor necrosis factor production	7	3.2407407407407405	0.001009962512294575	21897, 217203, 24088, 74131, 107607, 20963, 21898	191	118	19672	6.109858904960511	0.7507752535983303	0.07303623641540767	0.0720262739031131
GOTERM_BP_DIRECT	GO:0002224~toll-like receptor signaling pathway	4	1.8518518518518516	0.00154571879432455	21897, 24088, 170743, 21898	191	24	19672	17.165794066317627	0.8808065700649779	0.09653716470008782	0.09520222574135298
KEGG_PATHWAY	mmu04620:Toll-like receptor signaling pathway	6	2.7777777777777777	0.004939033834011898	21897, 27056, 24088, 170743, 15976, 21898	100	100	8941	5.364599999999999	0.6115896106607691	0.10835665749308211	0.10154890937833351
KEGG_PATHWAY	mmu05162:Measles	7	3.2407407407407405	0.005521222848188123	16185, 24088, 170743, 12444, 69142, 15976, 21898	100	146	8941	4.286780821917809	0.652668469838924	0.10835665749308211	0.10154890937833351
GOTERM_BP_DIRECT	GO:0007252~I-kappaB phosphorylation	3	1.3888888888888888	0.006748628668717499	24088, 170743, 21898	191	13	19672	23.76802255336287	0.9999095594203947	0.2897692434630576	0.2857622451910066
GOTERM_BP_DIRECT	GO:0032733~positive regulation of interleukin-10 production	4	1.8518518518518516	0.008241824687433966	24088, 74131, 20963, 21898	191	43	19672	9.580908316084258	0.9999885722667409	0.323550489158122	0.3190763557563721
GOTERM_BP_DIRECT	GO:0032722~positive regulation of chemokine production	4	1.8518518518518516	0.015336080917871234	24088, 170743, 16194, 21898	191	54	19672	7.62924180725228	0.9999999994097533	0.49004128328267615	0.4832648754352447
GOTERM_BP_DIRECT	GO:1901224~positive regulation of NIK/NF-kappaB signaling	4	1.8518518518518516	0.02918183256984815	24088, 170743, 107607, 21898	191	69	19672	5.97071097958874	1.0	0.7034357535258132	0.6937084760025306
GOTERM_BP_DIRECT	GO:0032735~positive regulation of interleukin-12 production	3	1.3888888888888888	0.0701072565817148	24088, 20963, 21898	191	45	19672	6.866317626527051	1.0	1.0	0.9868900218499636
GOTERM_BP_DIRECT	GO:0032728~positive regulation of interferon-beta production	3	1.3888888888888888	0.0812496282834296	24088, 170743, 21898	191	49	19672	6.305801901912598	1.0	1.0	0.9868900218499636
KEGG_PATHWAY	mmu05152:Tuberculosis	5	2.314814814814815	0.13873843832845634	21897, 24088, 20963, 69142, 21898	100	180	8941	2.483611111111111	0.9999999999995919	0.667649334392105	0.6257027793517633
GOTERM_BP_DIRECT	GO:0006952~defense response	4	1.8518518518518516	0.14693166313349532	21897, 24088, 620913, 107607	191	137	19672	3.00714640577827	1.0	1.0	0.9868900218499636
Annotation Cluster 4	Enrichment Score: 2.338924296352126
Category	Term	Count	%	PValue	Genes	List Total	Pop Hits	Pop Total	Fold Enrichment	Bonferroni	Benjamini	FDR
GOTERM_BP_DIRECT	GO:0098609~cell-cell adhesion	9	4.166666666666666	7.438438272816562E-4	54167, 22329, 17064, 11829, 16403, 12741, 16456, 270120, 16408	191	200	19672	4.63476439790576	0.640544843276895	0.0681360945789997	0.06719389239777628
KEGG_PATHWAY	mmu04514:Cell adhesion molecules	8	3.7037037037037033	0.003103222489214833	54167, 15042, 22329, 16403, 12741, 16456, 16408, 225825	100	174	8941	4.11080459770115	0.44768517852495193	0.10835665749308211	0.10154890937833351
KEGG_PATHWAY	mmu04670:Leukocyte transendothelial migration	5	2.314814814814815	0.04168045330431776	22329, 12741, 16456, 16408, 12767	100	118	8941	3.7885593220338984	0.9997059127631267	0.3317069408801955	0.3108667142280366
Annotation Cluster 5	Enrichment Score: 1.944315259759788
Category	Term	Count	%	PValue	Genes	List Total	Pop Hits	Pop Total	Fold Enrichment	Bonferroni	Benjamini	FDR
GOTERM_BP_DIRECT	GO:0001774~microglial cell activation	5	2.314814814814815	1.8981545280766815E-4	21897, 59027, 12362, 24088, 21898	191	30	19672	17.165794066317627	0.2297352725257058	0.03241821897171188	0.03196993210092402
GOTERM_BP_DIRECT	GO:0071346~cellular response to interferon-gamma	7	3.2407407407407405	6.66590676107012E-4	12362, 11829, 24088, 22352, 20308, 20306, 21898	191	109	19672	6.614342667755415	0.6002307612103219	0.06646527990923792	0.06554618215212328
GOTERM_BP_DIRECT	GO:0050729~positive regulation of inflammatory response	6	2.7777777777777777	0.0020857151721623904	12362, 24088, 18783, 72310, 16172, 21898	191	93	19672	6.644823509542307	0.9433494336769107	0.11940719360629685	0.11775600242833496
KEGG_PATHWAY	mmu05144:Malaria	4	1.8518518518518516	0.02503805492749926	22329, 24088, 16408, 21898	100	57	8941	6.27438596491228	0.9921178639003185	0.26568158284179766	0.24898954622346486
KEGG_PATHWAY	mmu05134:Legionellosis	4	1.8518518518518516	0.029842655243684367	12362, 24088, 17948, 21898	100	61	8941	5.862950819672132	0.9969319982471655	0.2971443217234764	0.2784755685261898
GOTERM_BP_DIRECT	GO:0009617~response to bacterium	7	3.2407407407407405	0.05793296238631612	12362, 24088, 434341, 109032, 20716, 12633, 21898	191	284	19672	2.5386033478357053	1.0	0.9827146952938067	0.9691254818945475
KEGG_PATHWAY	mmu05417:Lipid and atherosclerosis	6	2.7777777777777777	0.09123829388557422	22329, 12362, 24088, 18018, 216799, 21898	100	216	8941	2.483611111111111	0.9999999884134676	0.5445785666295212	0.5103642064224309
GOTERM_BP_DIRECT	GO:0032496~response to lipopolysaccharide	4	1.8518518518518516	0.26760312444489526	22329, 12362, 24088, 21898	191	186	19672	2.2149411698474357	1.0	1.0	0.9868900218499636
Annotation Cluster 6	Enrichment Score: 1.6095265725241734
Category	Term	Count	%	PValue	Genes	List Total	Pop Hits	Pop Total	Fold Enrichment	Bonferroni	Benjamini	FDR
GOTERM_BP_DIRECT	GO:0032731~positive regulation of interleukin-1 beta production	7	3.2407407407407405	3.859877783333474E-5	217203, 12362, 12363, 24088, 107607, 216799, 21898	191	65	19672	11.091743858236004	0.051690491099129265	0.010606944148600387	0.010460268792833715
KEGG_PATHWAY	mmu05135:Yersinia infection	7	3.2407407407407405	0.003634181203850471	12362, 215280, 14268, 16797, 18018, 216799, 21898	100	134	8941	4.670671641791045	0.5011216341278886	0.10835665749308211	0.10154890937833351
KEGG_PATHWAY	mmu05132:Salmonella infection	9	4.166666666666666	0.00685863791968636	69654, 12362, 235661, 12363, 24088, 17948, 107607, 216799, 21898	100	253	8941	3.180592885375494	0.7313948703647164	0.10916665355500789	0.10230801563532153
KEGG_PATHWAY	mmu04621:NOD-like receptor signaling pathway	8	3.7037037037037033	0.008788774803505572	59027, 12362, 12363, 17948, 107607, 216799, 15976, 21898	100	211	8941	3.389952606635071	0.8147550286413673	0.11191039916463762	0.10487937932183317
GOTERM_BP_DIRECT	GO:0050727~regulation of inflammatory response	5	2.314814814814815	0.010882686944378937	100182, 12362, 12363, 216799, 21898	191	89	19672	5.78622271898347	0.9999997077665141	0.3834054323481195	0.37810361050342206
KEGG_PATHWAY	mmu04217:Necroptosis	7	3.2407407407407405	0.013251163317198788	15267, 12362, 18783, 216799, 15976, 12633, 21898	100	176	8941	3.556079545454546	0.9217534848359937	0.148880717269704	0.13952695492815195
GOTERM_BP_DIRECT	GO:0043280~positive regulation of cysteine-type endopeptidase activity involved in apoptotic process	4	1.8518518518518516	0.019410546175929105	12362, 107607, 216799, 20963	191	59	19672	6.982695891383442	0.9999999999980279	0.5556268842859706	0.5479435430913321
KEGG_PATHWAY	mmu05321:Inflammatory bowel disease	4	1.8518518518518516	0.03111458866214412	60504, 24088, 18018, 21898	100	62	8941	5.768387096774194	0.9976120150115662	0.2971443217234764	0.2784755685261898
KEGG_PATHWAY	mmu05133:Pertussis	4	1.8518518518518516	0.05351609022504463	12362, 107607, 216799, 21898	100	77	8941	4.644675324675325	0.9999726077344515	0.39313743203782786	0.3684376980878073
KEGG_PATHWAY	mmu05235:PD-L1 expression and PD-1 checkpoint pathway in cancer	4	1.8518518518518516	0.07370745623549677	24088, 16797, 18018, 21898	100	88	8941	4.064090909090909	0.9999995544462281	0.4854525565855132	0.454952919522549
KEGG_PATHWAY	mmu05417:Lipid and atherosclerosis	6	2.7777777777777777	0.09123829388557422	22329, 12362, 24088, 18018, 216799, 21898	100	216	8941	2.483611111111111	0.9999999884134676	0.5445785666295212	0.5103642064224309
KEGG_PATHWAY	mmu05164:Influenza A	5	2.314814814814815	0.12506618805116307	12362, 170743, 216799, 15976, 21898	100	173	8941	2.584104046242775	0.9999999999917346	0.6384727738804951	0.5983593011759614
KEGG_PATHWAY	mmu05170:Human immunodeficiency virus 1 infection	6	2.7777777777777777	0.12702599689769012	15042, 24088, 209387, 18018, 12767, 21898	100	240	8941	2.2352499999999997	0.9999999999946142	0.6384727738804951	0.5983593011759614
GOTERM_BP_DIRECT	GO:0071222~cellular response to lipopolysaccharide	5	2.314814814814815	0.3152603148033119	12362, 22352, 22169, 216799, 21898	191	294	19672	1.751611639420166	1.0	1.0	0.9868900218499636
KEGG_PATHWAY	mmu05161:Hepatitis B	3	1.3888888888888888	0.5421111243717411	24088, 18018, 21898	100	163	8941	1.6455828220858895	1.0	1.0	0.9421052631578948
Annotation Cluster 7	Enrichment Score: 1.5909212675753452
Category	Term	Count	%	PValue	Genes	List Total	Pop Hits	Pop Total	Fold Enrichment	Bonferroni	Benjamini	FDR
KEGG_PATHWAY	mmu04151:PI3K-Akt signaling pathway	11	5.092592592592593	0.006240435771852897	16197, 16185, 24088, 320207, 16403, 12444, 14268, 16194, 20963, 15976, 21898	100	359	8941	2.73958217270195	0.6974951104264426	0.10835665749308211	0.10154890937833351
KEGG_PATHWAY	mmu04630:JAK-STAT signaling pathway	7	3.2407407407407405	0.010708213469346535	14580, 60504, 16197, 16185, 12444, 16194, 15976	100	168	8941	3.7254166666666673	0.8720733424741163	0.12782929829032427	0.11979813818831436
KEGG_PATHWAY	mmu05200:Pathways in cancer	9	4.166666666666666	0.2525249299385254	16197, 16185, 16403, 12444, 14268, 16194, 12767, 15976, 22029	100	543	8941	1.4819337016574585	1.0	0.9538508067941002	0.893923007414366
Annotation Cluster 8	Enrichment Score: 1.314458491115393
Category	Term	Count	%	PValue	Genes	List Total	Pop Hits	Pop Total	Fold Enrichment	Bonferroni	Benjamini	FDR
GOTERM_BP_DIRECT	GO:0007160~cell-matrix adhesion	5	2.314814814814815	0.014059797552535962	22329, 16403, 13731, 14268, 16408	191	96	19672	5.364310645724259	0.9999999964961821	0.4711746789557174	0.46465916301673726
GOTERM_BP_DIRECT	GO:0007229~integrin-mediated signaling pathway	5	2.314814814814815	0.018346307915128417	16403, 14268, 16797, 16408, 20963	191	104	19672	4.951671365283931	0.9999999999912367	0.5556268842859706	0.5479435430913321
KEGG_PATHWAY	mmu04810:Regulation of actin cytoskeleton	4	1.8518518518518516	0.4416688608777687	16403, 14268, 16408, 12767	100	220	8941	1.6256363636363635	1.0	1.0	0.9421052631578948
Annotation Cluster 9	Enrichment Score: 1.233598617269928
Category	Term	Count	%	PValue	Genes	List Total	Pop Hits	Pop Total	Fold Enrichment	Bonferroni	Benjamini	FDR
KEGG_PATHWAY	mmu04061:Viral protein interaction with cytokine and cytokine receptor	6	2.7777777777777777	0.00396913623824376	16185, 17000, 20308, 16194, 20306, 12767	100	95	8941	5.646947368421053	0.5321527969218436	0.10835665749308211	0.10154890937833351
GOTERM_BP_DIRECT	GO:0006935~chemotaxis	4	1.8518518518518516	0.14020561064758555	58861, 20308, 20306, 12767	191	134	19672	3.074470579041963	1.0	1.0	0.9868900218499636
KEGG_PATHWAY	mmu04062:Chemokine signaling pathway	4	1.8518518518518516	0.35788438412680623	320207, 20308, 20306, 12767	100	192	8941	1.8627083333333332	1.0	1.0	0.9421052631578948
Annotation Cluster 10	Enrichment Score: 1.157855035558297
Category	Term	Count	%	PValue	Genes	List Total	Pop Hits	Pop Total	Fold Enrichment	Bonferroni	Benjamini	FDR
GOTERM_BP_DIRECT	GO:0046330~positive regulation of JNK cascade	6	2.7777777777777777	0.0035322808359909146	224938, 17000, 17948, 107607, 21898, 22029	191	105	19672	5.885415108451757	0.9922919060964032	0.1866674564865968	0.1840861743372188
UP_KW_BIOLOGICAL_PROCESS	KW-0053~Apoptosis	8	3.7037037037037033	0.19138315748084353	12362, 17000, 109032, 17948, 12047, 107607, 12633, 22029	101	505	10725	1.6821880207822764	0.9999998158281912	0.9419442954523656	0.9164863415212207
GOTERM_BP_DIRECT	GO:0006915~apoptotic process	7	3.2407407407407405	0.49713684616808407	12192, 17000, 109032, 17948, 107607, 12633, 22029	191	584	19672	1.2345262855913361	1.0	1.0	0.9868900218499636
Annotation Cluster 11	Enrichment Score: 1.104733595604388
Category	Term	Count	%	PValue	Genes	List Total	Pop Hits	Pop Total	Fold Enrichment	Bonferroni	Benjamini	FDR
KEGG_PATHWAY	mmu04650:Natural killer cell mediated cytotoxicity	5	2.314814814814815	0.038489725954725176	16797, 18018, 16408, 20963, 15976	100	115	8941	3.8873913043478265	0.9994451182100555	0.31963207205880473	0.2995504759085133
KEGG_PATHWAY	mmu04380:Osteoclast differentiation	5	2.314814814814815	0.05337055407664956	17060, 18018, 100041146, 20963, 15976	100	128	8941	3.492578125	0.9999717913812228	0.39313743203782786	0.3684376980878073
KEGG_PATHWAY	mmu05167:Kaposi sarcoma-associated herpesvirus infection	5	2.314814814814815	0.2361308240397095	15042, 320207, 18018, 20963, 15976	100	224	8941	1.9957589285714288	1.0	0.9538508067941002	0.893923007414366
Annotation Cluster 12	Enrichment Score: 0.9715035892276296
Category	Term	Count	%	PValue	Genes	List Total	Pop Hits	Pop Total	Fold Enrichment	Bonferroni	Benjamini	FDR
UP_KW_BIOLOGICAL_PROCESS	KW-0324~Glycolysis	3	1.3888888888888888	0.03979656134925998	21991, 15277, 13807	101	34	10725	9.369539895165987	0.9484156746446175	0.49082425664087315	0.47755873619111977
GOTERM_BP_DIRECT	GO:0006096~glycolytic process	3	1.3888888888888888	0.04956071236641938	21991, 15277, 13807	191	37	19672	8.35092684307344	1.0	0.9328276546775375	0.9199282911849076
KEGG_PATHWAY	mmu00010:Glycolysis / Gluconeogenesis	3	1.3888888888888888	0.1696040937775373	21991, 15277, 13807	100	67	8941	4.003432835820895	0.9999999999999997	0.7533577188723168	0.706026343864632
KEGG_PATHWAY	mmu01200:Carbon metabolism	3	1.3888888888888888	0.388656758367416	21991, 15277, 13807	100	121	8941	2.216776859504132	1.0	1.0	0.9421052631578948
Annotation Cluster 13	Enrichment Score: 0.5677890995589066
Category	Term	Count	%	PValue	Genes	List Total	Pop Hits	Pop Total	Fold Enrichment	Bonferroni	Benjamini	FDR
UP_KW_BIOLOGICAL_PROCESS	KW-0739~Sodium transport	4	1.8518518518518516	0.08679034727221246	53881, 67760, 110893, 76775	101	112	10725	3.7924328147100423	0.9986767374639937	0.7074288243871444	0.688309126430735
GOTERM_BP_DIRECT	GO:0006814~sodium ion transport	4	1.8518518518518516	0.12708408759406464	53881, 67760, 110893, 76775	191	128	19672	3.2185863874345553	1.0	1.0	0.9868900218499636
UP_KW_BIOLOGICAL_PROCESS	KW-0769~Symport	3	1.3888888888888888	0.27720545610144043	53881, 67760, 76775	101	111	10725	2.8699491570778695	0.9999999999489395	1.0	0.9863013698630136
UP_KW_BIOLOGICAL_PROCESS	KW-0406~Ion transport	6	2.7777777777777777	0.6878333706308545	53881, 67760, 110893, 76775, 74610, 12870	101	616	10725	1.0342998585572842	1.0	1.0	0.9863013698630136
GOTERM_BP_DIRECT	GO:0006811~ion transport	6	2.7777777777777777	0.6889804276707276	53881, 67760, 110893, 76775, 74610, 12870	191	598	19672	1.0333922849288202	1.0	1.0	0.9868900218499636
Annotation Cluster 14	Enrichment Score: 0.30982147320118936
Category	Term	Count	%	PValue	Genes	List Total	Pop Hits	Pop Total	Fold Enrichment	Bonferroni	Benjamini	FDR
UP_KW_BIOLOGICAL_PROCESS	KW-0444~Lipid biosynthesis	4	1.8518518518518516	0.2114043412805905	54486, 192156, 18783, 17855	101	170	10725	2.498543972044263	0.9999999704627621	0.9419442954523656	0.9164863415212207
GOTERM_BP_DIRECT	GO:0006629~lipid metabolic process	6	2.7777777777777777	0.6229437405959042	54486, 192156, 230379, 11816, 18783, 17855	191	554	19672	1.1154667624321923	1.0	1.0	0.9868900218499636
UP_KW_BIOLOGICAL_PROCESS	KW-0443~Lipid metabolism	5	2.314814814814815	0.8932496455769601	54486, 192156, 230379, 18783, 17855	101	691	10725	0.768365548566434	1.0	1.0	0.9863013698630136

## Sheet: DAVID_79Q vs WT
Category	Percentage (involved genes/total genes)	Gene count (from imported gene set)
UP_KW_BP	56.8%	105
GOTERM_BP_DIRECT	88.6%	164
KEGG_PATHWAY	52.4%	97
Annotation Cluster 1	Enrichment Score: 1.830152869237752
Category	Term	Count	%	PValue	Genes	List Total	Pop Hits	Pop Total	Fold Enrichment	Bonferroni	Benjamini	FDR
UP_KW_BIOLOGICAL_PROCESS	KW-0752~Steroid biosynthesis	5	2.7027027027027026	7.036263574549128E-4	208715, 66234, 14137, 16987, 12642	105	42	10725	12.15986394557823	0.05008502972045925	0.031109773880662932	0.02900776213196949
GOTERM_BP_DIRECT	GO:0008610~lipid biosynthetic process	4	2.1621621621621623	7.660244886163094E-4	66234, 60525, 14137, 12642	164	22	19672	21.809312638580934	0.6318551183007187	0.4990649543335256	0.4990649543335256
GOTERM_BP_DIRECT	GO:0016126~sterol biosynthetic process	4	2.1621621621621623	0.0019238283130459729	208715, 66234, 14137, 12642	164	30	19672	15.99349593495935	0.9188201606795119	0.6383608440472969	0.6383608440472969
UP_KW_BIOLOGICAL_PROCESS	KW-0756~Sterol biosynthesis	4	2.1621621621621623	0.001958263080975065	208715, 66234, 14137, 12642	105	26	10725	15.714285714285715	0.1333268456703951	0.04830382266405161	0.0450400508624265
GOTERM_BP_DIRECT	GO:0006694~steroid biosynthetic process	5	2.7027027027027026	0.0025845915654133206	208715, 66234, 14137, 16987, 12642	164	69	19672	8.692117355956167	0.9657705999835338	0.6383608440472969	0.6383608440472969
GOTERM_BP_DIRECT	GO:0006695~cholesterol biosynthetic process	4	2.1621621621621623	0.0044069455687717266	208715, 66234, 14137, 16987	164	40	19672	11.995121951219513	0.9968468614266099	0.717781259513695	0.717781259513695
UP_KW_BIOLOGICAL_PROCESS	KW-0152~Cholesterol biosynthesis	3	1.6216216216216217	0.017345626394092505	208715, 66234, 14137	105	21	10725	14.591836734693878	0.7212224634436042	0.21392939219380758	0.1994747035320638
KEGG_PATHWAY	mmu00100:Steroid biosynthesis	3	1.6216216216216217	0.0191164603580964	66234, 14137, 16987	97	20	8941	13.826288659793816	0.9900786734286825	0.500389303066932	0.49829562397460175
UP_KW_BIOLOGICAL_PROCESS	KW-0444~Lipid biosynthesis	6	3.2432432432432434	0.024687102788586723	208715, 66234, 56386, 14137, 16987, 12642	105	170	10725	3.6050420168067223	0.8387463302373744	0.25088078796889757	0.2339293833764045
UP_KW_BIOLOGICAL_PROCESS	KW-1207~Sterol metabolism	4	2.1621621621621623	0.027122247347988928	208715, 66234, 14137, 12642	105	67	10725	6.098081023454158	0.8656449873750077	0.25088078796889757	0.2339293833764045
UP_KW_BIOLOGICAL_PROCESS	KW-0753~Steroid metabolism	4	2.1621621621621623	0.05528951887215486	208715, 66234, 14137, 12642	105	89	10725	4.590690208667737	0.9842671443261232	0.3719476724126782	0.346816072925335
GOTERM_BP_DIRECT	GO:0008203~cholesterol metabolic process	4	2.1621621621621623	0.07345107649044766	208715, 66234, 14137, 12642	164	117	19672	4.100896393579321	1.0	1.0	1.0
GOTERM_BP_DIRECT	GO:0008202~steroid metabolic process	4	2.1621621621621623	0.09041157886294393	208715, 66234, 14137, 12642	164	128	19672	3.7484756097560976	1.0	1.0	1.0
UP_KW_BIOLOGICAL_PROCESS	KW-0153~Cholesterol metabolism	3	1.6216216216216217	0.11806546141998953	208715, 66234, 14137	105	61	10725	5.023419203747072	0.9998960430292217	0.6240602960770875	0.5818940598556627
UP_KW_BIOLOGICAL_PROCESS	KW-0443~Lipid metabolism	11	5.9459459459459465	0.13227877965403925	208715, 66234, 60525, 381925, 56386, 17252, 14137, 16987, 12642, 68738, 212933	105	691	10725	1.6260078561091584	0.9999682491072751	0.652575312959927	0.6084823864085805
GOTERM_BP_DIRECT	GO:0006629~lipid metabolic process	8	4.324324324324325	0.177227470049186	208715, 66234, 381925, 56386, 14137, 16987, 12642, 212933	164	554	19672	1.7321475741833232	1.0	1.0	1.0
Annotation Cluster 2	Enrichment Score: 1.6082644181074288
Category	Term	Count	%	PValue	Genes	List Total	Pop Hits	Pop Total	Fold Enrichment	Bonferroni	Benjamini	FDR
UP_KW_BIOLOGICAL_PROCESS	KW-0050~Antiport	5	2.7027027027027026	8.408046994773765E-4	20541, 110891, 236794, 236727, 56857	105	44	10725	11.607142857142856	0.05955730391769887	0.031109773880662932	0.02900776213196949
UP_KW_BIOLOGICAL_PROCESS	KW-0739~Sodium transport	6	3.2432432432432434	0.004600540520644962	20269, 110876, 20541, 110891, 236794, 236727	105	112	10725	5.471938775510204	0.28581579311035554	0.06847654373840825	0.06384975024256986
GOTERM_BP_DIRECT	GO:0098719~sodium ion import across plasma membrane	3	1.6216216216216217	0.01413868988621683	20541, 236794, 236727	164	22	19672	16.356984478935697	0.9999999913735241	1.0	1.0
GOTERM_BP_DIRECT	GO:0006814~sodium ion transport	5	2.7027027027027026	0.021947334759061757	20269, 110876, 20541, 110891, 236727	164	128	19672	4.685594512195122	0.9999999999997293	1.0	1.0
GOTERM_BP_DIRECT	GO:0035725~sodium ion transmembrane transport	4	2.1621621621621623	0.022763384538278014	20269, 110876, 20541, 110891	164	73	19672	6.572669562312061	0.9999999999999089	1.0	1.0
GOTERM_BP_DIRECT	GO:0055085~transmembrane transport	9	4.864864864864865	0.026172049845884376	20269, 110876, 75209, 68267, 20541, 110891, 236727, 56857, 14623	164	427	19672	2.528245844519335	0.999999999999999	1.0	1.0
GOTERM_BP_DIRECT	GO:0006811~ion transport	10	5.405405405405405	0.06142301027408643	57776, 20269, 11966, 110876, 234839, 20541, 21452, 110891, 14396, 236727	164	598	19672	2.0058732359898848	1.0	1.0	1.0
KEGG_PATHWAY	mmu04260:Cardiac muscle contraction	4	2.1621621621621623	0.06670289630157614	20541, 110891, 236794, 236727	97	87	8941	4.237942884227989	0.9999999316465528	0.5915376032520614	0.5890625505187891
UP_KW_BIOLOGICAL_PROCESS	KW-0406~Ion transport	11	5.9459459459459465	0.07504079556375236	57776, 20269, 11966, 110876, 234839, 20541, 21452, 110891, 236794, 14396, 236727	105	616	10725	1.8239795918367347	0.9966352854212934	0.46275157264313954	0.43148457449157607
UP_KW_BIOLOGICAL_PROCESS	KW-0813~Transport	22	11.891891891891893	0.37602184792257587	20269, 110876, 75209, 68267, 20541, 108012, 12890, 21452, 110891, 236794, 14396, 14077, 22365, 57776, 11966, 76561, 234839, 68051, 11784, 241062, 236727, 56857	105	1995	10725	1.1263873970640887	0.9999999999999989	1.0	0.9452054794520548
Annotation Cluster 3	Enrichment Score: 1.5542180272433854
Category	Term	Count	%	PValue	Genes	List Total	Pop Hits	Pop Total	Fold Enrichment	Bonferroni	Benjamini	FDR
KEGG_PATHWAY	mmu00620:Pyruvate metabolism	4	2.1621621621621623	0.011558193801869149	60525, 56752, 110460, 68738	97	44	8941	8.379568884723524	0.93786815577623	0.4896284027233503	0.4875797483186501
KEGG_PATHWAY	mmu01200:Carbon metabolism	5	2.7027027027027026	0.04095229400900277	60525, 110460, 68738, 108682, 100678	97	121	8941	3.8088949476016016	0.9999543111323819	0.5287076180538719	0.5264954522879561
KEGG_PATHWAY	mmu00630:Glyoxylate and dicarboxylate metabolism	3	1.6216216216216217	0.04593859532770638	60525, 110460, 68738	97	32	8941	8.641430412371134	0.9999868555552994	0.5392463982413639	0.5369901371608562
Annotation Cluster 4	Enrichment Score: 1.4936470641936779
Category	Term	Count	%	PValue	Genes	List Total	Pop Hits	Pop Total	Fold Enrichment	Bonferroni	Benjamini	FDR
KEGG_PATHWAY	mmu05414:Dilated cardiomyopathy	6	3.2432432432432434	0.0033222523275839404	20541, 24053, 11606, 110891, 18749, 20391	97	94	8941	5.883527089273964	0.5485723666418724	0.19850457657314044	0.19767401349124444
KEGG_PATHWAY	mmu05410:Hypertrophic cardiomyopathy	5	2.7027027027027026	0.016389235237601683	20541, 24053, 11606, 110891, 20391	97	91	8941	5.064574600657075	0.9807352994355919	0.4896284027233503	0.4875797483186501
KEGG_PATHWAY	mmu04261:Adrenergic signaling in cardiomyocytes	6	3.2432432432432434	0.0236076989163167	20541, 11606, 110891, 75600, 18749, 19094	97	152	8941	3.6384970157352146	0.9966870203353596	0.5129309128181537	0.5107847583712158
KEGG_PATHWAY	mmu05412:Arrhythmogenic right ventricular cardiomyopathy	4	2.1621621621621623	0.049637743771171576	20541, 24053, 110891, 20391	97	77	8941	4.788325076984871	0.9999948058558378	0.5392463982413639	0.5369901371608562
GOTERM_BP_DIRECT	GO:0010468~regulation of gene expression	5	2.7027027027027026	0.5332215405439757	20541, 11606, 110891, 11784, 19712	164	461	19672	1.3009893656420295	1.0	1.0	1.0
Annotation Cluster 5	Enrichment Score: 1.3631068336222651
Category	Term	Count	%	PValue	Genes	List Total	Pop Hits	Pop Total	Fold Enrichment	Bonferroni	Benjamini	FDR
GOTERM_BP_DIRECT	GO:0032355~response to estradiol	6	3.2432432432432434	0.0027100291196903653	11517, 12162, 11606, 12443, 18619, 21338	164	115	19672	6.258324496288441	0.970948207599094	0.6383608440472969	0.6383608440472969
GOTERM_BP_DIRECT	GO:0007568~aging	5	2.7027027027027026	0.07935903489255097	11606, 23980, 18619, 21338, 14623	164	195	19672	3.07567229518449	1.0	1.0	1.0
KEGG_PATHWAY	mmu04080:Neuroactive ligand-receptor interaction	6	3.2432432432432434	0.3785377218347401	11517, 11606, 14396, 11551, 18619, 21338	97	376	8941	1.470881772318491	1.0	0.9523212159842408	0.9483366083859804
Annotation Cluster 6	Enrichment Score: 1.2204214123736996
Category	Term	Count	%	PValue	Genes	List Total	Pop Hits	Pop Total	Fold Enrichment	Bonferroni	Benjamini	FDR
KEGG_PATHWAY	mmu05414:Dilated cardiomyopathy	6	3.2432432432432434	0.0033222523275839404	20541, 24053, 11606, 110891, 18749, 20391	97	94	8941	5.883527089273964	0.5485723666418724	0.19850457657314044	0.19767401349124444
KEGG_PATHWAY	mmu04261:Adrenergic signaling in cardiomyocytes	6	3.2432432432432434	0.0236076989163167	20541, 11606, 110891, 75600, 18749, 19094	97	152	8941	3.6384970157352146	0.9966870203353596	0.5129309128181537	0.5107847583712158
KEGG_PATHWAY	mmu04022:cGMP-PKG signaling pathway	6	3.2432432432432434	0.038216219266065665	20541, 19058, 110891, 75600, 11551, 19092	97	173	8941	3.196829747929206	0.9999097368876056	0.5287076180538719	0.5264954522879561
KEGG_PATHWAY	mmu04371:Apelin signaling pathway	5	2.7027027027027026	0.05960660844216028	20541, 110891, 75600, 12443, 18749	97	137	8941	3.364060501166378	0.999999582182255	0.5915376032520614	0.5890625505187891
KEGG_PATHWAY	mmu04020:Calcium signaling pathway	6	3.2432432432432434	0.11551432333871706	20541, 19058, 110891, 75600, 18749, 21338	97	240	8941	2.304381443298969	0.9999999999998184	0.6811834265619876	0.6783332867018956
KEGG_PATHWAY	mmu04961:Endocrine and other factor-regulated calcium reabsorption	3	1.6216216216216217	0.139251859169116	20541, 110891, 18749	97	61	8941	4.53320939665371	0.9999999999999998	0.6811834265619876	0.6783332867018956
KEGG_PATHWAY	mmu04740:Olfactory transduction	6	3.2432432432432434	0.996746843530103	20541, 110891, 75600, 18749, 52589, 19092	97	1167	8941	0.4739087801128985	1.0	1.0	1.0
Annotation Cluster 7	Enrichment Score: 1.1404728185186503
Category	Term	Count	%	PValue	Genes	List Total	Pop Hits	Pop Total	Fold Enrichment	Bonferroni	Benjamini	FDR
KEGG_PATHWAY	mmu05416:Viral myocarditis	6	3.2432432432432434	0.002493607952584972	24053, 15002, 12443, 20391, 100504404, 14998	97	88	8941	6.284676663542643	0.44938343363449973	0.19850457657314044	0.19767401349124444
GOTERM_BP_DIRECT	GO:0002504~antigen processing and presentation of peptide or polysaccharide antigen via MHC class II	3	1.6216216216216217	0.0029394973632262326	15002, 100504404, 14998	164	10	19672	35.985365853658536	0.9784795003621234	0.6383608440472969	0.6383608440472969
GOTERM_BP_DIRECT	GO:0002503~peptide antigen assembly with MHC class II protein complex	3	1.6216216216216217	0.003573216676220095	15002, 100504404, 14998	164	11	19672	32.713968957871394	0.9906072680510332	0.665128761302112	0.665128761302112
GOTERM_BP_DIRECT	GO:0002381~immunoglobulin production involved in immunoglobulin mediated immune response	3	1.6216216216216217	0.009569397591945115	15002, 100504404, 14998	164	18	19672	19.991869918699187	0.9999964143971943	1.0	1.0
GOTERM_BP_DIRECT	GO:0019886~antigen processing and presentation of exogenous peptide antigen via MHC class II	3	1.6216216216216217	0.011755622273120905	15002, 100504404, 14998	164	20	19672	17.992682926829268	0.9999997990373543	1.0	1.0
KEGG_PATHWAY	mmu05152:Tuberculosis	7	3.783783783783784	0.012746587985504824	15002, 19058, 117149, 75600, 100504404, 19094, 14998	97	180	8941	3.5845933562428405	0.9533935779586752	0.4896284027233503	0.4875797483186501
KEGG_PATHWAY	mmu04658:Th1 and Th2 cell differentiation	5	2.7027027027027026	0.01464982188448039	15002, 19058, 100504404, 19094, 14998	97	88	8941	5.2372305529522025	0.9706131346314065	0.4896284027233503	0.4875797483186501
KEGG_PATHWAY	mmu04659:Th17 cell differentiation	5	2.7027027027027026	0.02619093161136832	15002, 19058, 100504404, 19094, 14998	97	105	8941	4.389297987236132	0.9982410979047149	0.5216360545930857	0.5194534769588051
KEGG_PATHWAY	mmu05310:Asthma	3	1.6216216216216217	0.029157343999002265	15002, 100504404, 14998	97	25	8941	11.061030927835052	0.9991516499655156	0.5287076180538719	0.5264954522879561
GOTERM_BP_DIRECT	GO:0050870~positive regulation of T cell activation	3	1.6216216216216217	0.03576448807431378	15002, 100504404, 14998	164	36	19672	9.995934959349594	1.0	1.0	1.0
KEGG_PATHWAY	mmu04940:Type I diabetes mellitus	4	2.1621621621621623	0.03916743208522317	15002, 100504404, 14998, 14415	97	70	8941	5.267157584683358	0.9999287468691704	0.5287076180538719	0.5264954522879561
KEGG_PATHWAY	mmu05140:Leishmaniasis	4	2.1621621621621623	0.03916743208522317	15002, 100504404, 19094, 14998	97	70	8941	5.267157584683358	0.9999287468691704	0.5287076180538719	0.5264954522879561
KEGG_PATHWAY	mmu05323:Rheumatoid arthritis	4	2.1621621621621623	0.06670289630157614	11966, 15002, 100504404, 14998	97	87	8941	4.237942884227989	0.9999999316465528	0.5915376032520614	0.5890625505187891
KEGG_PATHWAY	mmu04672:Intestinal immune network for IgA production	3	1.6216216216216217	0.07757991274014384	15002, 100504404, 14998	97	43	8941	6.430831934787821	0.99999999585073	0.6170688737596403	0.6144869956267548
KEGG_PATHWAY	mmu04640:Hematopoietic cell lineage	4	2.1621621621621623	0.08003822211945125	15002, 100504404, 14724, 14998	97	94	8941	3.922351392849309	0.9999999978073044	0.6170688737596403	0.6144869956267548
KEGG_PATHWAY	mmu05145:Toxoplasmosis	4	2.1621621621621623	0.11437920423867656	15002, 100504404, 19094, 14998	97	110	8941	3.3518275538894096	0.9999999999997533	0.6811834265619876	0.6783332867018956
KEGG_PATHWAY	mmu04514:Cell adhesion molecules	5	2.7027027027027026	0.1169963380545357	192167, 15002, 100504404, 171486, 14998	97	174	8941	2.6487143026424933	0.9999999999998783	0.6811834265619876	0.6783332867018956
KEGG_PATHWAY	mmu05166:Human T-cell leukemia virus 1 infection	6	3.2432432432432434	0.13090716786559278	15002, 19058, 12443, 18749, 100504404, 14998	97	250	8941	2.2122061855670103	0.9999999999999972	0.6811834265619876	0.6783332867018956
KEGG_PATHWAY	mmu05321:Inflammatory bowel disease	3	1.6216216216216217	0.14293498927019305	15002, 100504404, 14998	97	62	8941	4.460093116062521	0.9999999999999999	0.6811834265619876	0.6783332867018956
KEGG_PATHWAY	mmu05330:Allograft rejection	3	1.6216216216216217	0.1466388668560636	15002, 100504404, 14998	97	63	8941	4.389297987236132	1.0	0.6811834265619876	0.6783332867018956
KEGG_PATHWAY	mmu05332:Graft-versus-host disease	3	1.6216216216216217	0.1466388668560636	15002, 100504404, 14998	97	63	8941	4.389297987236132	1.0	0.6811834265619876	0.6783332867018956
KEGG_PATHWAY	mmu05150:Staphylococcus aureus infection	4	2.1621621621621623	0.14820727272478393	15002, 50908, 100504404, 14998	97	124	8941	2.973395410708347	1.0	0.6811834265619876	0.6783332867018956
KEGG_PATHWAY	mmu05320:Autoimmune thyroid disease	3	1.6216216216216217	0.20806954056925522	15002, 100504404, 14998	97	79	8941	3.5003262429857758	1.0	0.8020893719185204	0.7987333494418739
KEGG_PATHWAY	mmu05322:Systemic lupus erythematosus	4	2.1621621621621623	0.21232709290230659	15002, 50908, 100504404, 14998	97	148	8941	2.4912231819448314	1.0	0.8020893719185204	0.7987333494418739
KEGG_PATHWAY	mmu05169:Epstein-Barr virus infection	5	2.7027027027027026	0.23610395514099805	15002, 12443, 100504404, 19094, 14998	97	231	8941	1.995135448743696	1.0	0.8020893719185204	0.7987333494418739
KEGG_PATHWAY	mmu04612:Antigen processing and presentation	3	1.6216216216216217	0.25170168574848967	15002, 100504404, 14998	97	90	8941	3.0725085910652923	1.0	0.8020893719185204	0.7987333494418739
KEGG_PATHWAY	mmu05164:Influenza A	4	2.1621621621621623	0.2841968800621075	15002, 100504404, 21933, 14998	97	173	8941	2.1312198319528037	1.0	0.840118768501066	0.8366036272102666
KEGG_PATHWAY	mmu04145:Phagosome	4	2.1621621621621623	0.3106753624929116	11966, 15002, 100504404, 14998	97	182	8941	2.02582984026283	1.0	0.8459654654256472	0.8424258609677994
UP_KW_BIOLOGICAL_PROCESS	KW-0391~Immunity	8	4.324324324324325	0.4358981986395134	69146, 15002, 117149, 50908, 434341, 16854, 100504404, 14998	105	645	10725	1.266888150609081	1.0	1.0	0.9452054794520548
GOTERM_BP_DIRECT	GO:0002250~adaptive immune response	3	1.6216216216216217	0.6434866897613272	15002, 100504404, 14998	164	263	19672	1.3682648613558377	1.0	1.0	1.0
UP_KW_BIOLOGICAL_PROCESS	KW-1064~Adaptive immunity	3	1.6216216216216217	0.7358793052690995	15002, 100504404, 14998	105	267	10725	1.1476725521669342	1.0	1.0	0.9452054794520548
KEGG_PATHWAY	mmu05168:Herpes simplex virus 1 infection	4	2.1621621621621623	0.8772239363132629	19744, 15002, 100504404, 14998	97	459	8941	0.803270219886351	1.0	1.0	1.0
Annotation Cluster 8	Enrichment Score: 1.0959942076717526
Category	Term	Count	%	PValue	Genes	List Total	Pop Hits	Pop Total	Fold Enrichment	Bonferroni	Benjamini	FDR
KEGG_PATHWAY	mmu04924:Renin secretion	6	3.2432432432432434	0.00130085334071102	11517, 11606, 19058, 75600, 18749, 19092	97	76	8941	7.276994031470429	0.2673640398540421	0.19850457657314044	0.19767401349124444
KEGG_PATHWAY	mmu05163:Human cytomegalovirus infection	7	3.783783783783784	0.05698567658756088	19744, 19303, 19058, 75600, 12443, 18749, 19094	97	256	8941	2.5204172036082473	0.9999991874106315	0.5915376032520614	0.5890625505187891
KEGG_PATHWAY	mmu04371:Apelin signaling pathway	5	2.7027027027027026	0.05960660844216028	20541, 110891, 75600, 12443, 18749	97	137	8941	3.364060501166378	0.999999582182255	0.5915376032520614	0.5890625505187891
KEGG_PATHWAY	mmu04020:Calcium signaling pathway	6	3.2432432432432434	0.11551432333871706	20541, 19058, 110891, 75600, 18749, 21338	97	240	8941	2.304381443298969	0.9999999999998184	0.6811834265619876	0.6783332867018956
KEGG_PATHWAY	mmu04114:Oocyte meiosis	4	2.1621621621621623	0.14069883770691022	19058, 75600, 18749, 19094	97	121	8941	3.047115958081281	0.9999999999999998	0.6811834265619876	0.6783332867018956
KEGG_PATHWAY	mmu04720:Long-term potentiation	3	1.6216216216216217	0.16164495350749591	19058, 75600, 18749	97	67	8941	4.127250346207108	1.0	0.715428590523917	0.7124351654589635
KEGG_PATHWAY	mmu05031:Amphetamine addiction	3	1.6216216216216217	0.16925094279463815	19058, 75600, 18749	97	69	8941	4.0076199013895115	1.0	0.7354722786894277	0.7323949888204342
KEGG_PATHWAY	mmu04921:Oxytocin signaling pathway	4	2.1621621621621623	0.22639987274421552	19058, 75600, 12443, 18749	97	153	8941	2.4098106596590525	1.0	0.8020893719185204	0.7987333494418739
KEGG_PATHWAY	mmu04922:Glucagon signaling pathway	3	1.6216216216216217	0.307516129536937	19058, 75600, 18749	97	104	8941	2.6589016653449646	1.0	0.8459654654256472	0.8424258609677994
Annotation Cluster 9	Enrichment Score: 1.071161444400041
Category	Term	Count	%	PValue	Genes	List Total	Pop Hits	Pop Total	Fold Enrichment	Bonferroni	Benjamini	FDR
KEGG_PATHWAY	mmu04924:Renin secretion	6	3.2432432432432434	0.00130085334071102	11517, 11606, 19058, 75600, 18749, 19092	97	76	8941	7.276994031470429	0.2673640398540421	0.19850457657314044	0.19767401349124444
KEGG_PATHWAY	mmu04713:Circadian entrainment	5	2.7027027027027026	0.020936790923302594	11517, 75600, 18628, 18749, 19092	97	98	8941	4.702819272038712	0.9936354935377903	0.500389303066932	0.49829562397460175
KEGG_PATHWAY	mmu04970:Salivary secretion	3	1.6216216216216217	0.23577036544689697	75600, 18749, 19092	97	86	8941	3.2154159673939104	1.0	0.8020893719185204	0.7987333494418739
KEGG_PATHWAY	mmu04024:cAMP signaling pathway	3	1.6216216216216217	0.6886209633071516	11517, 75600, 18749	97	220	8941	1.2569353327085286	1.0	1.0	1.0
KEGG_PATHWAY	mmu04740:Olfactory transduction	6	3.2432432432432434	0.996746843530103	20541, 110891, 75600, 18749, 52589, 19092	97	1167	8941	0.4739087801128985	1.0	1.0	1.0
Annotation Cluster 10	Enrichment Score: 1.028866637402129
Category	Term	Count	%	PValue	Genes	List Total	Pop Hits	Pop Total	Fold Enrichment	Bonferroni	Benjamini	FDR
GOTERM_BP_DIRECT	GO:0002548~monocyte chemotaxis	3	1.6216216216216217	0.03760650803385243	16854, 24047, 20307	164	37	19672	9.725774555042847	1.0	1.0	1.0
GOTERM_BP_DIRECT	GO:0061844~antimicrobial humoral immune response mediated by antimicrobial peptide	4	2.1621621621621623	0.11171684983809989	78416, 16854, 24047, 20307	164	140	19672	3.427177700348432	1.0	1.0	1.0
GOTERM_BP_DIRECT	GO:0031640~killing of cells of other organism	3	1.6216216216216217	0.1282334947258526	16854, 24047, 20307	164	75	19672	4.798048780487805	1.0	1.0	1.0
GOTERM_BP_DIRECT	GO:0030593~neutrophil chemotaxis	3	1.6216216216216217	0.1422821052137191	16854, 24047, 20307	164	80	19672	4.498170731707317	1.0	1.0	1.0
Annotation Cluster 11	Enrichment Score: 0.8895203948128882
Category	Term	Count	%	PValue	Genes	List Total	Pop Hits	Pop Total	Fold Enrichment	Bonferroni	Benjamini	FDR
KEGG_PATHWAY	mmu04310:Wnt signaling pathway	8	4.324324324324325	0.00221265149749905	19058, 14296, 329252, 12443, 18749, 57265, 54612, 22422	97	169	8941	4.363325809796864	0.4110474292594192	0.19850457657314044	0.19767401349124444
GOTERM_BP_DIRECT	GO:0060070~canonical Wnt signaling pathway	4	2.1621621621621623	0.02792821530860335	14296, 57265, 54612, 22422	164	79	19672	6.073479468971905	0.9999999999999999	1.0	1.0
UP_KW_BIOLOGICAL_PROCESS	KW-0879~Wnt signaling pathway	6	3.2432432432432434	0.03659523563716482	228357, 14296, 329252, 57265, 54612, 22422	105	189	10725	3.2426303854875282	0.934227908947387	0.30089415968335514	0.28056347321826364
GOTERM_BP_DIRECT	GO:0016055~Wnt signaling pathway	6	3.2432432432432434	0.04371708739581983	228357, 329252, 12443, 57265, 54612, 22422	164	231	19672	3.115616091225847	1.0	1.0	1.0
KEGG_PATHWAY	mmu05163:Human cytomegalovirus infection	7	3.783783783783784	0.05698567658756088	19744, 19303, 19058, 75600, 12443, 18749, 19094	97	256	8941	2.5204172036082473	0.9999991874106315	0.5915376032520614	0.5890625505187891
KEGG_PATHWAY	mmu05205:Proteoglycans in cancer	6	3.2432432432432434	0.06930147653162225	19303, 12443, 18749, 57265, 22422, 19094	97	205	8941	2.6978124214231833	0.9999999648959718	0.5915376032520614	0.5890625505187891
KEGG_PATHWAY	mmu04916:Melanogenesis	4	2.1621621621621623	0.092316854602407	75600, 18749, 57265, 22422	97	100	8941	3.6870103092783504	0.9999999999116329	0.6685978257568265	0.6658003453143293
KEGG_PATHWAY	mmu04934:Cushing syndrome	5	2.7027027027027026	0.09632639429783221	11606, 12443, 18749, 57265, 22422	97	162	8941	2.8449153620974927	0.9999999999693259	0.6771178893288794	0.6742847600848255
KEGG_PATHWAY	mmu04919:Thyroid hormone signaling pathway	4	2.1621621621621623	0.1382257829043034	19744, 26896, 12443, 18749	97	120	8941	3.072508591065292	0.9999999999999997	0.6811834265619876	0.6783332867018956
KEGG_PATHWAY	mmu05165:Human papillomavirus infection	7	3.783783783783784	0.19294007177694375	11966, 19744, 19303, 12443, 18749, 57265, 22422	97	362	8941	1.782394486529589	1.0	0.7952145864802899	0.791887328796272
KEGG_PATHWAY	mmu05224:Breast cancer	4	2.1621621621621623	0.2095365177380965	14296, 12443, 57265, 22422	97	147	8941	2.5081702784206463	1.0	0.8020893719185204	0.7987333494418739
KEGG_PATHWAY	mmu05226:Gastric cancer	4	2.1621621621621623	0.2179329303778413	14296, 12443, 57265, 22422	97	150	8941	2.4580068728522333	1.0	0.8020893719185204	0.7987333494418739
KEGG_PATHWAY	mmu04390:Hippo signaling pathway	4	2.1621621621621623	0.2377879952641224	12162, 12443, 57265, 22422	97	157	8941	2.3484142097314336	1.0	0.8020893719185204	0.7987333494418739
KEGG_PATHWAY	mmu01522:Endocrine resistance	3	1.6216216216216217	0.26367282135926734	12443, 18749, 19094	97	93	8941	2.9733954107083473	1.0	0.8184130429203234	0.8149887205650082
KEGG_PATHWAY	mmu05225:Hepatocellular carcinoma	4	2.1621621621621623	0.28713022290862544	14296, 12443, 57265, 22422	97	174	8941	2.1189714421139945	1.0	0.840118768501066	0.8366036272102666
KEGG_PATHWAY	mmu05200:Pathways in cancer	7	3.783783783783784	0.5316857349685647	11606, 14296, 75600, 12443, 18749, 57265, 22422	97	543	8941	1.1882629910197262	1.0	1.0	1.0
KEGG_PATHWAY	mmu05010:Alzheimer disease	5	2.7027027027027026	0.5939024711930853	19058, 14296, 75600, 57265, 22422	97	383	8941	1.2033323463702188	1.0	1.0	1.0
KEGG_PATHWAY	mmu05203:Viral carcinogenesis	3	1.6216216216216217	0.7097547206136671	19303, 12443, 18749	97	229	8941	1.2075361274929095	1.0	1.0	1.0
GOTERM_BP_DIRECT	GO:0006468~protein phosphorylation	5	2.7027027027027026	0.7364433179393783	12443, 18749, 19092, 19094, 64293	164	600	19672	0.9995934959349593	1.0	1.0	1.0
Annotation Cluster 12	Enrichment Score: 0.8487613584722711
Category	Term	Count	%	PValue	Genes	List Total	Pop Hits	Pop Total	Fold Enrichment	Bonferroni	Benjamini	FDR
KEGG_PATHWAY	mmu04261:Adrenergic signaling in cardiomyocytes	6	3.2432432432432434	0.0236076989163167	20541, 11606, 110891, 75600, 18749, 19094	97	152	8941	3.6384970157352146	0.9966870203353596	0.5129309128181537	0.5107847583712158
KEGG_PATHWAY	mmu05163:Human cytomegalovirus infection	7	3.783783783783784	0.05698567658756088	19744, 19303, 19058, 75600, 12443, 18749, 19094	97	256	8941	2.5204172036082473	0.9999991874106315	0.5915376032520614	0.5890625505187891
KEGG_PATHWAY	mmu04114:Oocyte meiosis	4	2.1621621621621623	0.14069883770691022	19058, 75600, 18749, 19094	97	121	8941	3.047115958081281	0.9999999999999998	0.6811834265619876	0.6783332867018956
KEGG_PATHWAY	mmu04912:GnRH signaling pathway	3	1.6216216216216217	0.25170168574848967	75600, 18749, 19094	97	90	8941	3.0725085910652923	1.0	0.8020893719185204	0.7987333494418739
KEGG_PATHWAY	mmu04750:Inflammatory mediator regulation of TRP channels	3	1.6216216216216217	0.3971061122997783	75600, 18749, 19094	97	127	8941	2.1773682928809155	1.0	0.9784367096870827	0.9743428322406933
KEGG_PATHWAY	mmu04728:Dopaminergic synapse	3	1.6216216216216217	0.4270997100982443	75600, 18749, 19094	97	135	8941	2.048339060710195	1.0	1.0	1.0
Annotation Cluster 13	Enrichment Score: 0.7975005092886203
Category	Term	Count	%	PValue	Genes	List Total	Pop Hits	Pop Total	Fold Enrichment	Bonferroni	Benjamini	FDR
KEGG_PATHWAY	mmu05152:Tuberculosis	7	3.783783783783784	0.012746587985504824	15002, 19058, 117149, 75600, 100504404, 19094, 14998	97	180	8941	3.5845933562428405	0.9533935779586752	0.4896284027233503	0.4875797483186501
KEGG_PATHWAY	mmu05133:Pertussis	4	2.1621621621621623	0.049637743771171576	117149, 75600, 50908, 19094	97	77	8941	4.788325076984871	0.9999948058558378	0.5392463982413639	0.5369901371608562
KEGG_PATHWAY	mmu05163:Human cytomegalovirus infection	7	3.783783783783784	0.05698567658756088	19744, 19303, 19058, 75600, 12443, 18749, 19094	97	256	8941	2.5204172036082473	0.9999991874106315	0.5915376032520614	0.5890625505187891
KEGG_PATHWAY	mmu05235:PD-L1 expression and PD-1 checkpoint pathway in cancer	4	2.1621621621621623	0.06854006363418583	19058, 117149, 19094, 74481	97	88	8941	4.189784442361762	0.9999999573185664	0.5915376032520614	0.5890625505187891
KEGG_PATHWAY	mmu04370:VEGF signaling pathway	3	1.6216216216216217	0.1283357592950063	19303, 19058, 19094	97	58	8941	4.767685744756489	0.9999999999999944	0.6811834265619876	0.6783332867018956
KEGG_PATHWAY	mmu04218:Cellular senescence	5	2.7027027027027026	0.13558107018141166	19744, 19058, 75600, 12443, 19094	97	184	8941	2.504762438368444	0.9999999999999992	0.6811834265619876	0.6783332867018956
KEGG_PATHWAY	mmu04114:Oocyte meiosis	4	2.1621621621621623	0.14069883770691022	19058, 75600, 18749, 19094	97	121	8941	3.047115958081281	0.9999999999999998	0.6811834265619876	0.6783332867018956
KEGG_PATHWAY	mmu05417:Lipid and atherosclerosis	5	2.7027027027027026	0.20205669211013483	19058, 117149, 75600, 21933, 19094	97	216	8941	2.1336865215731193	1.0	0.8020893719185204	0.7987333494418739
KEGG_PATHWAY	mmu04921:Oxytocin signaling pathway	4	2.1621621621621623	0.22639987274421552	19058, 75600, 12443, 18749	97	153	8941	2.4098106596590525	1.0	0.8020893719185204	0.7987333494418739
KEGG_PATHWAY	mmu05170:Human immunodeficiency virus 1 infection	5	2.7027027027027026	0.2571725687019435	19303, 108012, 19058, 75600, 19094	97	240	8941	1.9203178694158074	1.0	0.8087400515758486	0.8053562019876652
KEGG_PATHWAY	mmu04625:C-type lectin receptor signaling pathway	3	1.6216216216216217	0.3391240368970201	19058, 75600, 19094	97	112	8941	2.4689801178203243	1.0	0.8934832697425265	0.8897448460197543
KEGG_PATHWAY	mmu05167:Kaposi sarcoma-associated herpesvirus infection	4	2.1621621621621623	0.433502842091121	19058, 75600, 12443, 19094	97	224	8941	1.6459867452135495	1.0	1.0	1.0
KEGG_PATHWAY	mmu05020:Prion disease	3	1.6216216216216217	0.7880262909381328	19058, 18749, 19094	97	268	8941	1.031812586551777	1.0	1.0	1.0
KEGG_PATHWAY	mmu04010:MAPK signaling pathway	3	1.6216216216216217	0.8294192968899112	19058, 18749, 19094	97	294	8941	0.9405638544077425	1.0	1.0	1.0
Annotation Cluster 14	Enrichment Score: 0.4220515339245309
Category	Term	Count	%	PValue	Genes	List Total	Pop Hits	Pop Total	Fold Enrichment	Bonferroni	Benjamini	FDR
UP_KW_BIOLOGICAL_PROCESS	KW-0395~Inflammatory response	4	2.1621621621621623	0.2827839698600988	69146, 117149, 24047, 20307	105	191	10725	2.1391174270755426	0.9999999999709965	1.0	0.9452054794520548
GOTERM_BP_DIRECT	GO:0070374~positive regulation of ERK1 and ERK2 cascade	4	2.1621621621621623	0.31364195845552856	24064, 117149, 24047, 20307	164	236	19672	2.0330715171558498	1.0	1.0	1.0
GOTERM_BP_DIRECT	GO:0006954~inflammatory response	4	2.1621621621621623	0.610880770054268	69146, 117149, 24047, 20307	164	379	19672	1.2659759315271253	1.0	1.0	1.0
Annotation Cluster 15	Enrichment Score: 0.35942514230581085
Category	Term	Count	%	PValue	Genes	List Total	Pop Hits	Pop Total	Fold Enrichment	Bonferroni	Benjamini	FDR
KEGG_PATHWAY	mmu04611:Platelet activation	4	2.1621621621621623	0.14820727272478393	18749, 14724, 19092, 19094	97	124	8941	2.973395410708347	1.0	0.6811834265619876	0.6783332867018956
KEGG_PATHWAY	mmu04714:Thermogenesis	4	2.1621621621621623	0.4533692730845056	19744, 18749, 19092, 19094	97	231	8941	1.596108358994957	1.0	1.0	1.0
GOTERM_BP_DIRECT	GO:0006468~protein phosphorylation	5	2.7027027027027026	0.7364433179393783	12443, 18749, 19092, 19094, 64293	164	600	19672	0.9995934959349593	1.0	1.0	1.0
GOTERM_BP_DIRECT	GO:0016310~phosphorylation	5	2.7027027027027026	0.7376298897003342	74637, 18749, 19092, 19094, 64293	164	601	19672	0.99793027880362	1.0	1.0	1.0
Annotation Cluster 16	Enrichment Score: 0.3582432301533775
Category	Term	Count	%	PValue	Genes	List Total	Pop Hits	Pop Total	Fold Enrichment	Bonferroni	Benjamini	FDR
GOTERM_BP_DIRECT	GO:0002376~immune system process	6	3.2432432432432434	0.40443969344102815	69146, 117149, 50908, 434341, 16854, 14998	164	503	19672	1.4308296562090868	1.0	1.0	1.0
UP_KW_BIOLOGICAL_PROCESS	KW-0399~Innate immunity	5	2.7027027027027026	0.418138713823337	69146, 117149, 50908, 434341, 16854	105	339	10725	1.5065318162663295	1.0	1.0	0.9452054794520548
UP_KW_BIOLOGICAL_PROCESS	KW-0391~Immunity	8	4.324324324324325	0.4358981986395134	69146, 15002, 117149, 50908, 434341, 16854, 100504404, 14998	105	645	10725	1.266888150609081	1.0	1.0	0.9452054794520548
GOTERM_BP_DIRECT	GO:0045087~innate immune response	7	3.783783783783784	0.5005734987219512	100034251, 69146, 117149, 50908, 434341, 78416, 16854	164	683	19672	1.2293682819697889	1.0	1.0	1.0
Annotation Cluster 17	Enrichment Score: 0.08408722209380795
Category	Term	Count	%	PValue	Genes	List Total	Pop Hits	Pop Total	Fold Enrichment	Bonferroni	Benjamini	FDR
GOTERM_BP_DIRECT	GO:0045944~positive regulation of transcription from RNA polymerase II promoter	10	5.405405405405405	0.6811176611572405	320790, 18985, 12162, 19058, 26896, 434341, 216161, 72693, 17864, 19712	164	1213	19672	0.9888806225242797	1.0	1.0	1.0
UP_KW_BIOLOGICAL_PROCESS	KW-0805~Transcription regulation	15	8.108108108108109	0.8953024649514669	18985, 320790, 26896, 216161, 72693, 13180, 19094, 74481, 11878, 56541, 56312, 12443, 18628, 17864, 19712	105	1885	10725	0.812807881773399	1.0	1.0	0.9452054794520548
UP_KW_BIOLOGICAL_PROCESS	KW-0804~Transcription	15	8.108108108108109	0.9173739676450677	18985, 320790, 26896, 216161, 72693, 13180, 19094, 74481, 11878, 56541, 56312, 12443, 18628, 17864, 19712	105	1940	10725	0.7897643593519882	1.0	1.0	0.9452054794520548

## Sheet: DAVID_Shared
Category	Percentage (involved genes/total genes)	Gene count (from imported gene set)
UP_KW_BP	61.0%	274
GOTERM_BP_DIRECT	92.4%	415
KEGG_PATHWAY	57.2%	257
Annotation Cluster 1	Enrichment Score: 61.355703450967944
Category	Term	Count	%	PValue	Genes	List Total	Pop Hits	Pop Total	Fold Enrichment	Bonferroni	Benjamini	FDR
GOTERM_BP_DIRECT	GO:0002376~immune system process	103	22.93986636971047	1.3632955903248152E-71	23845, 19106, 217069, 209200, 109032, 23962, 276950, 14972, 16913, 16912, 15944, 16362, 64685, 54123, 230787, 15959, 15958, 80876, 58203, 14468, 15957, 16768, 246728, 72512, 16453, 16331, 12010, 22177, 60533, 140497, 104759, 16859, 12259, 12258, 12260, 17951, 12262, 58185, 619916, 80898, 56045, 15018, 12266, 14960, 14961, 14964, 667277, 383619, 19260, 17084, 70110, 17085, 16391, 81897, 80287, 229…	415	503	19672	9.706656446861002	3.4995797803638006E-68	3.4982164847734757E-68	3.2473700961537096E-68
UP_KW_BIOLOGICAL_PROCESS	KW-0391~Immunity	116	25.83518930957684	8.569375696174089E-71	23845, 19106, 217069, 209200, 109032, 23960, 23961, 23962, 21822, 276950, 14972, 16913, 16912, 15944, 100039796, 16362, 64685, 54123, 230787, 15959, 15958, 80876, 58203, 17857, 14468, 17858, 15957, 16768, 625018, 246728, 72512, 16453, 16331, 12010, 22177, 60533, 140497, 104759, 16859, 12259, 12258, 12260, 17951, 12262, 246730, 58185, 14728, 619916, 80898, 56045, 26388, 15018, 12266, 14960, 12268,…	269	645	10725	7.1703985475922885	6.76980679997753E-69	6.855500556939271E-69	6.169950501245344E-69
UP_KW_BIOLOGICAL_PROCESS	KW-0399~Innate immunity	79	17.59465478841871	6.069863991943711E-55	23845, 19106, 667277, 383619, 217069, 209200, 100037283, 109032, 23960, 17084, 70110, 23961, 17085, 23962, 21822, 81897, 80287, 434341, 384309, 80285, 18854, 15944, 13051, 100039796, 16362, 64685, 66824, 230073, 17096, 54123, 15959, 142980, 15958, 80876, 54445, 58203, 17857, 60440, 17858, 15957, 66141, 171285, 547253, 12523, 246728, 625018, 15162, 65221, 72512, 16453, 71586, 279572, 78781, 16819,…	269	339	10725	9.291212948646248	4.795192553635532E-53	2.4279455967774844E-53	2.185151037099736E-53
GOTERM_BP_DIRECT	GO:0045087~innate immune response	96	21.380846325167038	5.3268200138589024E-51	23845, 19106, 667277, 383619, 217069, 209200, 100037283, 109032, 23960, 17084, 70110, 23961, 17085, 23962, 81897, 80287, 83433, 629884, 434341, 20491, 384309, 667823, 80285, 18854, 15944, 13051, 100039796, 16362, 64685, 66824, 434609, 230073, 17096, 20821, 54123, 56501, 15959, 142980, 15958, 80876, 54445, 58203, 17857, 60440, 52668, 13057, 13058, 15957, 66141, 171285, 547253, 12523, 246728, 62501…	415	683	19672	6.662710578771895	1.3673946975575802E-47	6.834310077780972E-48	6.344242636505952E-48
Annotation Cluster 2	Enrichment Score: 29.92882217752238
Category	Term	Count	%	PValue	Genes	List Total	Pop Hits	Pop Total	Fold Enrichment	Bonferroni	Benjamini	FDR
GOTERM_BP_DIRECT	GO:0051607~defense response to virus	61	13.585746102449889	1.2892339143354787E-48	19106, 19264, 217069, 209200, 16155, 23960, 23961, 23962, 276950, 81897, 80287, 434341, 17329, 384309, 234311, 667823, 80285, 18854, 15945, 17454, 16362, 74568, 98999, 66824, 22320, 230073, 54123, 15959, 142980, 15958, 226691, 80876, 54445, 58203, 17857, 14468, 52668, 17858, 15957, 66141, 12524, 246728, 16411, 72512, 71586, 229900, 667370, 319236, 78781, 80861, 57444, 237886, 17874, 67775, 246730…	415	229	19672	12.626842742147632	3.309463458099174E-45	1.1027247413949461E-45	1.0236517279823701E-45
GOTERM_BP_DIRECT	GO:0009615~response to virus	31	6.904231625835189	5.182687531107162E-28	246728, 12051, 19106, 71586, 279572, 23960, 23961, 23962, 667370, 78781, 21822, 80861, 16819, 81897, 57444, 234311, 17874, 64685, 246730, 230073, 58185, 15959, 142980, 15958, 80876, 17857, 17858, 76933, 15957, 66141, 69550	415	91	19672	16.148073613133853	1.3303958892352085E-24	2.659755240964196E-25	2.469032339819452E-25
UP_KW_BIOLOGICAL_PROCESS	KW-0051~Antiviral defense	32	7.126948775055679	1.2453493204721423E-26	246728, 19106, 217069, 209200, 16155, 71586, 23960, 23961, 23962, 78781, 80861, 80287, 57444, 384309, 80285, 18854, 16362, 246730, 22320, 230073, 58185, 15959, 15958, 56045, 80876, 54445, 58203, 17857, 17858, 14468, 15957, 66141	269	96	10725	13.28996282527881	9.838259631729925E-25	3.320931521259046E-25	2.9888383691331415E-25
GOTERM_BP_DIRECT	GO:0045071~negative regulation of viral genome replication	20	4.4543429844097995	2.3149059687422333E-19	246728, 19106, 671535, 71586, 98999, 246730, 23960, 23961, 107373, 23962, 58185, 20304, 78781, 80287, 226691, 80876, 57444, 17858, 66141, 69550	415	51	19672	18.58918025041342	5.942363621761313E-16	8.485783879703673E-17	7.877294310777142E-17
Annotation Cluster 3	Enrichment Score: 12.035242422278774
Category	Term	Count	%	PValue	Genes	List Total	Pop Hits	Pop Total	Fold Enrichment	Bonferroni	Benjamini	FDR
KEGG_PATHWAY	mmu05164:Influenza A	32	7.126948775055679	8.822771209600575E-17	246728, 12370, 16175, 19106, 217069, 20296, 71586, 22035, 23960, 23961, 16391, 20293, 18854, 15945, 19697, 17874, 15894, 66824, 246730, 21937, 20847, 230073, 20846, 58185, 20304, 54123, 142980, 17857, 17858, 14102, 14960, 14961	256	173	8941	6.460260115606937	2.6201263381153694E-14	1.0410870027328678E-14	7.543469384208491E-15
KEGG_PATHWAY	mmu05171:Coronavirus disease - COVID-19	32	7.126948775055679	2.3911598038047743E-12	246728, 625018, 19106, 667277, 12273, 72512, 20296, 71586, 23960, 23961, 16391, 20293, 12259, 15945, 234779, 19697, 12260, 17874, 12262, 246730, 21937, 20847, 230073, 20846, 142980, 22186, 17857, 12266, 17858, 12268, 13058, 12267	256	247	8941	4.524797570850202	5.643228107032883E-10	6.432553009768445E-11	4.6608752740271354E-11
KEGG_PATHWAY	mmu05162:Measles	25	5.56792873051225	2.4841721257606785E-12	246728, 12370, 16175, 14130, 19106, 16453, 71586, 23960, 23961, 16391, 81897, 19697, 16186, 17874, 17698, 246730, 20847, 230073, 20846, 54123, 17857, 17858, 14102, 12502, 12501	256	146	8941	5.980441994863014	5.862532681533139E-10	6.432553009768445E-11	4.6608752740271354E-11
KEGG_PATHWAY	mmu05160:Hepatitis C	23	5.122494432071269	1.3792246414504355E-9	246728, 19697, 12370, 19106, 246730, 21937, 20847, 23960, 230073, 20846, 23961, 16391, 58185, 54123, 142980, 17857, 12575, 17858, 14102, 15957, 15945, 16835, 12633	256	165	8941	4.8684422348484855	3.25496958386573E-7	1.4795318881013762E-8	1.0720336985819293E-8
Annotation Cluster 4	Enrichment Score: 9.506786014226677
Category	Term	Count	%	PValue	Genes	List Total	Pop Hits	Pop Total	Fold Enrichment	Bonferroni	Benjamini	FDR
KEGG_PATHWAY	mmu05169:Epstein-Barr virus infection	41	9.131403118040089	7.338171434951178E-21	246728, 12370, 19106, 14991, 15024, 16453, 12010, 23960, 23961, 16391, 100529082, 12575, 15006, 14972, 667803, 15945, 234779, 19697, 21356, 17874, 21355, 15894, 21354, 246730, 20847, 230073, 17096, 20846, 54123, 12505, 27015, 15018, 15039, 14102, 14960, 15015, 14961, 12502, 14964, 12501, 15019	256	231	8941	6.198948187229437	1.731808458648478E-18	1.731808458648478E-18	1.2548273153766513E-18
KEGG_PATHWAY	mmu04145:Phagosome	32	7.126948775055679	3.913094575078171E-16	13040, 14130, 667277, 14991, 15024, 14131, 21826, 100529082, 246256, 16414, 15006, 14972, 667803, 16419, 27060, 17970, 17972, 21355, 21354, 56644, 16409, 15018, 12266, 15039, 13057, 14960, 13058, 15015, 14961, 14964, 15019, 14129	256	182	8941	6.1407967032967035	1.0480505352461478E-13	3.0783010657281617E-14	2.2304639077945574E-14
KEGG_PATHWAY	mmu04612:Antigen processing and presentation	23	5.122494432071269	3.977427678478732E-15	13040, 21356, 21355, 21354, 65972, 14991, 15024, 12010, 12526, 12504, 100529082, 15018, 621823, 15006, 15039, 14960, 16149, 15015, 14961, 14972, 667803, 14964, 15019	256	90	8941	8.925477430555555	9.43245481721533E-13	2.346682330302452E-13	1.700350332549658E-13
KEGG_PATHWAY	mmu05167:Kaposi sarcoma-associated herpesvirus infection	31	6.904231625835189	1.0110881293502038E-12	12370, 19106, 15162, 14991, 15024, 22695, 16391, 100529082, 12575, 15006, 14710, 14972, 667803, 234779, 19697, 15894, 21937, 20847, 17096, 20846, 54123, 142980, 22186, 15018, 12266, 15039, 14102, 15015, 12524, 14964, 15019	256	224	8941	4.833478655133929	2.386149056121667E-10	3.711533117219242E-11	2.6892888264597048E-11
KEGG_PATHWAY	mmu05170:Human immunodeficiency virus 1 infection	32	7.126948775055679	1.100878466971809E-12	12370, 72512, 14991, 15024, 12010, 319236, 80287, 100529082, 15006, 14710, 667823, 14972, 667803, 234779, 19697, 21356, 17874, 21355, 21354, 19354, 21937, 12504, 56045, 15018, 15039, 14102, 15015, 12502, 69550, 14964, 12501, 15019	256	240	8941	4.656770833333333	2.5981172768752003E-10	3.711533117219242E-11	2.6892888264597048E-11
KEGG_PATHWAY	mmu05168:Herpes simplex virus 1 infection	44	9.799554565701559	2.725658054986629E-12	246728, 12370, 19106, 72512, 14991, 15024, 20296, 71586, 12010, 23960, 23961, 16391, 81897, 100529082, 20293, 15006, 14972, 667803, 18854, 19697, 21356, 20684, 17874, 21355, 21354, 246730, 21937, 20847, 230073, 20846, 20304, 54123, 142980, 15018, 12266, 15039, 16149, 14102, 14960, 15015, 14961, 69550, 14964, 15019	256	459	8941	3.3480051742919392	6.432672172707044E-10	6.432553009768445E-11	4.6608752740271354E-11
GOTERM_BP_DIRECT	GO:0001916~positive regulation of T cell mediated cytotoxicity	14	3.11804008908686	1.7403648002853746E-11	21355, 19264, 14991, 15024, 12010, 100529082, 15018, 15006, 15039, 15015, 14972, 14964, 18439, 15019	415	49	19672	13.54354561101549	4.4675127708337925E-8	2.6269271044307475E-9	2.4385582083998605E-9
KEGG_PATHWAY	mmu05166:Human T-cell leukemia virus 1 infection	31	6.904231625835189	1.7656491496947055E-11	20375, 14991, 15024, 16453, 12010, 22695, 100529082, 12575, 16414, 15006, 12257, 14972, 667803, 19697, 16186, 15894, 26401, 21937, 23871, 21813, 21812, 12504, 15018, 15039, 14960, 15015, 14961, 12502, 14964, 12501, 15019	256	250	8941	4.330796875	4.166944123085159E-9	3.648175689537898E-10	2.643381537758392E-10
KEGG_PATHWAY	mmu04514:Cell adhesion molecules	26	5.79064587973274	1.855004587900626E-11	12490, 19264, 14991, 15024, 20612, 60533, 100529082, 16414, 15006, 14972, 667803, 20345, 15894, 74048, 12504, 12526, 16409, 15018, 15039, 14960, 16401, 15015, 14961, 12524, 14964, 15019	256	174	8941	5.218794899425287	4.377811890776684E-9	3.648175689537898E-10	2.643381537758392E-10
KEGG_PATHWAY	mmu05332:Graft-versus-host disease	16	3.5634743875278394	1.6022506635683104E-10	16175, 14991, 15024, 100529082, 15018, 15006, 15039, 14960, 14102, 15015, 14961, 14972, 12524, 667803, 14964, 15019	256	63	8941	8.870039682539684	3.781311241901619E-8	2.520874377347475E-9	1.826565756467874E-9
KEGG_PATHWAY	mmu05416:Viral myocarditis	18	4.008908685968819	3.2197416120805194E-10	12370, 15894, 14991, 15024, 19354, 100529082, 15018, 16414, 15006, 15039, 14960, 15015, 14961, 14972, 12524, 667803, 14964, 15019	256	88	8941	7.143909801136364	7.598588802615325E-8	3.999258002373698E-9	2.8977674508724675E-9
KEGG_PATHWAY	mmu05163:Human cytomegalovirus infection	29	6.45879732739421	7.750250973948212E-10	16154, 12370, 72512, 14991, 15024, 20296, 16155, 12010, 100529082, 12575, 20293, 15006, 14710, 14972, 667803, 20302, 19697, 21356, 21355, 21354, 19354, 21937, 20304, 15018, 15039, 14102, 15015, 14964, 15019	256	256	8941	3.9564361572265625	1.8290589376412925E-7	8.896585891452272E-9	6.446255031518384E-9
KEGG_PATHWAY	mmu04940:Type I diabetes mellitus	16	3.5634743875278394	7.916453547478718E-10	16175, 14991, 15024, 100529082, 15018, 15006, 15039, 14960, 14102, 15015, 14961, 14972, 12524, 667803, 14964, 15019	256	70	8941	7.983035714285714	1.868282745176586E-7	8.896585891452272E-9	6.446255031518384E-9
KEGG_PATHWAY	mmu05330:Allograft rejection	15	3.34075723830735	1.77278952117846E-9	14991, 15024, 100529082, 15018, 15006, 15039, 14960, 14102, 15015, 14961, 14972, 12524, 667803, 14964, 15019	256	63	8941	8.315662202380953	4.1837822795098845E-7	1.8190362043396372E-8	1.3180304700935507E-8
GOTERM_BP_DIRECT	GO:0002476~antigen processing and presentation of endogenous peptide antigen via MHC class Ib	10	2.2271714922048997	1.8308815184947724E-8	15024, 14991, 100529082, 15018, 15006, 15039, 15015, 14972, 14964, 15019	415	33	19672	14.364366557137643	4.699762444770883E-5	1.2046261478096375E-6	1.1182460966806533E-6
GOTERM_BP_DIRECT	GO:0002486~antigen processing and presentation of endogenous peptide antigen via MHC class I via ER pathway, TAP-independent	10	2.2271714922048997	1.8308815184947724E-8	15024, 14991, 100529082, 15018, 15006, 15039, 15015, 14972, 14964, 15019	415	33	19672	14.364366557137643	4.699762444770883E-5	1.2046261478096375E-6	1.1182460966806533E-6
KEGG_PATHWAY	mmu05320:Autoimmune thyroid disease	15	3.34075723830735	3.9239562793999624E-8	14991, 15024, 100529082, 15018, 15006, 15039, 14960, 14102, 15015, 14961, 14972, 12524, 667803, 14964, 15019	256	79	8941	6.631477452531645	9.260494128859875E-6	3.561744930532273E-7	2.5807558606822826E-7
KEGG_PATHWAY	mmu05165:Human papillomavirus infection	29	6.45879732739421	1.3619299937713504E-6	12370, 19106, 14991, 15024, 21826, 23962, 16391, 100529082, 12575, 15006, 14972, 667803, 16419, 27060, 16362, 19697, 21937, 20847, 20846, 142980, 17857, 15018, 17858, 15039, 14102, 16401, 15015, 14964, 15019	256	362	8941	2.797921702348066	3.213640489138081E-4	1.0368241242904474E-5	7.512581578545192E-6
KEGG_PATHWAY	mmu05203:Viral carcinogenesis	21	4.67706013363029	8.027631007849069E-6	19697, 12370, 19106, 20684, 14991, 15024, 16453, 17096, 16391, 54123, 100529082, 15018, 12266, 12575, 15006, 15039, 15015, 14972, 667803, 14964, 15019	256	229	8941	3.2028009006550215	0.0018927350357662576	5.572120346624648E-5	4.0374261833593845E-5
KEGG_PATHWAY	mmu04218:Cellular senescence	17	3.78619153674833	6.958741185457625E-5	16175, 19697, 14991, 15024, 23871, 21813, 21812, 100529082, 15018, 12575, 15006, 15039, 15015, 14972, 667803, 14964, 15019	256	184	8941	3.2268384850543477	0.016289075129345965	3.7324157267454533E-4	2.7044198698028494E-4
GOTERM_BP_DIRECT	GO:0002474~antigen processing and presentation of peptide antigen via MHC class I	5	1.1135857461024499	8.370306184484109E-5	12010, 15018, 14972, 14964, 15019	415	12	19672	19.751004016064257	0.19335753637347963	0.002253526303689866	0.002091932835303687
KEGG_PATHWAY	mmu04144:Endocytosis	19	4.231625835189309	7.638248826662593E-4	16186, 72318, 14991, 15024, 21813, 21812, 11867, 100529082, 15018, 15006, 15039, 15015, 11772, 14972, 18854, 667803, 16835, 14964, 15019	256	272	8941	2.4396685431985294	0.16500667814639836	0.003338197635356244	0.0024187787951098208
Annotation Cluster 5	Enrichment Score: 6.698161838584706
Category	Term	Count	%	PValue	Genes	List Total	Pop Hits	Pop Total	Fold Enrichment	Bonferroni	Benjamini	FDR
GOTERM_BP_DIRECT	GO:0032728~positive regulation of interferon-beta production	14	3.11804008908686	1.7403648002853746E-11	16362, 246728, 72512, 71586, 246730, 19260, 23960, 230073, 78781, 54123, 80861, 81897, 142980, 384309	415	49	19672	13.54354561101549	4.4675127708337925E-8	2.6269271044307475E-9	2.4385582083998605E-9
GOTERM_BP_DIRECT	GO:0032727~positive regulation of interferon-alpha production	8	1.7817371937639197	4.415033795922723E-7	54123, 81897, 142980, 71586, 19260, 230073, 20846, 78781	415	24	19672	15.800803212851408	0.0011326974391312472	2.2657953440675413E-5	2.103322100377585E-5
GOTERM_BP_DIRECT	GO:0071360~cellular response to exogenous dsRNA	5	1.1135857461024499	0.0010469842800577937	142980, 72512, 71586, 230073, 78781	415	22	19672	10.773274917853232	0.9320522717566627	0.01840110727827602	0.017081620240394967
Annotation Cluster 6	Enrichment Score: 5.9439375282175195
Category	Term	Count	%	PValue	Genes	List Total	Pop Hits	Pop Total	Fold Enrichment	Bonferroni	Benjamini	FDR
GOTERM_BP_DIRECT	GO:0006935~chemotaxis	20	4.4543429844097995	5.587167918267348E-11	20302, 13051, 66102, 19204, 12273, 20296, 19354, 56066, 94176, 20304, 54199, 55985, 17329, 105855, 20293, 102545, 12267, 16859, 15945, 14747	415	134	19672	7.0749865132170475	1.434224912166826E-7	7.964818265707786E-9	7.3936855451737905E-9
GOTERM_BP_DIRECT	GO:0030593~neutrophil chemotaxis	16	3.5634743875278394	1.0428815791217777E-10	20302, 12273, 20296, 14131, 56066, 22324, 20304, 16409, 55985, 17329, 105855, 20293, 14127, 16414, 12986, 15945	415	80	19672	9.480481927710844	2.6770760330752097E-7	1.274301967631658E-8	1.1829256768895594E-8
KEGG_PATHWAY	mmu04062:Chemokine signaling pathway	22	4.8997772828507795	1.1435917983711921E-7	20302, 13051, 19697, 66102, 15162, 16453, 20296, 19354, 22376, 20847, 56066, 17096, 20846, 22324, 94176, 20304, 55985, 17329, 20293, 14710, 15945, 234779	256	192	8941	4.001912434895833	2.6988403780681125E-5	9.995839422800049E-7	7.242748056350882E-7
UP_KW_BIOLOGICAL_PROCESS	KW-0145~Chemotaxis	14	3.11804008908686	3.2710179165435756E-7	20302, 66102, 19204, 12273, 20296, 56066, 20304, 55985, 17329, 20293, 102545, 12267, 16859, 15945	269	90	10725	6.201982651796778	2.5840711889935086E-5	4.361357222058101E-6	3.925221499852291E-6
KEGG_PATHWAY	mmu04061:Viral protein interaction with cytokine and cytokine receptor	15	3.34075723830735	4.288486072973625E-7	20302, 16154, 13051, 16186, 20296, 16155, 21937, 22035, 56066, 20304, 12978, 55985, 17329, 20293, 15945	256	95	8941	5.514597039473685	1.0120317163597736E-4	3.4899403904199153E-6	2.528727994753413E-6
KEGG_PATHWAY	mmu04060:Cytokine-cytokine receptor interaction	25	5.56792873051225	2.8322232796509398E-6	16154, 16175, 20296, 16155, 22035, 12978, 55985, 17329, 20293, 18414, 15945, 20302, 245527, 13051, 66102, 16186, 21937, 56066, 21813, 21812, 20304, 12504, 12983, 14102, 12986	256	292	8941	2.990220997431507	6.681823072537396E-4	2.088764668742568E-5	1.513469315063471E-5
GOTERM_BP_DIRECT	GO:0070098~chemokine-mediated signaling pathway	9	2.0044543429844097	7.619539857823944E-6	13051, 20302, 55985, 20296, 17329, 20293, 56066, 15945, 20304	415	49	19672	8.706565035652815	0.01936938868811766	2.7537660950952453E-4	2.55630196356854E-4
GOTERM_BP_DIRECT	GO:0031640~killing of cells of other organism	6	1.3363028953229399	0.020909969700668024	55985, 20296, 17329, 20293, 17105, 15945	415	75	19672	3.7921927710843373	1.0	0.1916249366139791	0.17788409938211155
GOTERM_BP_DIRECT	GO:0061844~antimicrobial humoral immune response mediated by antimicrobial peptide	7	1.55902004454343	0.07576487827927633	55985, 20296, 12010, 17329, 20293, 56066, 15945	415	140	19672	2.370120481927711	1.0	0.5143192530810133	0.4774389948709953
Annotation Cluster 7	Enrichment Score: 4.809231376192953
Category	Term	Count	%	PValue	Genes	List Total	Pop Hits	Pop Total	Fold Enrichment	Bonferroni	Benjamini	FDR
KEGG_PATHWAY	mmu05133:Pertussis	16	3.5634743875278394	3.2377116032326045E-9	16362, 16175, 19697, 625018, 12260, 667277, 17874, 12262, 66824, 16409, 12266, 16414, 12268, 12259, 12258, 15900	256	77	8941	7.257305194805195	7.640996597668703E-7	3.183749743178728E-8	2.3068695173032306E-8
KEGG_PATHWAY	mmu04610:Complement and coagulation cascades	15	3.34075723830735	3.2745054936049115E-7	625018, 12260, 19128, 667277, 12262, 12273, 16411, 12628, 16409, 12266, 16414, 12268, 12267, 12259, 12258	256	93	8941	5.633190524193548	7.727535640300598E-5	2.7599403446098543E-6	1.999787283594428E-6
UP_KW_BIOLOGICAL_PROCESS	KW-0180~Complement pathway	8	1.7817371937639197	8.847336450555347E-6	625018, 12260, 667277, 12262, 12266, 12268, 12259, 12258	269	31	10725	10.289003477635207	6.986984679590025E-4	9.109626637999343E-5	8.198663974199409E-5
KEGG_PATHWAY	mmu04936:Alcoholic liver disease	13	2.89532293986637	6.821377339074607E-4	19697, 12370, 625018, 12260, 17874, 12262, 12273, 21937, 12266, 12268, 14102, 12267, 12259	256	141	8941	3.2201074911347516	0.14874150062525604	0.003037443494380391	0.0022008594810976564
KEGG_PATHWAY	mmu05322:Systemic lupus erythematosus	13	2.89532293986637	0.0010475288604373818	625018, 12260, 667277, 12262, 20821, 246256, 12266, 12268, 14960, 14961, 12259, 12524, 14129	256	148	8941	3.0678051097972974	0.21912983497807892	0.0044145859118432515	0.003198704198835576
GOTERM_BP_DIRECT	GO:0006958~complement activation, classical pathway	13	2.89532293986637	0.0020815039697435747	625018, 12260, 667277, 12262, 434609, 619916, 629884, 12266, 16019, 12268, 12259, 12258, 435333	415	215	19672	2.8661922107032782	0.9952460973451294	0.032370540523406134	0.030049348217752694
Annotation Cluster 8	Enrichment Score: 3.384843690339403
Category	Term	Count	%	PValue	Genes	List Total	Pop Hits	Pop Total	Fold Enrichment	Bonferroni	Benjamini	FDR
GOTERM_BP_DIRECT	GO:0042590~antigen processing and presentation of exogenous peptide antigen via MHC class I	5	1.1135857461024499	5.674389439943213E-5	65972, 14131, 14127, 14972, 14129	415	11	19672	21.546549835706465	0.13555336905850546	0.0015826612285754656	0.0014691734397766015
GOTERM_BP_DIRECT	GO:0001798~positive regulation of type IIa hypersensitivity	4	0.8908685968819599	4.7899024773831965E-4	14131, 12266, 14127, 14129	415	8	19672	23.701204819277113	0.7076672397172876	0.009677865950366365	0.008983895827658876
GOTERM_BP_DIRECT	GO:0001805~positive regulation of type III hypersensitivity	3	0.6681514476614699	0.0025776450839700847	14131, 14127, 14129	415	4	19672	35.55180722891566	0.9986736938264772	0.03890727814980728	0.036117356411863186
Annotation Cluster 9	Enrichment Score: 3.1768773946339777
Category	Term	Count	%	PValue	Genes	List Total	Pop Hits	Pop Total	Fold Enrichment	Bonferroni	Benjamini	FDR
KEGG_PATHWAY	mmu04659:Th17 cell differentiation	13	2.89532293986637	4.139905880976488E-5	20852, 19697, 16186, 16453, 12394, 20846, 21813, 21812, 12504, 14960, 14961, 12502, 12501	256	105	8941	4.324144345238095	0.009722805027218784	2.442544469776128E-4	1.7698097641174486E-4
KEGG_PATHWAY	mmu04658:Th1 and Th2 cell differentiation	10	2.2271714922048997	8.67371879535412E-4	20852, 19697, 16186, 12504, 16453, 14960, 14961, 20846, 12502, 12501	256	88	8941	3.9688387784090913	0.18518044107613785	0.0037218138830974043	0.0026967380254646445
KEGG_PATHWAY	mmu05321:Inflammatory bowel disease	7	1.55902004454343	0.00820676523945142	20852, 19697, 16186, 16175, 14960, 14961, 20846	256	62	8941	3.943233366935484	0.8569824265668008	0.030262446820477112	0.021927450874159263
Annotation Cluster 10	Enrichment Score: 2.9863419482760145
Category	Term	Count	%	PValue	Genes	List Total	Pop Hits	Pop Total	Fold Enrichment	Bonferroni	Benjamini	FDR
GOTERM_BP_DIRECT	GO:0016126~sterol biosynthetic process	8	1.7817371937639197	2.3285286339239336E-6	20775, 13360, 13121, 74754, 18194, 15357, 73166, 231070	415	30	19672	12.640642570281125	0.0059595112064732	9.958340791081356E-5	9.244258676678018E-5
UP_KW_BIOLOGICAL_PROCESS	KW-0152~Cholesterol biosynthesis	7	1.55902004454343	9.109626637999344E-6	13360, 13121, 74754, 18194, 15357, 73166, 319554	269	21	10725	13.289962825278812	7.194048864731517E-4	9.109626637999343E-5	8.198663974199409E-5
GOTERM_BP_DIRECT	GO:0006695~cholesterol biosynthetic process	8	1.7817371937639197	1.7786118756246945E-5	13360, 13121, 74754, 18194, 15357, 73166, 319554, 231070	415	40	19672	9.480481927710844	0.04463075847023146	5.927166328380476E-4	5.502147386672756E-4
UP_KW_BIOLOGICAL_PROCESS	KW-0756~Sterol biosynthesis	7	1.55902004454343	3.4791553932827375E-5	13360, 13121, 74754, 18194, 15357, 73166, 319554	269	26	10725	10.734200743494425	0.0027448066854818265	3.092582571806878E-4	2.78332431462619E-4
UP_KW_BIOLOGICAL_PROCESS	KW-0153~Cholesterol metabolism	9	2.0044543429844097	1.280181238694339E-4	13360, 13121, 74754, 18194, 15357, 73166, 319554, 16835, 231070	269	61	10725	5.882442562008653	0.01006310389408327	0.0010241449909554712	9.21730491859924E-4
KEGG_PATHWAY	mmu00100:Steroid biosynthesis	6	1.3363028953229399	1.9794661842940218E-4	20775, 13360, 13121, 74754, 18194, 73166	256	20	8941	10.477734375	0.045645445479033375	9.732375406112274E-4	7.051848281547453E-4
UP_KW_BIOLOGICAL_PROCESS	KW-1207~Sterol metabolism	9	2.0044543429844097	2.491843442061359E-4	13360, 13121, 74754, 18194, 15357, 73166, 319554, 16835, 231070	269	67	10725	5.355656660933251	0.019495472943736103	0.0016612289613742392	0.0014951060652368153
UP_KW_BIOLOGICAL_PROCESS	KW-0752~Steroid biosynthesis	7	1.55902004454343	5.670187960444248E-4	13360, 13121, 74754, 18194, 15357, 73166, 319554	269	42	10725	6.644981412639406	0.04381817389755849	0.0034893464371964604	0.0031404117934768143
GOTERM_BP_DIRECT	GO:0008203~cholesterol metabolic process	10	2.2271714922048997	8.285904390568542E-4	20775, 13360, 13121, 74754, 18194, 15357, 73166, 16835, 231070, 11303	415	117	19672	4.0514880032952325	0.8809097114928625	0.016107295959241572	0.014952291104798688
UP_KW_BIOLOGICAL_PROCESS	KW-0753~Steroid metabolism	9	2.0044543429844097	0.0016833984123181497	13360, 13121, 74754, 18194, 15357, 73166, 319554, 16835, 231070	269	89	10725	4.031786475084582	0.12462291979246465	0.009619419498960856	0.008657477549064771
GOTERM_BP_DIRECT	GO:0006694~steroid biosynthetic process	7	1.55902004454343	0.003287035350871583	13360, 13121, 74754, 18194, 12257, 15357, 73166	415	69	19672	4.808940108259123	0.9997864667320788	0.04583985168661131	0.04255281633573973
UP_KW_BIOLOGICAL_PROCESS	KW-0444~Lipid biosynthesis	11	2.4498886414253898	0.010293123160584245	13360, 19224, 13121, 74754, 18194, 15357, 54326, 73166, 21391, 319554, 270084	269	170	10725	2.579816313142357	0.5584087647607641	0.0548966568564493	0.049406991170804375
GOTERM_BP_DIRECT	GO:0008202~steroid metabolic process	8	1.7817371937639197	0.018727927740199414	13360, 13121, 74754, 18194, 15357, 73166, 16835, 231070	415	128	19672	2.962650602409639	1.0	0.17625616933754118	0.16361737933048445
GOTERM_BP_DIRECT	GO:0006629~lipid metabolic process	16	3.5634743875278394	0.19453753876937843	13360, 19224, 13121, 74754, 18194, 68616, 73166, 270084, 231070, 11815, 12266, 15357, 21391, 54326, 16835, 234779	415	554	19672	1.3690226610412772	1.0	0.85279854573693	0.7916469742577424
UP_KW_BIOLOGICAL_PROCESS	KW-0443~Lipid metabolism	22	4.8997772828507795	0.20481744568129362	20775, 13360, 19224, 13121, 14595, 15212, 74754, 16331, 18194, 19260, 68616, 73166, 319554, 270084, 231070, 13849, 12266, 15357, 21391, 54326, 16835, 234779	269	691	10725	1.2693741627617965	0.9999999862949498	0.7802569359287376	0.7022312423358638
KEGG_PATHWAY	mmu01100:Metabolic pathways	29	6.45879732739421	0.9993449829102171	20775, 110006, 19224, 13360, 16790, 13121, 14595, 15442, 74754, 16331, 18194, 68616, 73166, 319554, 333182, 15368, 14537, 104759, 234779, 27060, 15212, 20229, 270084, 76654, 15357, 21391, 54326, 11433, 214579	256	1609	8941	0.6294889100372902	1.0	1.0	0.9993449829102171
Annotation Cluster 11	Enrichment Score: 2.9603104637687574
Category	Term	Count	%	PValue	Genes	List Total	Pop Hits	Pop Total	Fold Enrichment	Bonferroni	Benjamini	FDR
KEGG_PATHWAY	mmu04666:Fc gamma R-mediated phagocytosis	12	2.6726057906458798	5.7009526897771754E-5	11867, 14130, 15162, 19264, 246256, 19354, 16331, 22376, 17096, 22324, 14129, 234779	256	92	8941	4.555536684782608	0.013364522893632325	3.2654389230632095E-4	2.366059558660207E-4
KEGG_PATHWAY	mmu04662:B cell receptor signaling pathway	9	2.0044543429844097	0.0020896679813311287	14728, 19697, 14130, 19354, 16331, 17096, 83490, 22324, 234779	256	81	8941	3.8806423611111116	0.3896224840293885	0.008358671925324515	0.006056495335722423
KEGG_PATHWAY	mmu04664:Fc epsilon RI signaling pathway	7	1.55902004454343	0.011041901874225832	19354, 16331, 16822, 14127, 17096, 22324, 234779	256	66	8941	3.7042495265151514	0.9272249875362449	0.0388938633181686	0.028181570455113693
Annotation Cluster 12	Enrichment Score: 2.8211080753938003
Category	Term	Count	%	PValue	Genes	List Total	Pop Hits	Pop Total	Fold Enrichment	Bonferroni	Benjamini	FDR
GOTERM_BP_DIRECT	GO:0044790~negative regulation by host of viral release from host cell	7	1.55902004454343	3.4780986993502873E-6	217069, 384309, 667823, 18854, 20128, 319236, 20821	415	21	19672	15.800803212851408	0.008888556017991434	1.416635121036958E-4	1.315052555849585E-4
GOTERM_BP_DIRECT	GO:1902187~negative regulation of viral release from host cell	4	0.8908685968819599	0.0034876295051072103	217069, 384309, 18854, 20821	415	15	19672	12.640642570281125	0.9998726273177182	0.04785699096312889	0.04442531273350468
GOTERM_BP_DIRECT	GO:0006513~protein monoubiquitination	3	0.6681514476614699	0.2836635467427038	217069, 384309, 20821	415	50	19672	2.8441445783132533	1.0	1.0	0.928654970760234
Annotation Cluster 13	Enrichment Score: 2.767388536656368
Category	Term	Count	%	PValue	Genes	List Total	Pop Hits	Pop Total	Fold Enrichment	Bonferroni	Benjamini	FDR
GOTERM_BP_DIRECT	GO:0046597~negative regulation of viral entry into host cell	9	2.0044543429844097	2.429916747822807E-7	17069, 80876, 217069, 384309, 667823, 16149, 66141, 20128, 319236	415	32	19672	13.331927710843374	6.235652073055542E-4	1.3554709510681135E-5	1.2582742811552012E-5
GOTERM_BP_DIRECT	GO:0044790~negative regulation by host of viral release from host cell	7	1.55902004454343	3.4780986993502873E-6	217069, 384309, 667823, 18854, 20128, 319236, 20821	415	21	19672	15.800803212851408	0.008888556017991434	1.416635121036958E-4	1.315052555849585E-4
GOTERM_BP_DIRECT	GO:0051091~positive regulation of sequence-specific DNA binding transcription factor activity	12	2.6726057906458798	8.430963567974556E-5	14130, 15163, 20684, 72512, 217069, 66824, 667823, 230073, 20128, 319236, 20821, 234779	415	128	19672	4.443975903614458	0.19461266723407633	0.002253526303689866	0.002091932835303687
GOTERM_BP_DIRECT	GO:0010508~positive regulation of autophagy	9	2.0044543429844097	3.29217054020741E-4	81897, 60599, 15442, 16145, 667823, 20128, 319236, 20821, 15944	415	82	19672	5.202703496914488	0.5705454306861595	0.0069815781869191846	0.006480950600639711
GOTERM_BP_DIRECT	GO:0046596~regulation of viral entry into host cell	5	1.1135857461024499	8.709792023538928E-4	217069, 667823, 20128, 319236, 20821	415	21	19672	11.286288009179577	0.8931979168396241	0.01643332818558889	0.0152549445588748
GOTERM_BP_DIRECT	GO:0031664~regulation of lipopolysaccharide-mediated signaling pathway	4	0.8908685968819599	9.946677008593689E-4	667823, 20128, 319236, 12523	415	10	19672	18.96096385542169	0.9222753385873272	0.017848372869966017	0.01656852072340571
GOTERM_BP_DIRECT	GO:0070534~protein K63-linked ubiquitination	6	1.3363028953229399	0.005468618133385042	672511, 384309, 667823, 20128, 319236, 20821	415	54	19672	5.266934404283802	0.9999992296857878	0.06912548832643359	0.06416871129912892
GOTERM_BP_DIRECT	GO:0032880~regulation of protein localization	6	1.3363028953229399	0.08785014167587352	14570, 217069, 667823, 20128, 319236, 20821	415	112	19672	2.5394148020654046	1.0	0.545819524310633	0.5066804781402681
GOTERM_BP_DIRECT	GO:0051865~protein autoubiquitination	4	0.8908685968819599	0.20423166282860786	672511, 209200, 20128, 20821	415	74	19672	2.5622924128948226	1.0	0.8791807591531813	0.8161373999621502
GOTERM_BP_DIRECT	GO:0000209~protein polyubiquitination	6	1.3363028953229399	0.32950181500023235	26401, 667823, 56791, 20128, 319236, 20821	415	180	19672	1.5800803212851406	1.0	1.0	0.928654970760234
GOTERM_BP_DIRECT	GO:0016567~protein ubiquitination	10	2.2271714922048997	0.5509935488672786	672511, 209200, 67138, 18024, 22186, 667823, 20128, 319236, 20821, 233877	415	429	19672	1.1049512736259726	1.0	1.0	0.928654970760234
Annotation Cluster 14	Enrichment Score: 2.637546701403836
Category	Term	Count	%	PValue	Genes	List Total	Pop Hits	Pop Total	Fold Enrichment	Bonferroni	Benjamini	FDR
GOTERM_BP_DIRECT	GO:0050870~positive regulation of T cell activation	7	1.55902004454343	9.558485169680153E-5	12504, 20296, 12010, 66824, 14960, 14961, 12501	415	36	19672	9.217135207496653	0.2175913007925384	0.0024774821156968965	0.0022998294620381944
GOTERM_BP_DIRECT	GO:0002381~immunoglobulin production involved in immunoglobulin mediated immune response	4	0.8908685968819599	0.005969122476764944	12010, 14960, 14961, 14190	415	18	19672	10.533868808567604	0.9999997884177129	0.07508219742832767	0.06969828303752007
GOTERM_BP_DIRECT	GO:0002503~peptide antigen assembly with MHC class II protein complex	3	0.6681514476614699	0.02143188326600732	12010, 14960, 14961	415	11	19672	12.927929901423878	1.0	0.19228745615585588	0.17849911167702598
Annotation Cluster 15	Enrichment Score: 2.608352089907027
Category	Term	Count	%	PValue	Genes	List Total	Pop Hits	Pop Total	Fold Enrichment	Bonferroni	Benjamini	FDR
GOTERM_BP_DIRECT	GO:0031663~lipopolysaccharide-mediated signaling pathway	11	2.4498886414253898	3.207479566499686E-9	20302, 17874, 20375, 83433, 20296, 20293, 19260, 17096, 20846, 20304, 234779	415	37	19672	14.092608270921524	8.233566289539418E-6	2.5719976773869357E-7	2.3875676023132036E-7
GOTERM_BP_DIRECT	GO:0070098~chemokine-mediated signaling pathway	9	2.0044543429844097	7.619539857823944E-6	13051, 20302, 55985, 20296, 17329, 20293, 56066, 15945, 20304	415	49	19672	8.706565035652815	0.01936938868811766	2.7537660950952453E-4	2.55630196356854E-4
GOTERM_BP_DIRECT	GO:0071407~cellular response to organic cyclic compound	9	2.0044543429844097	1.3268838444057361E-4	20302, 233571, 72512, 20296, 20293, 13057, 20846, 20304, 18439	415	72	19672	5.925301204819277	0.2886805707050424	0.003305615480335067	0.0030685799197810327
GOTERM_BP_DIRECT	GO:0043615~astrocyte cell migration	4	0.8908685968819599	4.7899024773831965E-4	20302, 15212, 20296, 20293	415	8	19672	23.701204819277113	0.7076672397172876	0.009677865950366365	0.008983895827658876
GOTERM_BP_DIRECT	GO:0071356~cellular response to tumor necrosis factor	11	2.4498886414253898	0.001012929398985717	20302, 19697, 16362, 20296, 18024, 66824, 20293, 13057, 22695, 55932, 20304	415	145	19672	3.5960448691316995	0.9258383094118909	0.018049839151370484	0.016755540474888735
GOTERM_BP_DIRECT	GO:0000165~MAPK cascade	8	1.7817371937639197	0.0019574658571438657	20302, 142980, 20296, 26401, 20293, 22695, 18173, 20304	415	84	19672	4.514515203671831	0.9934594841095938	0.03081507600878012	0.028605421298875385
GOTERM_BP_DIRECT	GO:0043491~protein kinase B signaling	6	1.3363028953229399	0.002717517605571433	20302, 230784, 20296, 14456, 20293, 20304	415	46	19672	6.18292299633316	0.9990746730488909	0.03939632867738021	0.036571338624130804
GOTERM_BP_DIRECT	GO:0048247~lymphocyte chemotaxis	5	1.1135857461024499	0.003879998445548881	20302, 66102, 20296, 20293, 20304	415	31	19672	7.645549941702294	0.9999536518158152	0.05267765085332502	0.048900297869298594
GOTERM_BP_DIRECT	GO:0048246~macrophage chemotaxis	4	0.8908685968819599	0.005052287379577677	13051, 20302, 20296, 20293	415	17	19672	11.153508150248053	0.9999977444001011	0.065146579979881	0.060475118282181044
GOTERM_BP_DIRECT	GO:0071347~cellular response to interleukin-1	7	1.55902004454343	0.007215959769314641	20302, 19697, 16362, 20296, 66824, 20293, 20304	415	81	19672	4.096504536665179	0.9999999915620287	0.08612164078168077	0.07994612172329058
GOTERM_BP_DIRECT	GO:0048245~eosinophil chemotaxis	4	0.8908685968819599	0.009286248744626531	20302, 20296, 20293, 20304	415	21	19672	9.029030407343662	0.9999999999602802	0.10270911327030896	0.09534415736939826
GOTERM_BP_DIRECT	GO:0006874~cellular calcium ion homeostasis	7	1.55902004454343	0.03476733160809175	20302, 15212, 20296, 94249, 20293, 20304, 27060	415	115	19672	2.885364064955474	1.0	0.2841177481094377	0.26374453468303993
GOTERM_BP_DIRECT	GO:0006887~exocytosis	7	1.55902004454343	0.03867796693149343	20302, 15162, 242662, 74190, 20293, 20304, 20336	415	118	19672	2.812007351439657	1.0	0.3104695461487115	0.288206726003987
GOTERM_BP_DIRECT	GO:0002548~monocyte chemotaxis	4	0.8908685968819599	0.042429562085906744	20302, 20296, 20293, 20304	415	37	19672	5.124584825789645	1.0	0.3279345069651708	0.3044193279778008
GOTERM_BP_DIRECT	GO:0007267~cell-cell signaling	5	1.1135857461024499	0.09140159270105157	20302, 93695, 55985, 20293, 20304	415	81	19672	2.9260746690465567	1.0	0.5637896319011979	0.5233620043603482
GOTERM_BP_DIRECT	GO:0007010~cytoskeleton organization	5	1.1135857461024499	0.21493276695650626	20302, 20296, 20293, 65964, 94176	415	113	19672	2.097451753918328	1.0	0.8997022512404488	0.8351873587119052
GOTERM_BP_DIRECT	GO:0006816~calcium ion transport	5	1.1135857461024499	0.36923474278570895	20302, 94249, 20293, 20304, 18439	415	146	19672	1.623370193101172	1.0	1.0	0.928654970760234
Annotation Cluster 16	Enrichment Score: 2.602973656664446
Category	Term	Count	%	PValue	Genes	List Total	Pop Hits	Pop Total	Fold Enrichment	Bonferroni	Benjamini	FDR
GOTERM_BP_DIRECT	GO:0007229~integrin-mediated signaling pathway	12	2.6726057906458798	1.2119834358945399E-5	16409, 16411, 108101, 21682, 23880, 22177, 16414, 14127, 16401, 16419, 22324, 56193	415	104	19672	5.469508804448564	0.030632811466876575	4.319374300701929E-4	4.0096452004177697E-4
GOTERM_BP_DIRECT	GO:0007159~leukocyte cell-cell adhesion	7	1.55902004454343	3.241788508786674E-5	16409, 15894, 19264, 108101, 16414, 16401, 20304	415	30	19672	11.060562248995984	0.07984952258349187	0.0010144425992130006	9.41700027796324E-4
GOTERM_BP_DIRECT	GO:0007155~cell adhesion	26	5.79064587973274	8.62125805271751E-4	12490, 64099, 93695, 14595, 16411, 108101, 15442, 21826, 17085, 20612, 319655, 330790, 16414, 11423, 16419, 13051, 20345, 19039, 15894, 12504, 16409, 12505, 16401, 12986, 12489, 12523	415	594	19672	2.0748529471421038	0.8907407156660799	0.01643332818558889	0.0152549445588748
GOTERM_BP_DIRECT	GO:0007160~cell-matrix adhesion	9	2.0044543429844097	9.494442186979112E-4	12490, 16409, 14595, 16411, 15442, 108101, 16414, 16401, 16419	415	96	19672	4.443975903614458	0.9126979248467953	0.01765415844332493	0.01638823281839438
GOTERM_BP_DIRECT	GO:0033627~cell adhesion mediated by integrin	6	1.3363028953229399	0.001445917661349154	16409, 15894, 16411, 16414, 16401, 16419	415	40	19672	7.110361445783133	0.9756288838246823	0.02378349178860211	0.022078050444446697
GOTERM_BP_DIRECT	GO:0034113~heterotypic cell-cell adhesion	4	0.8908685968819599	0.013490722506810368	16411, 19264, 16414, 16401	415	24	19672	7.900401606425704	0.9999999999999993	0.1379171073803801	0.12802749406861474
UP_KW_BIOLOGICAL_PROCESS	KW-0130~Cell adhesion	20	4.4543429844097995	0.024582897685637935	12490, 20345, 64099, 19039, 15894, 16411, 108101, 15442, 21826, 17085, 20612, 319655, 16409, 12505, 16414, 16401, 16419, 12986, 12489, 12523	269	466	10725	1.7111540118384734	0.8600287276904225	0.11568422440300205	0.10411580196270184
KEGG_PATHWAY	mmu04810:Regulation of actin cytoskeleton	11	2.4498886414253898	0.09840546351877605	11867, 17698, 16409, 16411, 329251, 19354, 105855, 16414, 16401, 16419, 22324	256	220	8941	1.7462890625	0.9999999999758643	0.28497974810067744	0.20648956324244003
GOTERM_BP_DIRECT	GO:0098609~cell-cell adhesion	7	1.55902004454343	0.24665196027880698	12490, 16409, 15894, 16411, 16414, 16401, 12489	415	200	19672	1.6590843373493978	1.0	0.9677506576076739	0.898356222299875
Annotation Cluster 17	Enrichment Score: 2.4840518823105
Category	Term	Count	%	PValue	Genes	List Total	Pop Hits	Pop Total	Fold Enrichment	Bonferroni	Benjamini	FDR
GOTERM_BP_DIRECT	GO:0045730~respiratory burst	5	1.1135857461024499	2.240417061577843E-5	17970, 17972, 13057, 18173, 13058	415	9	19672	26.33467202141901	0.05588958084130258	7.277101493681956E-4	6.7552828363018E-4
GOTERM_BP_DIRECT	GO:0042554~superoxide anion generation	4	0.8908685968819599	0.00697899273179666	17970, 17972, 13057, 13058	415	19	19672	9.979454660748257	0.9999999844294001	0.08368268855042164	0.07768205928569928
GOTERM_BP_DIRECT	GO:0006801~superoxide metabolic process	4	0.8908685968819599	0.009286248744626531	17970, 17972, 13057, 13058	415	21	19672	9.029030407343662	0.9999999999602802	0.10270911327030896	0.09534415736939826
KEGG_PATHWAY	mmu05415:Diabetic cardiomyopathy	11	2.4498886414253898	0.07976833750142327	17970, 19697, 17972, 13033, 333182, 19354, 17390, 13057, 13058, 21813, 21812	256	211	8941	1.820775325829384	0.9999999969819072	0.23531659562919865	0.17050482140929227
Annotation Cluster 18	Enrichment Score: 1.2494782974568954
Category	Term	Count	%	PValue	Genes	List Total	Pop Hits	Pop Total	Fold Enrichment	Bonferroni	Benjamini	FDR
GOTERM_BP_DIRECT	GO:0015833~peptide transport	3	0.6681514476614699	0.011374995855438112	65221, 21355, 21354	415	8	19672	17.77590361445783	0.9999999999998238	0.12161766402105914	0.11289683386522327
UP_KW_BIOLOGICAL_PROCESS	KW-0571~Peptide transport	3	0.6681514476614699	0.015769580449364717	65221, 21355, 21354	269	8	10725	14.95120817843866	0.7151305310942538	0.07884790224682359	0.07096311202214123
UP_KW_BIOLOGICAL_PROCESS	KW-0653~Protein transport	8	1.7817371937639197	0.9949327380922143	65221, 21355, 21354, 217344, 209200, 22320, 11772, 20336	269	610	10725	0.5228837832896581	1.0	1.0	0.9949327380922143
Annotation Cluster 19	Enrichment Score: 1.0477947656482967
Category	Term	Count	%	PValue	Genes	List Total	Pop Hits	Pop Total	Fold Enrichment	Bonferroni	Benjamini	FDR
GOTERM_BP_DIRECT	GO:0050853~B cell receptor signaling pathway	10	2.2271714922048997	0.03667493262331374	619916, 19264, 21682, 629884, 16019, 105855, 434609, 17096, 435333, 234779	415	213	19672	2.225465241246677	1.0	0.29875516543308905	0.27733234764677245
GOTERM_BP_DIRECT	GO:0006910~phagocytosis, recognition	9	2.0044543429844097	0.053393069964729485	56644, 619916, 83433, 14131, 629884, 16019, 434609, 435333, 14129	415	194	19672	2.1990808595205564	1.0	0.3992331412110198	0.37060535555909946
GOTERM_BP_DIRECT	GO:0050871~positive regulation of B cell activation	6	1.3363028953229399	0.3670806448854988	81897, 619916, 629884, 16019, 434609, 435333	415	189	19672	1.5048384012239433	1.0	1.0	0.928654970760234
Annotation Cluster 20	Enrichment Score: 0.7882653335765506
Category	Term	Count	%	PValue	Genes	List Total	Pop Hits	Pop Total	Fold Enrichment	Bonferroni	Benjamini	FDR
GOTERM_BP_DIRECT	GO:0045893~positive regulation of transcription, DNA-templated	27	6.013363028953229	0.0018023136901644855	22778, 12051, 20375, 209200, 12394, 60599, 384309, 80285, 18854, 15900, 12335, 16658, 16362, 19697, 20684, 16543, 18024, 23871, 20846, 21812, 56742, 54123, 56501, 12504, 14247, 16149, 13713	415	661	19672	1.936255764358493	0.9902521984013432	0.028608688096349203	0.026557246705184646
GOTERM_BP_DIRECT	GO:0045944~positive regulation of transcription from RNA polymerase II promoter	38	8.463251670378618	0.01504740330677591	20852, 22778, 16175, 15163, 12051, 20375, 72512, 16453, 12394, 14011, 22376, 18173, 16391, 81897, 434341, 18854, 15900, 16658, 20302, 16362, 19697, 20684, 15212, 18024, 26401, 21937, 23871, 20847, 230073, 20846, 21833, 54123, 56501, 142980, 226691, 14247, 13713, 53417	415	1213	19672	1.4849889251979063	1.0	0.14840978194644072	0.1377677710820038
GOTERM_BP_DIRECT	GO:0006355~regulation of transcription, DNA-templated	24	5.3452115812917596	0.7448772707368478	20852, 22778, 16362, 19697, 20375, 18024, 12394, 14011, 23871, 20847, 21815, 20846, 16391, 21812, 21833, 54123, 56501, 60599, 14247, 18854, 13713, 53417, 15900, 16658	415	1225	19672	0.9287002704696337	1.0	1.0	0.928654970760234
GOTERM_BP_DIRECT	GO:0006357~regulation of transcription from RNA polymerase II promoter	27	6.013363028953229	0.9284114445974956	20852, 22778, 19204, 20375, 12394, 14011, 109032, 22695, 16391, 11746, 15900, 16658, 16362, 19697, 20684, 18024, 23871, 20847, 21815, 20846, 21833, 54123, 56501, 114564, 14247, 13713, 53417	415	1585	19672	0.8074858424233209	1.0	1.0	0.928654970760234
UP_KW_BIOLOGICAL_PROCESS	KW-0805~Transcription regulation	33	7.349665924276169	0.9959177735341236	20852, 22778, 12051, 19106, 20375, 12394, 14011, 109032, 16391, 60599, 18854, 15900, 16658, 16362, 19697, 20684, 16543, 18024, 23871, 219132, 20847, 21815, 20846, 21833, 20128, 54123, 56501, 14247, 76933, 381308, 13713, 53417, 547253	269	1885	10725	0.6979874375080118	1.0	1.0	0.9959177735341236
UP_KW_BIOLOGICAL_PROCESS	KW-0804~Transcription	33	7.349665924276169	0.9978548325145118	20852, 22778, 12051, 19106, 20375, 12394, 14011, 109032, 16391, 60599, 18854, 15900, 16658, 16362, 19697, 20684, 16543, 18024, 23871, 219132, 20847, 21815, 20846, 21833, 20128, 54123, 56501, 14247, 76933, 381308, 13713, 53417, 547253	269	1940	10725	0.6781991338673208	1.0	1.0	0.9978548325145118
Annotation Cluster 21	Enrichment Score: 0.6935184825065072
Category	Term	Count	%	PValue	Genes	List Total	Pop Hits	Pop Total	Fold Enrichment	Bonferroni	Benjamini	FDR
GOTERM_BP_DIRECT	GO:0019941~modification-dependent protein catabolic process	3	0.6681514476614699	0.01442291373215639	22186, 56791, 74153	415	9	19672	15.800803212851406	0.9999999999999999	0.14289265110700114	0.13264625679535336
KEGG_PATHWAY	mmu04120:Ubiquitin mediated proteolysis	5	1.1135857461024499	0.6082249352407338	22186, 26401, 56791, 18854, 74153	256	147	8941	1.1879517431972788	1.0	1.0	0.7276595744680852
KEGG_PATHWAY	mmu05012:Parkinson disease	5	1.1135857461024499	0.9469506048347733	333182, 18024, 22186, 56791, 74153	256	264	8941	0.6614731297348485	1.0	1.0	0.9469506048347733
Annotation Cluster 22	Enrichment Score: 0.6639180717637244
Category	Term	Count	%	PValue	Genes	List Total	Pop Hits	Pop Total	Fold Enrichment	Bonferroni	Benjamini	FDR
GOTERM_BP_DIRECT	GO:0042632~cholesterol homeostasis	5	1.1135857461024499	0.15595167936256166	12257, 15357, 16835, 231070, 11303	415	99	19672	2.3940610928562736	1.0	0.7519930292223559	0.6980699125516957
GOTERM_BP_DIRECT	GO:0006869~lipid transport	6	1.3363028953229399	0.15953438980982396	76574, 11815, 217262, 12257, 16835, 11303	415	136	19672	2.0912827781715095	1.0	0.7591133893242931	0.7046796934413352
KEGG_PATHWAY	mmu04979:Cholesterol metabolism	3	0.6681514476614699	0.409639109456885	12257, 16835, 11303	256	49	8941	2.138313137755102	1.0	0.98735170453251	0.7154116164197425
Annotation Cluster 23	Enrichment Score: 0.5512050616084045
Category	Term	Count	%	PValue	Genes	List Total	Pop Hits	Pop Total	Fold Enrichment	Bonferroni	Benjamini	FDR
KEGG_PATHWAY	mmu05212:Pancreatic cancer	7	1.55902004454343	0.02102831106456564	19697, 27015, 19354, 12575, 20846, 21813, 21812	256	76	8941	3.216848273026316	0.9933663694596486	0.06989692128503508	0.05064565059212287
KEGG_PATHWAY	mmu05220:Chronic myeloid leukemia	6	1.3363028953229399	0.06541504549258521	19697, 27015, 12394, 12575, 21813, 21812	256	76	8941	2.757298519736842	0.9999998835784675	0.19792244533653988	0.14340990742605222
KEGG_PATHWAY	mmu05210:Colorectal cancer	5	1.1135857461024499	0.2424119626622033	27015, 19354, 12575, 21813, 21812	256	88	8941	1.9844193892045456	1.0	0.6428002605424716	0.4657578159015367
KEGG_PATHWAY	mmu04520:Adherens junction	4	0.8908685968819599	0.33014854068374044	19354, 22376, 21813, 21812	256	71	8941	1.9676496478873242	1.0	0.8562094022127774	0.6203890160101057
KEGG_PATHWAY	mmu05225:Hepatocellular carcinoma	7	1.55902004454343	0.3772357292549855	27015, 18024, 12575, 15368, 21813, 21812, 234779	256	174	8941	1.405060165229885	1.0	0.9572863667115761	0.6936269860494895
GOTERM_BP_DIRECT	GO:0007507~heart development	7	1.55902004454343	0.60042239744553	12370, 80876, 17390, 12575, 16401, 21813, 21812	415	298	19672	1.1134794210398642	1.0	1.0	0.928654970760234
KEGG_PATHWAY	mmu04068:FoxO signaling pathway	4	0.8908685968819599	0.7269266368678005	12575, 22035, 21813, 21812	256	131	8941	1.06643606870229	1.0	1.0	0.7276595744680852
KEGG_PATHWAY	mmu05222:Small cell lung cancer	3	0.6681514476614699	0.7486252658051656	19697, 27015, 12575	256	93	8941	1.1266381048387097	1.0	1.0	0.7486252658051656
KEGG_PATHWAY	mmu05226:Gastric cancer	4	0.8908685968819599	0.8064625563732812	27015, 12575, 21813, 21812	256	150	8941	0.9313541666666666	1.0	1.0	0.8064625563732812
Annotation Cluster 24	Enrichment Score: 0.44672397131500163
Category	Term	Count	%	PValue	Genes	List Total	Pop Hits	Pop Total	Fold Enrichment	Bonferroni	Benjamini	FDR
GOTERM_BP_DIRECT	GO:0046777~protein autophosphorylation	7	1.55902004454343	0.22246509110511753	19106, 15162, 12978, 26401, 17096, 21812, 102626	415	193	19672	1.7192583806729507	1.0	0.9177441418662996	0.851935520625692
GOTERM_BP_DIRECT	GO:0006468~protein phosphorylation	16	3.5634743875278394	0.2839497123600553	20302, 19106, 15162, 16453, 21682, 26401, 65964, 17096, 21813, 21812, 12978, 55984, 14456, 12983, 102626, 18439	415	600	19672	1.2640642570281126	1.0	1.0	0.928654970760234
GOTERM_BP_DIRECT	GO:0016310~phosphorylation	12	2.6726057906458798	0.7233105192284981	19106, 15162, 12978, 55984, 21682, 16453, 26401, 65964, 17096, 21813, 21812, 102626	415	601	19672	0.9464707415351924	1.0	1.0	0.928654970760234
Annotation Cluster 25	Enrichment Score: 0.3951107920819426
Category	Term	Count	%	PValue	Genes	List Total	Pop Hits	Pop Total	Fold Enrichment	Bonferroni	Benjamini	FDR
GOTERM_BP_DIRECT	GO:0071363~cellular response to growth factor stimulus	4	0.8908685968819599	0.2317806222039843	14456, 21815, 21813, 21812	415	79	19672	2.4001220070154035	1.0	0.9351400575085278	0.8680840284432242
UP_KW_BIOLOGICAL_PROCESS	KW-0341~Growth regulation	3	0.6681514476614699	0.43598794336281255	14456, 21813, 21812	269	59	10725	2.0272824648730388	1.0	1.0	0.9113924050632911
GOTERM_BP_DIRECT	GO:0018105~peptidyl-serine phosphorylation	5	1.1135857461024499	0.5088787907226231	26401, 14456, 21813, 21812, 102626	415	176	19672	1.346659364731654	1.0	1.0	0.928654970760234
GOTERM_BP_DIRECT	GO:0040008~regulation of growth	3	0.6681514476614699	0.5109646755360249	14456, 21813, 21812	415	81	19672	1.755644801427934	1.0	1.0	0.928654970760234
Annotation Cluster 26	Enrichment Score: 0.3654186334606148
Category	Term	Count	%	PValue	Genes	List Total	Pop Hits	Pop Total	Fold Enrichment	Bonferroni	Benjamini	FDR
KEGG_PATHWAY	mmu05223:Non-small cell lung cancer	4	0.8908685968819599	0.3380093566929252	27015, 16453, 12575, 234779	256	72	8941	1.9403211805555554	1.0	0.8670674802122863	0.6282565216792414
KEGG_PATHWAY	mmu05225:Hepatocellular carcinoma	7	1.55902004454343	0.3772357292549855	27015, 18024, 12575, 15368, 21813, 21812, 234779	256	174	8941	1.405060165229885	1.0	0.9572863667115761	0.6936269860494895
KEGG_PATHWAY	mmu05214:Glioma	3	0.6681514476614699	0.6283513574595474	27015, 12575, 234779	256	74	8941	1.4159100506756759	1.0	1.0	0.7276595744680852
Annotation Cluster 27	Enrichment Score: 0.2616836815957987
Category	Term	Count	%	PValue	Genes	List Total	Pop Hits	Pop Total	Fold Enrichment	Bonferroni	Benjamini	FDR
GOTERM_BP_DIRECT	GO:0006974~cellular response to DNA damage stimulus	15	3.34075723830735	0.16693517484743864	68048, 12051, 671535, 217684, 17220, 69327, 209200, 17096, 107373, 74153, 74041, 56045, 27015, 12575, 80285	415	498	19672	1.4277834228480186	1.0	0.7872526464744789	0.7308011706555763
UP_KW_BIOLOGICAL_PROCESS	KW-0235~DNA replication	4	0.8908685968819599	0.4383843808824175	56045, 27015, 17220, 107373	269	97	10725	1.6441191124056258	1.0	1.0	0.9113924050632911
GOTERM_BP_DIRECT	GO:0006260~DNA replication	4	0.8908685968819599	0.4753432689600896	56045, 27015, 17220, 107373	415	122	19672	1.5541773651984991	1.0	1.0	0.928654970760234
GOTERM_BP_DIRECT	GO:0006281~DNA repair	6	1.3363028953229399	0.8974625520733596	671535, 56045, 27015, 209200, 80285, 107373	415	374	19672	0.7604664647896399	1.0	1.0	0.928654970760234
UP_KW_BIOLOGICAL_PROCESS	KW-0234~DNA repair	6	1.3363028953229399	0.9220022775337653	671535, 56045, 27015, 209200, 80285, 107373	269	332	10725	0.7205401531777668	1.0	1.0	0.9220022775337653
UP_KW_BIOLOGICAL_PROCESS	KW-0227~DNA damage	7	1.55902004454343	0.9348443407456976	68048, 671535, 56045, 27015, 209200, 80285, 107373	269	396	10725	0.7047707558859975	1.0	1.0	0.9348443407456976
Annotation Cluster 28	Enrichment Score: 0.23791814374975623
Category	Term	Count	%	PValue	Genes	List Total	Pop Hits	Pop Total	Fold Enrichment	Bonferroni	Benjamini	FDR
UP_KW_BIOLOGICAL_PROCESS	KW-0275~Fatty acid biosynthesis	3	0.6681514476614699	0.4012418390496741	19224, 54326, 21391	269	55	10725	2.174721189591078	1.0	1.0	0.9113924050632911
GOTERM_BP_DIRECT	GO:0006633~fatty acid biosynthetic process	3	0.6681514476614699	0.4634590853511286	19224, 54326, 21391	415	74	19672	1.921719309671117	1.0	1.0	0.928654970760234
UP_KW_BIOLOGICAL_PROCESS	KW-0276~Fatty acid metabolism	4	0.8908685968819599	0.7405904721071088	19224, 12266, 54326, 21391	269	153	10725	1.0423500255120635	1.0	1.0	0.9113924050632911
GOTERM_BP_DIRECT	GO:0006631~fatty acid metabolic process	4	0.8908685968819599	0.8115806653134894	19224, 12266, 54326, 21391	415	206	19672	0.9204351386127033	1.0	1.0	0.928654970760234
Annotation Cluster 29	Enrichment Score: 0.1539314087640919
Category	Term	Count	%	PValue	Genes	List Total	Pop Hits	Pop Total	Fold Enrichment	Bonferroni	Benjamini	FDR
KEGG_PATHWAY	mmu04932:Non-alcoholic fatty liver disease	6	1.3363028953229399	0.4601738682678628	19697, 12370, 16175, 333182, 21937, 14102	256	156	8941	1.3432992788461537	1.0	1.0	0.7276595744680852
KEGG_PATHWAY	mmu05010:Alzheimer disease	9	2.0044543429844097	0.861149394770261	19697, 12370, 16175, 19106, 333182, 21937, 14102, 12364, 13058	256	383	8941	0.8207102643603132	1.0	1.0	0.861149394770261
KEGG_PATHWAY	mmu05022:Pathways of neurodegeneration - multiple diseases	11	2.4498886414253898	0.8713754501686453	19697, 12370, 16175, 333182, 22186, 21937, 14102, 56791, 12364, 13058, 74153	256	471	8941	0.8156764198513801	1.0	1.0	0.8713754501686453

## Sheet: Shared gene set
Full list			log2(FC) > 0			log2(FC) < 0
GENE	ENTREZ ID		GENE	ENTREZ ID		GENE	ENTREZ ID
1700007K13Rik	69327		1700007K13Rik	69327		Ache	11423
9330175E14Rik	320377		9330175E14Rik	320377		Aldh5a1	214579
9930111J21Rik2	245240		9930111J21Rik2	245240		Ap2a2	11772
AB124611	382062		AB124611	382062		Arhgdig	14570
Abca1	11303		Abca1	11303		C530005A16Rik	654318
Abca9	217262		Abca9	217262		Camkk1	55984
Abcc3	76408		Abcc3	76408		Cops3	26572
Abi3	66610		Abi3	66610		Creg2	263764
Ache	11423		Acp5	11433		Cryz	12972
Acp5	11433		Adgre1	13733		Cyp51	13121
Adgre1	13733		Adgrg5	382045		Dhcr24	74754
Adgrg5	382045		Aen	68048		Dhcr7	13360
Aen	68048		Aim2	383619		Elovl2	54326
Aim2	383619		Anpep	16790		Fbxo16	50759
Aldh5a1	214579		Anxa4	11746		Hapln4	330790
Anpep	16790		Apobec1	11810		Hif3a	53417
Anxa4	11746		Apobec3	80287		Hmgcr	15357
Ap2a2	11772		Apod	11815		Idi1	319554
Apobec1	11810		Arhgap11a	228482		Insig1	231070
Apobec3	80287		Arhgap25	232201		Kctd13	233877
Apod	11815		Arhgap4	171207		Kifc2	16581
Arhgap11a	228482		Arhgap45	70719		Krt222	268481
Arhgap25	232201		Arhgdib	11857		Lancl3	236285
Arhgap4	171207		Arpc1b	11867		Ldlr	16835
Arhgap45	70719		AW112010	107350		Mfsd2a	76574
Arhgdib	11857		B2m	12010		Nsdhl	18194
Arhgdig	14570		B430306N03Rik	320148		Nudt17	78373
Arpc1b	11867		B4galt1	14595		Podxl2	319655
AW112010	107350		BC023105	667597		Ppp1r12b	329251
B2m	12010		Bcl3	12051		Ptchd1	211612
B430306N03Rik	320148		Bin2	668218		Rcn2	26611
B4galt1	14595		Bst2	69550		Rims3	242662
BC023105	667597		C1qa	12259		Sbsn	282619
Bcl3	12051		C1qb	12260		Sh2d5	230863
Bin2	668218		C1qc	12262		Slc24a3	94249
Bst2	69550		C1rb	667277		Sqle	20775
C1qa	12259		C3	12266		Thra	21833
C1qb	12260		C3ar1	12267		Tm7sf2	73166
C1qc	12262		C4a	625018		Upp2	76654
C1rb	667277		C4b	12268
C3	12266		C5ar1	12273
C3ar1	12267		Capn3	12335
C4a	625018		Casp12	12364
C4b	12268		Casp8	12370
C530005A16Rik	654318		Ccl12	20293
C5ar1	12273		Ccl2	20296
Camkk1	55984		Ccl3	20302
Capn3	12335		Ccl5	20304
Casp12	12364		Ccng1	12450
Casp8	12370		Ccrl2	54199
Ccl12	20293		Cd109	235505
Ccl2	20296		Cd180	17079
Ccl3	20302		Cd274	60533
Ccl5	20304		Cd300c2	140497
Ccng1	12450		Cd33	12489
Ccrl2	54199		Cd34	12490
Cd109	235505		Cd37	12493
Cd180	17079		Cd3e	12501
Cd274	60533		Cd3g	12502
Cd300c2	140497		Cd4	12504
Cd33	12489		Cd44	12505
Cd34	12490		Cd48	12506
Cd37	12493		Cd52	23833
Cd3e	12501		Cd53	12508
Cd3g	12502		Cd68	12514
Cd4	12504		Cd74	16149
Cd44	12505		Cd84	12523
Cd48	12506		Cd86	12524
Cd52	23833		Cd8b1	12526
Cd53	12508		Cdkn1a	12575
Cd68	12514		Cfh	12628
Cd74	16149		Cflar	12633
Cd84	12523		Clec2d	93694
Cd86	12524		Clec2g	70809
Cd8b1	12526		Clec5a	23845
Cdkn1a	12575		Clec7a	56644
Cfh	12628		Clic1	114584
Cflar	12633		Cmklr1	14747
Clec2d	93694		Cmtm7	102545
Clec2g	70809		Cox6b2	333182
Clec5a	23845		Csf1r	12978
Clec7a	56644		Csf2rb	12983
Clic1	114584		Csf3r	12986
Cmklr1	14747		Csprs	114564
Cmtm7	102545		Cst7	13011
Cops3	26572		Ctsc	13032
Cox6b2	333182		Ctsd	13033
Creg2	263764		Ctse	13034
Cryz	12972		Ctsh	13036
Csf1r	12978		Ctss	13040
Csf2rb	12983		Ctsz	64138
Csf3r	12986		Cx3cr1	13051
Csprs	114564		Cxcl10	15945
Cst7	13011		Cxcl11	56066
Ctsc	13032		Cxcl13	55985
Ctsd	13033		Cxcl16	66102
Ctse	13034		Cxcl9	17329
Ctsh	13036		Cyba	13057
Ctss	13040		Cybb	13058
Ctsz	64138		Cyth4	72318
Cx3cr1	13051		Ddias	74041
Cxcl10	15945		Ddit4l	73284
Cxcl11	56066		Ddx58	230073
Cxcl13	55985		Ddx60	234311
Cxcl16	66102		Dhx58	80861
Cxcl9	17329		Dnase1l3	13421
Cyba	13057		Dock2	94176
Cybb	13058		Dock8	76088
Cyp51	13121		Dtx3l	209200
Cyth4	72318		Eda2r	245527
Ddias	74041		Eif2ak2	19106
Ddit4l	73284		Elf4	56501
Ddx58	230073		Elk3	13713
Ddx60	234311		Ephx1	13849
Dhcr24	74754		Erap1	80898
Dhcr7	13360		Ets1	23871
Dhx58	80861		Etv6	14011
Dnase1l3	13421		Exoc3l4	74190
Dock2	94176		Exoc4	20336
Dock8	76088		Fam111a	107373
Dtx3l	209200		Fas	14102
Eda2r	245527		Fcer1g	14127
Eif2ak2	19106		Fcgr1	14129
Elf4	56501		Fcgr2b	14130
Elk3	13713		Fcgr3	14131
Elovl2	54326		Fcgr4	246256
Ephx1	13849		Fermt3	108101
Erap1	80898		Fgl2	14190
Ets1	23871		Fli1	14247
Etv6	14011		Ftl1	14325
Exoc3l4	74190		Fxyd5	18301
Exoc4	20336		Fyb	23880
Fam111a	107373		Gas6	14456
Fas	14102		Gbp10	626578
Fbxo16	50759		Gbp11	634650
Fcer1g	14127		Gbp2	14469
Fcgr1	14129		Gbp2b	14468
Fcgr2b	14130		Gbp3	55932
Fcgr3	14131		Gbp4	17472
Fcgr4	246256		Gbp5	229898
Fermt3	108101		Gbp7	229900
Fgl2	14190		Gbp8	76074
Fli1	14247		Gbp9	236573
Ftl1	14325		Gcnt1	14537
Fxyd5	18301		Gdpd3	68616
Fyb	23880		Gimap4	107526
Gas6	14456		Gm11127	100529082
Gbp10	626578		Gm12250	631323
Gbp11	634650		Gm4951	240327
Gbp2	14469		Gm5431	432555
Gbp2b	14468		Gm7609	665378
Gbp3	55932		Gna15	14676
Gbp4	17472		Gngt2	14710
Gbp5	229898		Gpnmb	93695
Gbp7	229900		Gpr65	14744
Gbp8	76074		Gpr84	80910
Gbp9	236573		Grn	14824
Gcnt1	14537		Gusb	110006
Gdpd3	68616		Gvin3	434223
Gimap4	107526		Gvin-ps5	668128
Gm11127	100529082		H2-Aa	14960
Gm12250	631323		H2-Ab1	14961
Gm4951	240327		H2-D1	14964
Gm5431	432555		H2-K1	14972
Gm7609	665378		H2-K2	630499
Gna15	14676		H2-M3	14991
Gngt2	14710		H2-Q1	15006
Gpnmb	93695		H2-Q4	15015
Gpr65	14744		H2-Q5	15016
Gpr84	80910		H2-Q7	15018
Grn	14824		H2-Q8	15019
Gusb	110006		H2-T10	15024
Gvin3	434223		H2-T22	15039
Gvin-ps5	668128		H2-T-ps	667803
H2-Aa	14960		Havcr2	171285
H2-Ab1	14961		Hcar2	80885
H2-D1	14964		Hck	15162
H2-K1	14972		Hcls1	15163
H2-K2	630499		Herc6	67138
H2-M3	14991		Hexb	15212
H2-Q1	15006		Hmox1	15368
H2-Q4	15015		Hpse	15442
H2-Q5	15016		Hvcn1	74096
H2-Q7	15018		Icam1	15894
H2-Q8	15019		Ifi202b	26388
H2-T10	15024		Ifi203	15950
H2-T22	15039		Ifi207	226691
H2-T-ps	667803		Ifi211	381308
Hapln4	330790		Ifi27	52668
Havcr2	171285		Ifi27l2a	76933
Hcar2	80885		Ifi30	65972
Hck	15162		Ifi35	70110
Hcls1	15163		Ifi44	99899
Herc6	67138		Ifi47	15953
Hexb	15212		Ifih1	71586
Hif3a	53417		Ifit1	15957
Hmgcr	15357		Ifit2	15958
Hmox1	15368		Ifit3	15959
Hpse	15442		Ifit3b	667370
Hvcn1	74096		Ifitm2	80876
Icam1	15894		Ifitm3	66141
Idi1	319554		Ighm	16019
Ifi202b	26388		Ighv1-26	629884
Ifi203	15950		Ighv1-72	619916
Ifi207	226691		Ighv1-84	434609
Ifi211	381308		Igk	243469
Ifi27	52668		Igkv19-93	692161
Ifi27l2a	76933		Iglv2	110612
Ifi30	65972		Igsf6	80719
Ifi35	70110		Igtp	16145
Ifi44	99899		Iigp1	60440
Ifi47	15953		Ikzf1	22778
Ifih1	71586		Il10ra	16154
Ifit1	15957		Il10rb	16155
Ifit2	15958		Il1a	16175
Ifit3	15959		Il2rg	16186
Ifit3b	667370		Inka2	109050
Ifitm2	80876		Inpp5d	16331
Ifitm3	66141		Irf1	16362
Ighm	16019		Irf7	54123
Ighv1-26	629884		Irf8	15900
Ighv1-72	619916		Irf9	16391
Ighv1-84	434609		Irgm1	15944
Igk	243469		Isg20	57444
Igkv19-93	692161		Itga4	16401
Iglv2	110612		Itgam	16409
Igsf6	80719		Itgax	16411
Igtp	16145		Itgb2	16414
Iigp1	60440		Itgb5	16419
Ikzf1	22778		Jak3	16453
Il10ra	16154		Jchain	16069
Il10rb	16155		Kcnk6	52150
Il1a	16175		Lacc1	210808
Il2rg	16186		Lag3	16768
Inka2	109050		Lair1	52855
Inpp5d	16331		Laptm5	16792
Insig1	231070		Layn	244864
Irf1	16362		Lcn2	16819
Irf7	54123		Lcp1	18826
Irf8	15900		Lcp2	16822
Irf9	16391		Lgals3bp	19039
Irgm1	15944		Lgals9	16859
Isg20	57444		Lilrb4a	14728
Itga4	16401		LOC105243590	105243590
Itgam	16409		LOC435333	435333
Itgax	16411		LOC664787	664787
Itgb2	16414		Lpcat2	270084
Itgb5	16419		Ly6a	110454
Jak3	16453		Ly6c2	100041546
Jchain	16069		Ly6e	17069
Kcnk6	52150		Ly6i	57248
Kctd13	233877		Ly86	17084
Kifc2	16581		Ly9	17085
Krt222	268481		Lyn	17096
Lacc1	210808		Lyz2	17105
Lag3	16768		Mafb	16658
Lair1	52855		Man2b1	17159
Lancl3	236285		Map3k1	26401
Laptm5	16792		Map3k20	65964
Layn	244864		Mapkapk3	102626
Lcn2	16819		Mcm7	17220
Lcp1	18826		Mdfic	16543
Lcp2	16822		Mir692-3	100124641
Ldlr	16835		Mitd1	69028
Lgals3bp	19039		Mlkl	74568
Lgals9	16859		Mmp2	17390
Lilrb4a	14728		Mov10	17454
LOC105243590	105243590		Mpeg1	17476
LOC435333	435333		Ms4a4c	64380
LOC664787	664787		Ms4a6b	69774
Lpcat2	270084		Ms4a6c	73656
Ly6a	110454		Ms4a6d	68774
Ly6c2	100041546		Ms4a7	109225
Ly6e	17069		Msn	17698
Ly6i	57248		Mx1	17857
Ly86	17084		Mx2	17858
Ly9	17085		Myd88	17874
Lyn	17096		Myo1f	17916
Lyz2	17105		Naip5	17951
Mafb	16658		Ncf2	17970
Man2b1	17159		Ncf4	17972
Map3k1	26401		Nckap1l	105855
Map3k20	65964		Nfe2l2	18024
Mapkapk3	102626		Nlrc5	434341
Mcm7	17220		Nmi	64685
Mdfic	16543		Oas1a	246730
Mfsd2a	76574		Oas1b	23961
Mir692-3	100124641		Oas1g	23960
Mitd1	69028		Oas2	246728
Mlkl	74568		Oasl2	23962
Mmp2	17390		Olfml3	99543
Mov10	17454		Osmr	18414
Mpeg1	17476		P2rx7	18439
Ms4a4c	64380		P2ry6	233571
Ms4a6b	69774		Parp10	671535
Ms4a6c	73656		Parp12	243771
Ms4a6d	68774		Parp14	547253
Ms4a7	109225		Parp9	80285
Msn	17698		Parvg	64099
Mx1	17857		Phf11d	219132
Mx2	17858		Phlda3	27280
Myd88	17874		Piezo1	234839
Myo1f	17916		Pik3ap1	83490
Naip5	17951		Plcg2	234779
Ncf2	17970		Pld4	104759
Ncf4	17972		Plek	56193
Nckap1l	105855		Plscr2	18828
Nfe2l2	18024		Pml	18854
Nlrc5	434341		Polk	27015
Nmi	64685		Pqlc3	217430
Nsdhl	18194		Pros1	19128
Nudt17	78373		Psmb8	16913
Oas1a	246730		Psmb9	16912
Oas1b	23961		Psme2b	621823
Oas1g	23960		Psrc1	56742
Oas2	246728		Ptafr	19204
Oasl2	23962		Ptgs1	19224
Olfml3	99543		Ptpn22	19260
Osmr	18414		Ptprc	19264
P2rx7	18439		Pycard	66824
P2ry6	233571		Rac2	19354
Parp10	671535		Rasal3	320484
Parp12	243771		Rela	19697
Parp14	547253		Rhbdf2	217344
Parp9	80285		Rnaset2a	100037283
Parvg	64099		Rnf213	672511
Phf11d	219132		Rsad2	58185
Phlda3	27280		Rtp4	67775
Piezo1	234839		Runx1	12394
Pik3ap1	83490		Samd9l	209086
Plcg2	234779		Samhd1	56045
Pld4	104759		Sat1	20229
Plek	56193		Selplg	20345
Plscr2	18828		Serping1	12258
Pml	18854		Sesn2	230784
Podxl2	319655		Shisa5	66940
Polk	27015		Siglec1	20612
Ppp1r12b	329251		Skap2	54353
Pqlc3	217430		Sla	20491
Pros1	19128		Slc11a1	18173
Psmb8	16913		Slc15a3	65221
Psmb9	16912		Slc43a3	58207
Psme2b	621823		Slc7a11	26570
Psrc1	56742		Slc7a7	20540
Ptafr	19204		Slco2b1	101488
Ptchd1	211612		Slfn1	20555
Ptgs1	19224		Slfn2	20556
Ptpn22	19260		Slfn5	327978
Ptprc	19264		Slfn8	276950
Pycard	66824		Slfn9	237886
Rac2	19354		Sp100	20684
Rasal3	320484		Sp110	109032
Rcn2	26611		Spi1	20375
Rela	19697		Srgn	19073
Rhbdf2	217344		Stat1	20846
Rims3	242662		Stat2	20847
Rnaset2a	100037283		Stat6	20852
Rnf213	672511		Sting1	72512
Rsad2	58185		Susd6	217684
Rtp4	67775		Syngr2	20973
Runx1	12394		Tap1	21354
Samd9l	209086		Tap2	21355
Samhd1	56045		Tapbp	21356
Sat1	20229		Tbxas1	21391
Sbsn	282619		Tcirg1	27060
Selplg	20345		Tdrd7	100121
Serping1	12258		Tec	21682
Sesn2	230784		Tent5c	74645
Sh2d5	230863		Tgfbr1	21812
Shisa5	66940		Tgfbr2	21813
Siglec1	20612		Tgif1	21815
Skap2	54353		Tgm2	21817
Sla	20491		Tgtp1	21822
Slc11a1	18173		Tgtp2	100039796
Slc15a3	65221		Thbs2	21826
Slc24a3	94249		Themis2	230787
Slc43a3	58207		Tlr13	279572
Slc7a11	26570		Tlr3	142980
Slc7a7	20540		Tlr9	81897
Slco2b1	101488		Tmem119	231633
Slfn1	20555		Tmem140	68487
Slfn2	20556		Tmigd3	69296
Slfn5	327978		Tnfrsf1a	21937
Slfn8	276950		Tnfsf10	22035
Slfn9	237886		Tor3a	30935
Sp100	20684		Trem2	83433
Sp110	109032		Treml2	328833
Spi1	20375		Trim12c	319236
Sqle	20775		Trim21	20821
Srgn	19073		Trim25	217069
Stat1	20846		Trim30a	20128
Stat2	20847		Trim5	667823
Stat6	20852		Trim56	384309
Sting1	72512		Trp53inp1	60599
Susd6	217684		Tspo	12257
Syngr2	20973		Tyrobp	22177
Tap1	21354		Uba52	22186
Tap2	21355		Uba7	74153
Tapbp	21356		Ube2l6	56791
Tbxas1	21391		Unc93b1	54445
Tcirg1	27060		Usp18	24110
Tdrd7	100121		Vamp8	22320
Tec	21682		Vav1	22324
Tent5c	74645		Vsir	74048
Tgfbr1	21812		Was	22376
Tgfbr2	21813		Xaf1	327959
Tgif1	21815		Zbp1	58203
Tgm2	21817		Zc3hav1	78781
Tgtp1	21822		Zfp36	22695
Tgtp2	100039796		Znfx1	98999
Thbs2	21826
Themis2	230787
Thra	21833
Tlr13	279572
Tlr3	142980
Tlr9	81897
Tm7sf2	73166
Tmem119	231633
Tmem140	68487
Tmigd3	69296
Tnfrsf1a	21937
Tnfsf10	22035
Tor3a	30935
Trem2	83433
Treml2	328833
Trim12c	319236
Trim21	20821
Trim25	217069
Trim30a	20128
Trim5	667823
Trim56	384309
Trp53inp1	60599
Tspo	12257
Tyrobp	22177
Uba52	22186
Uba7	74153
Ube2l6	56791
Unc93b1	54445
Upp2	76654
Usp18	24110
Vamp8	22320
Vav1	22324
Vsir	74048
Was	22376
Xaf1	327959
Zbp1	58203
Zc3hav1	78781
Zfp36	22695
Znfx1	98999

## Sheet: Unique gene set_18Q vs WT
Full list			log2(FC) > 0			log2(FC) < 0
GENE	ENTREZ ID		GENE	ENTREZ ID		GENE	ENTREZ ID
1700017B05Rik	74211		1700017B05Rik	74211		6430548M08Rik	234797
2810459M11Rik	72792		2810459M11Rik	72792		Aasdhppt	67618
6330407A03Rik	70720		6330407A03Rik	70720		Abcb8	74610
6430548M08Rik	234797		Acer2	230379		Abcb9	56325
Aasdhppt	67618		Adap2	216991		Ace3	217246
Abcb8	74610		Aebp1	11568		Adamts16	271127
Abcb9	56325		Akna	100182		Armcx1	78248
Ace3	217246		Alox5ap	11690		B3gat3	72727
Acer2	230379		Anxa3	11745		Ccdc149	100503884
Adamts16	271127		Apoe	11816		Clstn3	232370
Adap2	216991		Aqp4	11829		Cntn4	269784
Aebp1	11568		Ascc3	77987		Dctn2	69654
Akna	100182		Atf3	11910		Def8	23854
Alox5ap	11690		Atf5	107503		Dnah3	381917
Anxa3	11745		Bcl2a1d	12047		Dnm1	13429
Apoe	11816		Blnk	17060		Dus2	66369
Aqp4	11829		Casp1	12362		Dync1li1	235661
Armcx1	78248		Casp4	12363		Dzank1	241688
Ascc3	77987		Ccl7	20306		E330014E10Rik	665943
Atf3	11910		Ccl9	20308		Eno2	13807
Atf5	107503		Ccnd2	12444		Fat3	270120
B3gat3	72727		Cd209f	69142		Fn3k	63828
Bcl2a1d	12047		Cd226	225825		Hace1	209462
Blnk	17060		Cd69	12515		Heatr5b	320473
Casp1	12362		Cd93	17064		Herc3	73998
Casp4	12363		Cfb	14962		Hr	15460
Ccdc149	100503884		Cflar	12633		Lrrc20	216011
Ccl7	20306		Cldn5	12741		Mphosph9	269702
Ccl9	20308		Clec2i	93675		Mvd	192156
Ccnd2	12444		Clec4a3	73149		Mvk	17855
Cd209f	69142		Cmah	12763		Ncdn	26562
Cd226	225825		Cmpk2	22169		Nmnat2	226518
Cd69	12515		Cp	12870		Nol6	230082
Cd93	17064		Creld2	76737		Nudcd3	209586
Cfb	14962		Crybb1	12960		P4htm	74443
Cflar	12633		Cxcr4	12767		Pcdhb6	93877
Cldn5	12741		Cysltr1	58861		Pdxk	216134
Clec2i	93675		Dusp6	67603		Pdxk-ps	435518
Clec4a3	73149		Ebi3	50498		Pgpep1l	78444
Clstn3	232370		Edem1	192193		Pick1	18693
Cmah	12763		Emp2	13731		Pja2	224938
Cmpk2	22169		Eng	13805		Rab11fip2	74998
Cntn4	269784		Entpd1	12495		Ralyl	76897
Cp	12870		Eri1	67276		Rrp1	18114
Creld2	76737		Etv5	104156		Slc25a33	70556
Crybb1	12960		F11r	16456		Slc7a14	241919
Cxcr4	12767		Fgd2	26382		Slc8a3	110893
Cysltr1	58861		Fgfrl1	116701		Snn	20621
Dctn2	69654		Fn1	14268		Spryd3	223918
Def8	23854		Gfap	14580		Srp9	27058
Dnah3	381917		Ggta1	14594		Tceal3	594844
Dnm1	13429		Gimap3	83408		Tmem42	66079
Dus2	66369		Gm12185	620913		Tpi1	21991
Dusp6	67603		Gm15448	100041146		Triqk	208820
Dync1li1	235661		Gm6548	625054		Ttc9	69480
Dzank1	241688		Gm7609	665378		Wdr54	75659
E330014E10Rik	665943		Gramd3	107022		Zfand4	67492
Ebi3	50498		Gvin1	74558		Zfp438	240186
Edem1	192193		Gvin-ps6	209380		Zfp788	67607
Emp2	13731		H2ac18	15267		Zmat4	320158
Eng	13805		H2-T24	15042		Zpbp	53604
Eno2	13807		Helz2	229003
Entpd1	12495		Hk2	15277
Eri1	67276		Hpgds	54486
Etv5	104156		Icos	54167
F11r	16456		Ifnar2	15976
Fat3	270120		Igfbp7	29817
Fgd2	26382		Igh-V7183	16059
Fgfrl1	116701		Igh-VX24	195176
Fn1	14268		Igkv1-135	243420
Fn3k	63828		Igkv4-70	385120
Gfap	14580		Iglv1	16142
Ggta1	14594		Il17ra	16172
Gimap3	83408		Il18bp	16068
Gm12185	620913		Il21r	60504
Gm15448	100041146		Il2rb	16185
Gm6548	625054		Il6ra	16194
Gm7609	665378		Il7r	16197
Gramd3	107022		Irf5	27056
Gvin1	74558		Itga6	16403
Gvin-ps6	209380		Itgal	16408
H2ac18	15267		Itih2	16425
H2-T24	15042		Itpkb	320404
Hace1	209462		Itpripl1	73338
Heatr5b	320473		Itpripl2	319622
Helz2	229003		Jmjd6	107817
Herc3	73998		Lat	16797
Hk2	15277		Lat2	56743
Hpgds	54486		Lax1	240754
Hr	15460		Lox	16948
Icos	54167		Lpxn	107321
Ifnar2	15976		Lrrk1	233328
Igfbp7	29817		Ltbr	17000
Igh-V7183	16059		Ly6c1	17067
Igh-VX24	195176		Milr1	380732
Igkv1-135	243420		Mob1a	232157
Igkv4-70	385120		Ms4a4b	60361
Iglv1	16142		Myo1g	246177
Il17ra	16172		Mzb1	69816
Il18bp	16068		Naip2	17948
Il21r	60504		Nampt	59027
Il2rb	16185		Nfatc1	18018
Il6ra	16194		Nkg7	72310
Il7r	16197		Nlrc5	434341
Irf5	27056		Nlrp3	216799
Itga6	16403		Nod1	107607
Itgal	16408		Npl	74091
Itih2	16425		Oasl1	231655
Itpkb	320404		Olfr948	257912
Itpripl1	73338		P4ha1	18451
Itpripl2	319622		Phf11a	219131
Jmjd6	107817		Pik3r5	320207
Lat	16797		Pilra	231805
Lat2	56743		Pla2g4a	18783
Lax1	240754		Plin2	11520
Lox	16948		Plod2	26432
Lpxn	107321		Pon3	269823
Lrrc20	216011		Psme2	19188
Lrrk1	233328		Ptbp1	19205
Ltbr	17000		Rbm47	245945
Ly6c1	17067		Rin3	217835
Milr1	380732		Rps14	20044
Mob1a	232157		Sash3	74131
Mphosph9	269702		Sass6	72776
Ms4a4b	60361		Serp1	28146
Mvd	192156		Serpina3n	20716
Mvk	17855		Slamf6	30925
Myo1g	246177		Slamf7	75345
Mzb1	69816		Slc10a7	76775
Naip2	17948		Slc38a2	67760
Nampt	59027		Slc5a3	53881
Ncdn	26562		Sp110	109032
Nfatc1	18018		Sp140	434484
Nkg7	72310		Syk	20963
Nlrc5	434341		Tagap	72536
Nlrp3	216799		Tagln2	21346
Nmnat2	226518		Tasl	71398
Nod1	107607		Tifa	211550
Nol6	230082		Timp1	21857
Npl	74091		Tlr1	21897
Nudcd3	209586		Tlr2	24088
Oasl1	231655		Tlr4	21898
Olfr948	257912		Tlr7	170743
P4ha1	18451		Tmem106a	217203
P4htm	74443		Tor1aip1	208263
Pcdhb6	93877		Traf1	22029
Pdxk	216134		Tram2	170829
Pdxk-ps	435518		Trgv2	21636
Pgpep1l	78444		Trim14	74735
Phf11a	219131		Trim30d	209387
Pick1	18693		Vcam1	22329
Pik3r5	320207		Vim	22352
Pilra	231805		Wipf1	215280
Pja2	224938		Zfp36l1	12192
Pla2g4a	18783		Zfp36l2	12193
Plin2	11520
Plod2	26432
Pon3	269823
Psme2	19188
Ptbp1	19205
Rab11fip2	74998
Ralyl	76897
Rbm47	245945
Rin3	217835
Rps14	20044
Rrp1	18114
Sash3	74131
Sass6	72776
Serp1	28146
Serpina3n	20716
Slamf6	30925
Slamf7	75345
Slc10a7	76775
Slc25a33	70556
Slc38a2	67760
Slc5a3	53881
Slc7a14	241919
Slc8a3	110893
Snn	20621
Sp110	109032
Sp140	434484
Spryd3	223918
Srp9	27058
Syk	20963
Tagap	72536
Tagln2	21346
Tasl	71398
Tceal3	594844
Tifa	211550
Timp1	21857
Tlr1	21897
Tlr2	24088
Tlr4	21898
Tlr7	170743
Tmem106a	217203
Tmem42	66079
Tor1aip1	208263
Tpi1	21991
Traf1	22029
Tram2	170829
Trgv2	21636
Trim14	74735
Trim30d	209387
Triqk	208820
Ttc9	69480
Vcam1	22329
Vim	22352
Wdr54	75659
Wipf1	215280
Zfand4	67492
Zfp36l1	12192
Zfp36l2	12193
Zfp438	240186
Zfp788	67607
Zmat4	320158
Zpbp	53604

## Sheet: Unique gene set_79Q vs WT
GENE	ENTREZ ID		log2(FC) > 0			log2(FC) < 0
4930599N23Rik	75379		GENE	ENTREZ ID		GENE	ENTREZ ID
Acat2	110460		4930599N23Rik	75379		Acat2	110460
Acss1	68738		Adgre5	26364		Acss1	68738
Acss2	60525		Batf2	74481		Acss2	60525
Actr10	56444		Bmp7	12162		Actr10	56444
Adcyap1r1	11517		C1s1	50908		Adcyap1r1	11517
Adgb	215772		Ccl19	24047		Adgb	215772
Adgre5	26364		Ccl8	20307		Adgrg2	237175
Adgrg2	237175		Ccnd1	12443		Adra2a	11551
Adra2a	11551		Ch25h	12642		Agt	11606
Agt	11606		Chd7	320790		Aldh9a1	56752
Aldh9a1	56752		Dcxr	67880		Ap1s2	108012
Ap1s2	108012		Fblim1	74202		Apba2	11784
Apba2	11784		Gask1b	68659		Armh4	67419
Armh4	67419		Gsdmd	69146		Arx	11878
Arx	11878		Gtse1	29870		Atp6v1b2	11966
Atp6v1b2	11966		H1f2	50708		B4galt6	56386
B4galt6	56386		H2-DMa	14998		Baalc	118452
Baalc	118452		H2-Ea	100504404		Calml4	75600
Batf2	74481		H2-Ob	15002		Car8	12319
Bmp7	12162		Hps4	192232		Cbs	12411
C1s1	50908		Lgals1	16852		Ccdc166	223648
Calml4	75600		Lgals3	16854		Ccdc180	381522
Car8	12319		Lgr6	329252		Cd99l2	171486
Cbs	12411		Lrmda	76633		Cfap298	68001
Ccdc166	223648		Manba	110173		Cfap43	100048534
Ccdc180	381522		Mybl1	17864		Chn1	108699
Ccl19	24047		Nlrc5	434341		Cnksr2	245684
Ccl8	20307		Nupr1	56312		Cplx2	12890
Ccnd1	12443		Pidd1	57913		Cpne5	240058
Cd99l2	171486		Piezo1	234839		Dipk1a	67266
Cfap298	68001		Pm20d1	212933		Dnajb3	15504
Cfap43	100048534		Pou2af1	18985		Dpp6	13483
Ch25h	12642		Psph	100678		Fabp3	14077
Chd7	320790		Pxn	19303		Fam171b	241520
Chn1	108699		Rest	19712		Fdft1	14137
Cnksr2	245684		Rnase6	78416		Fkbp5	14229
Cplx2	12890		Rrs1	59014		Flrt3	71436
Cpne5	240058		S100a11	20195		Frat1	14296
Dcxr	67880		Sbno2	216161		Frmpd4	333605
Dipk1a	67266		Sgca	20391		Fzd2	57265
Dnajb3	15504		Sh2b1	20399		Gabra3	14396
Dpp6	13483		Shpk	74637		Gad1	14415
Fabp3	14077		Sipa1	20469		Gdf10	14560
Fam171b	241520		Slc37a2	56857		Gfra1	14585
Fblim1	74202		Sp140	434484		Git1	216963
Fdft1	14137		Spry2	24064		Gjb6	14623
Fkbp5	14229		Sulf2	72043		Gm1698	382003
Flrt3	71436		Tcn2	21452		Gmps	229363
Frat1	14296		Tep1	21745		Gnl3l	237107
Frmpd4	333605		Tirap	117149		Gp1bb	14724
Fzd2	57265		Tnfrsf10b	21933		Gpatch11	53951
Gabra3	14396		V165-D-J-C mu	380822		Gpr17	574402
Gad1	14415		Wfdc17	100034251		Gpt2	108682
Gask1b	68659		Wnt7b	22422		Habp4	56541
Gdf10	14560					Hdc	15186
Gfra1	14585					Hmgcs1	208715
Git1	216963					Itfg1	71927
Gjb6	14623					Kif3a	16568
Gm1698	382003					Klhdc2	69554
Gmps	229363					Klhl14	225266
Gnl3l	237107					Lrp4	228357
Gp1bb	14724					Lss	16987
Gpatch11	53951					Mapk11	19094
Gpr17	574402					Med14	26896
Gpt2	108682					Msmo1	66234
Gsdmd	69146					Ncald	52589
Gtse1	29870					Ndfip1	65113
H1f2	50708					Nlgn1	192167
H2-DMa	14998					Nms	433292
H2-Ea	100504404					Nt5dc3	103466
H2-Ob	15002					Nutf2	68051
Habp4	56541					Oacyl	319888
Hdc	15186					Papss2	23972
Hmgcs1	208715					Paqr6	68957
Hps4	192232					Pcbd1	13180
Itfg1	71927					Pcdhb9	93880
Kif3a	16568					Pdzrn4	239618
Klhdc2	69554					Pebp1	23980
Klhl14	225266					Penk	18619
Lgals1	16852					Per3	18628
Lgals3	16854					Pgap1	241062
Lgr6	329252					Pigk	329777
Lrmda	76633					Plpp4	381925
Lrp4	228357					Ppil6	73075
Lss	16987					Ppp1r14c	76142
Manba	110173					Ppp3r1	19058
Mapk11	19094					Prkacb	18749
Med14	26896					Prkg2	19092
Msmo1	66234					Prph	19132
Mybl1	17864					Pyroxd1	232491
Ncald	52589					Rab33a	19337
Ndfip1	65113					Rdh11	17252
Nlgn1	192167					Rerg	232441
Nlrc5	434341					Rheb	19744
Nms	433292					Scn2a	110876
Nt5dc3	103466					Scn3a	20269
Nupr1	56312					Serpina5	268591
Nutf2	68051					Sfrp5	54612
Oacyl	319888					Sgcg	24053
Papss2	23972					Slc25a22	68267
Paqr6	68957					Slc36a2	246049
Pcbd1	13180					Slc8a1	20541
Pcdhb9	93880					Slc8a2	110891
Pdzrn4	239618					Slc9a6	236794
Pebp1	23980					Slc9a7	236727
Penk	18619					Snx7	76561
Per3	18628					Spef2	320277
Pgap1	241062					Stambp	70527
Pidd1	57913					Stk32b	64293
Piezo1	234839					Stoml3	229277
Pigk	329777					Sv2c	75209
Plpp4	381925					Tacr3	21338
Pm20d1	212933					Tango2	27883
Pou2af1	18985					Tekt4	71840
Ppil6	73075					Tenm4	23966
Ppp1r14c	76142					Tlcd1	68385
Ppp3r1	19058					Tmem132c	208213
Prkacb	18749					Tspan3	56434
Prkg2	19092					Tspyl5	239364
Prph	19132					Ttyh1	57776
Psph	100678					Uba1y	22202
Pxn	19303					Ube2v2	70620
Pyroxd1	232491					Ufsp1	70240
Rab33a	19337					Uqcc2	67267
Rdh11	17252					Utp14b	195434
Rerg	232441					Vamp4	53330
Rest	19712					Vmn2r1	56544
Rheb	19744					Vps45	22365
Rnase6	78416					Wdr6	83669
Rrs1	59014					Wdyhv1	76773
S100a11	20195					Zcchc12	72693
Sbno2	216161
Scn2a	110876
Scn3a	20269
Serpina5	268591
Sfrp5	54612
Sgca	20391
Sgcg	24053
Sh2b1	20399
Shpk	74637
Sipa1	20469
Slc25a22	68267
Slc36a2	246049
Slc37a2	56857
Slc8a1	20541
Slc8a2	110891
Slc9a6	236794
Slc9a7	236727
Snx7	76561
Sp140	434484
Spef2	320277
Spry2	24064
Stambp	70527
Stk32b	64293
Stoml3	229277
Sulf2	72043
Sv2c	75209
Tacr3	21338
Tango2	27883
Tcn2	21452
Tekt4	71840
Tenm4	23966
Tep1	21745
Tirap	117149
Tlcd1	68385
Tmem132c	208213
Tnfrsf10b	21933
Tspan3	56434
Tspyl5	239364
Ttyh1	57776
Uba1y	22202
Ube2v2	70620
Ufsp1	70240
Uqcc2	67267
Utp14b	195434
V165-D-J-C mu	380822
Vamp4	53330
Vmn2r1	56544
Vps45	22365
Wdr6	83669
Wdyhv1	76773
Wfdc17	100034251
Wnt7b	22422
Zcchc12	72693
