# Supplementary material for: Microarray profiling of hypothalamic gene expression changes in Huntington’s disease mouse models
Source: Front Neurosci. 2022 Nov 3;16:1027269. doi: 10.3389/fnins.2022.1027269 (PMC9671106; doi:10.3389/fnins.2022.1027269)
Supplement: Supplementary Data Sheet 3 — Gene Set Enrichment Analysis (GSEA) of gene ontology (GO). [file Data_Sheet_3.XLSX]

## Sheet: AAV-18Q vs WT 4 weeks p.i
ONTOLOGY	ID	Description	setSize	enrichmentScore	NES	pvalue	p.adjust	qvalues	rank	leading_edge	core_enrichment
BP	GO:0001816	cytokine production	787	0.70567569788017	2.17720723537422	0.0000000001	9.27204968944099E-09	8.27721477607061E-09	1413	tags=24%, list=7%, signal=24%	16149/20128/54123/20304/20846/17472/13058/229898/12267/230073/71586/12266/16859/20302/58185/12010/93695/381308/16391/15442/19106/14127/104759/60533/19264/16175/22177/16768/17096/80861/16792/105855/72512/12363/17951/170743/16364/20296/15900/13057/78781/12370/97165/16822/12523/19073/210808/16362/18173/142980/18985/54445/12394/16331/14131/12501/17085/140497/14728/14130/18854/12257/83433/12978/18753/…
BP	GO:0001817	regulation of cytokine production	702	0.713234787212679	2.1982136861702	0.0000000001	9.27204968944099E-09	8.27721477607061E-09	1392	tags=25%, list=7%, signal=24%	16149/20128/54123/20304/20846/17472/13058/229898/12267/230073/71586/12266/16859/20302/58185/12010/93695/381308/15442/19106/14127/104759/60533/19264/16175/22177/16768/17096/80861/16792/105855/72512/12363/17951/170743/16364/20296/15900/13057/78781/12370/97165/12523/19073/16362/18173/142980/18985/54445/12394/16331/14131/12501/17085/140497/14130/18854/12257/83433/12978/23845/171285/21937/17874/30925/…
BP	GO:0001819	positive regulation of cytokine production	441	0.749316166050494	2.30845326105096	0.0000000001	9.27204968944099E-09	8.27721477607061E-09	1375	tags=29%, list=6%, signal=28%	16149/54123/20304/20846/13058/229898/12267/230073/71586/12266/16859/20302/58185/12010/381308/15442/19106/14127/60533/19264/16175/22177/80861/16792/72512/12363/17951/170743/16364/20296/15900/13057/78781/12370/97165/12523/16362/18173/142980/18985/54445/12394/14131/12501/17085/140497/83433/12978/23845/171285/21937/17874/30925/12273/81897/383619/19260/12051/12362/14991/11629/15507/19204/12481/18439/3…
BP	GO:0001906	cell killing	191	0.793706878119588	2.38317418942627	0.0000000001	9.27204968944099E-09	8.27721477607061E-09	1363	tags=32%, list=6%, signal=30%	55985/15945/14972/15015/15019/12266/16859/14964/21354/15018/12010/13032/100529082/19264/22177/16768/15039/14129/22324/93694/20296/16409/21355/319184/13036/14131/15042/171285/17874/30925/15024/14991/13421/18439/15170/17969/16197/12628/26365/56644/16643/16002/15006/14939/20963/225825/24047/12774/27007/20299/16641/16160/630294/20290/13731/18950/20723/12721/16854/16174/15007
BP	GO:0001909	leukocyte mediated cytotoxicity	133	0.815428783374347	2.38700313505958	0.0000000001	9.27204968944099E-09	8.27721477607061E-09	1363	tags=37%, list=6%, signal=35%	14972/15015/15019/16859/14964/21354/15018/12010/13032/100529082/19264/22177/16768/15039/14129/22324/93694/20296/16409/21355/13036/14131/15042/171285/17874/30925/15024/14991/13421/18439/15170/17969/16197/26365/16643/16002/15006/14939/225825/27007/16641/16160/630294/13731/18950/20723/12721/16174/15007
BP	GO:0001910	regulation of leukocyte mediated cytotoxicity	99	0.833583621912766	2.36267116184873	0.0000000001	9.27204968944099E-09	8.27721477607061E-09	1363	tags=39%, list=6%, signal=37%	14972/15015/15019/16859/14964/21354/15018/12010/100529082/19264/22177/16768/15039/22324/93694/20296/16409/21355/15042/171285/30925/15024/14991/13421/18439/16197/26365/16643/16002/15006/225825/27007/16641/16160/630294/18950/20723/16174/15007
BP	GO:0002221	pattern recognition receptor signaling pathway	153	0.797927945716222	2.36396678424829	0.0000000001	9.27204968944099E-09	8.27721477607061E-09	1312	tags=31%, list=6%, signal=30%	20128/54123/234311/230073/71586/16859/58185/17096/80861/83490/279572/12524/170743/16364/70110/13057/78781/210808/16362/142980/54445/171285/65221/17874/64685/81897/19260/71398/102626/327957/17087/24088/21897/211550/21898/246746/107607/71481/21929/16365/19697/12475/17164/21926/71956/73914/226421/100561
BP	GO:0002237	response to molecule of bacterial origin	352	0.751048575336817	2.31518364431263	0.0000000001	9.27204968944099E-09	8.27721477607061E-09	1182	tags=24%, list=6%, signal=23%	55985/15945/20304/626578/17329/20846/14469/16859/12010/19106/17084/60533/56066/16175/17079/66102/17096/12514/20293/12524/20296/15900/21355/97165/12523/18173/14728/14130/246256/20568/83433/18828/171285/17874/12273/81897/19260/12362/14991/22352/22169/19204/102626/17970/18439/13051/327957/27056/22695/234779/17087/66824/24088/11303/216799/11433/19225/12628/21897/12142/21898/13236/216161/21929/16365/2…
BP	GO:0002250	adaptive immune response	449	0.805459094274979	2.4803870539754	0.0000000001	9.27204968944099E-09	8.27721477607061E-09	1900	tags=41%, list=9%, signal=38%	16019/16069/619916/629884/16149/674018/14960/54123/195176/14972/15015/15019/434609/12268/12502/12262/12267/12266/14964/12259/12260/110612/21354/58185/15018/12010/13032/14961/100529082/14127/60533/13733/12258/19264/16768/15039/17096/14129/12524/667277/16364/75345/21355/12523/16362/13036/18173/54445/16331/14131/12501/17085/14190/14130/15042/18753/171285/15894/12518/17874/30925/15985/80898/15024/120…
BP	GO:0002252	immune effector process	777	0.808306073763765	2.49699757119979	0.0000000001	9.27204968944099E-09	8.27721477607061E-09	1375	tags=31%, list=6%, signal=30%	16019/619916/15945/629884/15957/23962/16149/674018/15959/67775/20128/54123/20304/195176/14972/17329/15015/234311/15019/434609/66141/12268/23960/20846/17472/667370/276950/23961/12262/230073/71586/12266/16859/14964/12259/12260/21354/58185/15018/12010/209200/246728/13032/57444/14961/100529082/80285/19106/15958/58203/14127/246730/12258/19264/17079/22177/16768/15039/18826/17096/80861/14129/217069/1679…
BP	GO:0002253	activation of immune response	282	0.80961391227978	2.48069759771591	0.0000000001	9.27204968944099E-09	8.27721477607061E-09	1337	tags=34%, list=6%, signal=32%	16019/619916/629884/674018/195176/434609/12268/12262/12267/12266/12259/12260/381308/14961/58203/14127/23880/12258/19264/22177/17096/16792/625018/105855/15950/72512/667277/16822/12501/14130/17060/230787/14962/12518/12273/15985/81897/383619/12047/19260/14747/56743/15170/93675/234779/12487/66824/24088/240754/100033459/239743/226695/12628/21682/16643/50908/107321/18124/246177/16428/236312/21898/74039…
BP	GO:0002263	cell activation involved in immune response	291	0.705010251399128	2.16379564260053	0.0000000001	9.27204968944099E-09	8.27721477607061E-09	1683	tags=31%, list=8%, signal=29%	16149/16859/14127/19264/17079/22177/18826/17096/16414/19354/16364/70110/94176/16409/12523/16362/18173/18985/17085/14190/14824/14728/83433/171285/17916/15894/16408/17874/30925/64685/22320/380732/11745/12051/14991/19204/15368/56743/13421/13051/20852/234779/12487/66824/216799/16453/16852/18124/21898/12229/20963/16194/16182/16797/24047/216161/21929/235587/54519/50723/21803/20848/19229/16160/14389/206…
BP	GO:0002274	myeloid leukocyte activation	230	0.762471086244035	2.2982431441494	0.0000000001	9.27204968944099E-09	8.27721477607061E-09	1853	tags=40%, list=9%, signal=37%	20304/16859/13011/12259/13032/14127/20375/22177/17096/16414/19354/16364/70110/94176/16409/16822/12523/18173/142980/12493/14131/14824/14728/246256/83433/18753/171285/17916/17874/12273/64685/22320/81897/380732/11745/12362/11629/21813/18783/19204/15368/56743/13421/13051/12506/66824/24088/217203/21897/18124/21898/12229/20963/246746/225825/16797/216161/27007/15979/27027/59027/16168/74637/21803/17000/1…
BP	GO:0002366	leukocyte activation involved in immune response	287	0.706519718796358	2.16724400617819	0.0000000001	9.27204968944099E-09	8.27721477607061E-09	1683	tags=32%, list=8%, signal=30%	16149/16859/14127/19264/17079/22177/18826/17096/16414/19354/16364/70110/94176/16409/12523/16362/18173/18985/17085/14190/14824/14728/83433/171285/17916/15894/16408/17874/30925/64685/22320/380732/11745/12051/14991/19204/15368/56743/13421/13051/20852/234779/12487/66824/216799/16453/16852/18124/21898/12229/20963/16194/16182/16797/24047/216161/21929/235587/54519/50723/21803/20848/19229/16160/14389/206…
BP	GO:0002377	immunoglobulin production	154	0.809081202858488	2.39961235326624	0.0000000001	9.27204968944099E-09	8.27721477607061E-09	1312	tags=31%, list=6%, signal=29%	16019/692161/692187/667881/243420/108024/692165/385120/381783/384515/14961/16142/19264/384419/12524/12493/69816/14190/14130/56045/81897/235952/434025/20852/27060/12487/240754/16197/26365/74131/12229/14102/385253/21929/235587/636752/12483/50723/21803/24099/243451/21926/22364/20371/21940/381776/22040/100561
BP	GO:0002429	immune response-activating cell surface receptor signaling pathway	201	0.808547711238164	2.42846267941753	0.0000000001	9.27204968944099E-09	8.27721477607061E-09	1337	tags=33%, list=6%, signal=32%	16019/619916/629884/674018/195176/434609/12267/14961/14127/23880/19264/22177/17096/16792/105855/16822/12501/14130/17060/230787/12518/12273/15985/12047/19260/14747/56743/15170/93675/234779/12487/24088/240754/239743/21682/16643/107321/18124/246177/16428/74039/210757/67596/20963/225825/12482/16818/13709/380795/27007/12483/50723/16061/16534/12028/19697/319430/22038/226422/12478/80859/268749/12477/203…
BP	GO:0002440	production of molecular mediator of immune response	250	0.800466581262398	2.4324653618566	0.0000000001	9.27204968944099E-09	8.27721477607061E-09	1375	tags=33%, list=6%, signal=31%	16019/692161/692187/16149/667881/243420/108024/692165/385120/381783/230073/58185/384515/12010/14961/14127/16142/19264/384419/16792/12524/210808/18173/142980/12493/69816/14190/14130/56045/81897/19260/14991/235952/434025/15368/20852/27060/327957/12487/24088/240754/216799/16453/16197/74048/26365/74131/18124/21898/12229/14102/385253/225825/16182/14456/21929/235587/21687/11600/636752/12483/21938/50723…
BP	GO:0002443	leukocyte mediated immunity	387	0.809414763842552	2.48379145711188	0.0000000001	9.27204968944099E-09	8.27721477607061E-09	1439	tags=36%, list=7%, signal=34%	16019/619916/629884/16149/674018/54123/195176/14972/15015/15019/434609/12268/12262/230073/12266/16859/14964/12259/12260/21354/58185/15018/12010/13032/14961/100529082/14127/12258/19264/22177/16768/15039/17096/14129/22324/16414/93694/19354/667277/20296/16409/21355/12523/13036/18173/142980/16331/14131/14190/14130/15042/18753/171285/17916/15894/17874/30925/22320/81897/380732/11745/15024/12051/14991/1…
BP	GO:0002449	lymphocyte mediated immunity	295	0.817437757912892	2.50992523590299	0.0000000001	9.27204968944099E-09	8.27721477607061E-09	1439	tags=36%, list=7%, signal=34%	16019/619916/629884/16149/674018/54123/195176/14972/15015/15019/434609/12268/12262/12266/16859/14964/12259/12260/21354/58185/15018/12010/13032/14961/100529082/14127/12258/19264/16768/15039/14129/22324/93694/667277/21355/13036/18173/16331/14131/14190/14130/15042/18753/171285/15894/17874/30925/15024/12051/14991/18439/20852/27060/15170/12487/14998/216799/16197/12628/74048/26365/16643/50908/16002/741…
BP	GO:0002455	humoral immune response mediated by circulating immunoglobulin	53	0.901819049559347	2.3451282674419	0.0000000001	9.27204968944099E-09	8.27721477607061E-09	1128	tags=45%, list=5%, signal=43%	16019/619916/629884/674018/195176/434609/12262/12266/12259/12260/14961/12258/19264/667277/14130/12051/15170/50908/380795/317677/16061/50909/12263/21926
BP	GO:0002456	T cell mediated immunity	128	0.791159293442133	2.30750261799176	0.0000000001	9.27204968944099E-09	8.27721477607061E-09	2102	tags=47%, list=10%, signal=42%	14972/15015/15019/14964/58185/15018/12010/13032/100529082/19264/15039/21355/13036/18173/15042/15894/15024/14991/18439/216799/16197/74048/16643/74131/246177/15006/12525/14939/22376/16182/13482/21938/16641/16160/630294/27218/16177/16176/13731/12772/18950/20371/20723/22040/16174/15007/21948/14990/16449/17101/22030/667977/14462/74732/268564/16963/240354/11891/214855/15216
BP	GO:0002460	adaptive immune response based on somatic recombination of immune receptors built from immunoglobulin superfamily domains	315	0.810838167836457	2.4896028462816	0.0000000001	9.27204968944099E-09	8.27721477607061E-09	1439	tags=37%, list=7%, signal=35%	16019/619916/629884/16149/674018/54123/195176/14972/15015/15019/434609/12268/12262/12267/12266/14964/12259/12260/58185/15018/12010/13032/14961/100529082/14127/60533/12258/19264/15039/14129/667277/16364/21355/16362/13036/18173/16331/14131/17085/14190/14130/15042/18753/171285/15894/17874/30925/15024/12051/14991/18783/12504/18439/20852/27060/15170/12487/14998/239743/216799/16453/16197/12628/74048/16…
BP	GO:0002521	leukocyte differentiation	589	0.708683831980623	2.18051480158884	0.0000000001	9.27204968944099E-09	8.27721477607061E-09	2307	tags=33%, list=11%, signal=31%	16019/16149/14960/20304/16186/12502/12262/16859/20302/58185/12010/14961/14127/19264/16175/20375/22177/16768/17096/22324/93694/105855/16364/15900/94176/12370/16409/16658/16362/18985/12394/16331/12501/17085/14190/83433/12978/12518/30925/15985/81897/22778/12047/19260/12051/22780/15163/14991/15507/21813/12504/20852/27060/15170/93675/235505/234779/12487/102545/24088/12505/14998/216799/16453/16197/7404…
BP	GO:0002683	negative regulation of immune system process	414	0.710918927600556	2.18780564274885	0.0000000001	9.27204968944099E-09	8.27721477607061E-09	2166	tags=33%, list=10%, signal=31%	16149/14960/12262/16859/13011/547253/434341/21354/93695/14961/14127/60533/12258/19264/22177/16768/20821/17096/80861/16792/12514/20293/20555/93694/12524/21355/12523/16658/16362/12493/12394/16331/14190/14824/14728/14130/171285/56045/64685/380732/19260/14991/11815/15507/15368/20852/15170/93675/240754/12505/16453/16197/74048/74748/26365/16643/16002/107321/12142/12229/14102/67742/100043314/246746/7080…
BP	GO:0002685	regulation of leukocyte migration	215	0.76112107662255	2.29289944951856	0.0000000001	9.27204968944099E-09	8.27721477607061E-09	2020	tags=35%, list=10%, signal=32%	55985/15945/16149/20304/12267/16859/16175/17096/20293/105855/19354/20296/76088/83433/12978/15894/17698/17874/12273/16401/19260/11815/11629/14747/19204/13051/66824/24088/74748/18829/12766/24047/217835/14456/13482/21803/17387/12527/12977/11491/319430/19229/19141/74734/22059/16398/230979/27218/16177/16176/20290/13601/12772/21936/18438/16854/56212/20339/20303/20300/70839/12458/20868/19219/50931/21825…
BP	GO:0002687	positive regulation of leukocyte migration	149	0.791062417090266	2.34151031117886	0.0000000001	9.27204968944099E-09	8.27721477607061E-09	2020	tags=38%, list=10%, signal=34%	55985/15945/16149/20304/12267/16859/16175/20293/105855/19354/20296/76088/83433/12978/15894/12273/16401/11629/14747/19204/13051/66824/24088/18829/24047/14456/21803/17387/12977/11491/19229/19141/22059/16398/230979/27218/16177/16176/20290/12772/21936/18438/16854/20339/20303/70839/12458/19219/21825/232341/20343/14205/16963/12913/117149/106512
BP	GO:0002694	regulation of leukocyte activation	558	0.737272178242806	2.2702439881723	0.0000000001	9.27204968944099E-09	8.27721477607061E-09	2166	tags=35%, list=10%, signal=33%	16019/619916/629884/16149/674018/14960/20304/195176/434609/16186/12575/16859/13011/93695/13032/14961/14127/60533/19264/16175/22177/16768/17096/16792/16414/20555/105855/19354/12524/75345/20296/76088/16409/12523/16362/12493/12394/69816/16331/12501/14190/14824/14728/14130/83433/54167/171285/320484/16408/17874/22320/81897/380732/22778/19260/22780/14991/11629/15507/21813/18783/19204/15368/12504/20852/…
BP	GO:0002696	positive regulation of leukocyte activation	343	0.77822999272028	2.39597771217597	0.0000000001	9.27204968944099E-09	8.27721477607061E-09	1924	tags=36%, list=9%, signal=34%	16019/619916/629884/16149/674018/14960/20304/195176/434609/16186/12575/16859/13032/14961/14127/60533/19264/16175/22177/16414/105855/12524/20296/76088/16409/16362/12394/16331/12501/83433/54167/171285/320484/16408/17874/22320/81897/22778/19260/14991/11629/21813/18783/19204/12504/20852/22329/12487/66824/14998/216799/16453/16197/74048/26365/16852/56644/16002/74131/18124/18829/12142/21898/67596/20963/…
BP	GO:0002697	regulation of immune effector process	419	0.775410360927757	2.38575528785099	0.0000000001	9.27204968944099E-09	8.27721477607061E-09	1375	tags=30%, list=6%, signal=29%	16019/16149/20304/14972/15015/234311/15019/20846/17472/230073/12266/16859/14964/21354/58185/15018/12010/209200/100529082/80285/14127/12258/19264/22177/16768/15039/17096/80861/14129/16792/22324/16414/93694/19354/72512/20296/78781/16409/21355/12523/16362/142980/12493/69816/14131/14190/14824/14728/14130/15042/18854/80287/171285/30925/22320/81897/383619/15024/19260/14991/19204/15368/13421/18439/20852…
BP	GO:0002699	positive regulation of immune effector process	252	0.776890168872385	2.36398970722827	0.0000000001	9.27204968944099E-09	8.27721477607061E-09	2141	tags=38%, list=10%, signal=35%	16149/14972/15015/234311/15019/230073/12266/14964/58185/15018/12010/100529082/14127/19264/22177/16768/15039/17096/80861/14129/16792/22324/16414/19354/20296/16409/21355/12523/16362/12493/69816/14131/14728/15042/30925/22320/81897/15024/19260/14991/19204/15368/18439/20852/327957/12487/24088/216799/26365/16643/74131/18124/15006/21898/12229/20963/225825/16182/24047/27007/21687/21803/16160/14389/80859/…
BP	GO:0002703	regulation of leukocyte mediated immunity	248	0.774889809752409	2.35082111162549	0.0000000001	9.27204968944099E-09	8.27721477607061E-09	1924	tags=40%, list=9%, signal=37%	14972/15015/15019/230073/12266/16859/14964/21354/58185/15018/12010/100529082/14127/19264/22177/16768/15039/17096/14129/22324/16414/93694/19354/20296/16409/21355/12523/142980/14131/14130/15042/171285/30925/22320/81897/15024/14991/19204/15368/13421/18439/20852/327957/15170/12487/24088/216799/16453/16197/74048/26365/16643/16002/74131/15006/21898/12229/20963/225825/22376/16182/235587/27007/13482/2193…
BP	GO:0002705	positive regulation of leukocyte mediated immunity	151	0.793169726440858	2.34971987337451	0.0000000001	9.27204968944099E-09	8.27721477607061E-09	1976	tags=40%, list=9%, signal=37%	14972/15015/15019/230073/12266/14964/58185/15018/12010/100529082/14127/19264/22177/16768/15039/14129/22324/16414/20296/16409/21355/14131/15042/30925/15024/14991/19204/18439/20852/327957/12487/216799/16643/74131/15006/12229/225825/16182/27007/21803/16160/21926/630294/16177/16176/18950/20371/16174/15007/56200/15458/14990/21939/22030/667977/14462/56792/268564/16963/240354/56708
BP	GO:0002706	regulation of lymphocyte mediated immunity	184	0.775831012226938	2.33197646988104	0.0000000001	9.27204968944099E-09	8.27721477607061E-09	2122	tags=42%, list=10%, signal=38%	14972/15015/15019/12266/16859/14964/21354/58185/15018/12010/100529082/14127/19264/16768/15039/14129/22324/93694/21355/14131/14130/15042/171285/30925/15024/14991/18439/20852/15170/12487/216799/16197/74048/26365/16643/16002/74131/15006/12229/225825/22376/16182/235587/27007/13482/21938/21803/16641/84544/16160/21926/630294/27218/16177/16176/12772/18950/20371/20723/100561/16174/15007/15458/15223/14990…
BP	GO:0002708	positive regulation of lymphocyte mediated immunity	130	0.792271478314288	2.3066324365443	0.0000000001	9.27204968944099E-09	8.27721477607061E-09	1976	tags=40%, list=9%, signal=37%	14972/15015/15019/12266/14964/58185/15018/12010/100529082/14127/19264/16768/15039/14129/22324/21355/14131/15042/30925/15024/14991/18439/20852/12487/216799/16643/74131/15006/12229/225825/16182/27007/21803/16160/21926/630294/16177/16176/18950/20371/16174/15007/15458/14990/21939/22030/667977/14462/268564/16963/240354/56708
BP	GO:0002757	immune response-activating signal transduction	202	0.80935956133063	2.42867100337236	0.0000000001	9.27204968944099E-09	8.27721477607061E-09	1337	tags=34%, list=6%, signal=32%	16019/619916/629884/674018/195176/434609/12267/14961/14127/23880/19264/22177/17096/16792/105855/16822/12501/14130/17060/230787/12518/12273/15985/12047/19260/14747/56743/15170/93675/234779/12487/24088/240754/239743/21682/16643/107321/18124/246177/16428/21898/74039/210757/67596/20963/225825/12482/16818/13709/380795/27007/12483/50723/16061/16534/12028/19697/319430/22038/226422/12478/80859/268749/124…
BP	GO:0002764	immune response-regulating signaling pathway	217	0.798005573643125	2.40509307299512	0.0000000001	9.27204968944099E-09	8.27721477607061E-09	1366	tags=33%, list=6%, signal=31%	16019/619916/629884/674018/195176/434609/12267/14961/14127/23880/19264/22177/17096/16792/105855/16822/13036/12501/14130/17060/230787/12518/12273/15985/12047/19260/14991/14747/56743/15170/93675/234779/12487/24088/240754/239743/21682/16643/107321/18124/246177/16428/21898/74039/210757/67596/20963/225825/12482/16818/13709/380795/27007/12483/50723/16061/16534/16641/12028/19697/319430/22038/226422/1247…
BP	GO:0002768	immune response-regulating cell surface receptor signaling pathway	214	0.796741694954826	2.39774058401747	0.0000000001	9.27204968944099E-09	8.27721477607061E-09	1366	tags=33%, list=6%, signal=31%	16019/619916/629884/674018/195176/434609/12267/14961/14127/23880/19264/22177/17096/16792/105855/16822/12501/14130/17060/230787/12518/12273/15985/12047/19260/14991/14747/56743/15170/93675/234779/12487/24088/240754/239743/21682/16643/107321/18124/246177/16428/74039/210757/67596/20963/225825/12482/16818/13709/380795/27007/12483/50723/16061/16534/16641/12028/19697/319430/22038/226422/12478/80859/2687…
BP	GO:0002819	regulation of adaptive immune response	204	0.780243666657893	2.34718446708216	0.0000000001	9.27204968944099E-09	8.27721477607061E-09	2127	tags=43%, list=10%, signal=39%	16149/54123/14972/15015/15019/12266/14964/58185/15018/12010/14961/100529082/14127/60533/19264/15039/14129/21355/16362/18173/14131/14130/15042/171285/15024/14991/18783/12504/18439/20852/15170/12506/12487/66824/12505/14998/216799/16453/16197/74048/16643/74131/15006/12229/67742/225825/22376/16182/24047/21929/235587/13482/21938/21803/16641/16160/24099/22724/80859/21926/630294/230979/27218/16177/16176…
BP	GO:0002821	positive regulation of adaptive immune response	136	0.806450728339222	2.36549196887747	0.0000000001	9.27204968944099E-09	8.27721477607061E-09	1976	tags=44%, list=9%, signal=40%	16149/14972/15015/15019/12266/14964/58185/15018/12010/14961/100529082/14127/60533/19264/15039/14129/21355/18173/14131/15042/15024/14991/18783/12504/18439/20852/12487/66824/12505/14998/216799/74131/15006/12229/225825/16182/21803/16160/24099/80859/21926/630294/16177/16176/12772/18950/20371/72049/15007/15458/14990/21939/50931/22030/667977/14462/268564/16963/240354/56708
BP	GO:0002822	regulation of adaptive immune response based on somatic recombination of immune receptors built from immunoglobulin superfamily domains	188	0.768074122196852	2.30947917867833	0.0000000001	9.27204968944099E-09	8.27721477607061E-09	2127	tags=43%, list=10%, signal=39%	14972/15015/15019/12266/14964/58185/15018/12010/14961/100529082/14127/60533/19264/15039/14129/21355/16362/18173/14131/14130/15042/171285/15024/14991/18783/12504/18439/20852/15170/12487/14998/216799/16453/16197/74048/16643/74131/15006/12229/225825/22376/16182/24047/21929/235587/13482/21938/21803/16641/16160/24099/22724/80859/21926/630294/27218/16177/16176/12772/18950/20371/100561/72049/15007/15458…
BP	GO:0002824	positive regulation of adaptive immune response based on somatic recombination of immune receptors built from immunoglobulin superfamily domains	129	0.801158251885286	2.33411717403716	0.0000000001	9.27204968944099E-09	8.27721477607061E-09	1976	tags=44%, list=9%, signal=40%	14972/15015/15019/12266/14964/58185/15018/12010/14961/100529082/14127/60533/19264/15039/14129/21355/18173/14131/15042/15024/14991/18783/12504/18439/20852/12487/14998/216799/74131/15006/12229/225825/16182/21803/16160/24099/80859/21926/630294/16177/16176/12772/18950/20371/72049/15007/15458/14990/21939/50931/22030/667977/14462/268564/16963/240354/56708
BP	GO:0002831	regulation of response to biotic stimulus	289	0.81204497399045	2.4906551534581	0.0000000001	9.27204968944099E-09	8.27721477607061E-09	1348	tags=31%, list=6%, signal=30%	16149/54123/20304/15944/234311/20846/17472/229898/230073/16859/547253/434341/21354/209200/381308/80285/58203/17084/60533/12258/17079/22177/16768/20821/80861/22324/93694/15950/72512/70110/13057/78781/21355/97165/12523/16362/12493/17390/14190/14824/18854/83433/80287/171285/17916/56045/30925/64685/81897/383619/19260/14991/71398/327957/17087/66824/24088/100033459/226695/74748/26365/16643/16002/12142/…
BP	GO:0002833	positive regulation of response to biotic stimulus	148	0.828649312738276	2.44897348759113	0.0000000001	9.27204968944099E-09	8.27721477607061E-09	790	tags=30%, list=4%, signal=29%	16149/54123/15944/234311/229898/16859/434341/381308/80285/58203/17084/60533/17079/22177/16768/80861/22324/15950/72512/70110/13057/78781/97165/17390/14824/171285/30925/64685/81897/383619/14991/71398/327957/17087/66824/24088/100033459/226695/16643/236312/21898/225825/16365/27007
MF	GO:0003823	antigen binding	69	0.902195624007703	2.42694169667834	0.0000000001	9.27204968944099E-09	8.27721477607061E-09	884	tags=42%, list=4%, signal=40%	16019/16069/619916/629884/674018/14960/195176/14972/15015/15019/434609/14964/21354/15018/14961/100529082/15039/21355/15042/16401/15024/14991/12506/16643/15006/16818/380795/16061/21803
MF	GO:0005126	cytokine receptor binding	300	0.713117766421539	2.18997088411481	0.0000000001	9.27204968944099E-09	8.27721477607061E-09	1190	tags=20%, list=6%, signal=19%	55985/15945/19109/20304/17329/20846/14599/20302/56066/16175/18414/66102/17096/20293/22035/20296/12370/20306/17874/81897/80898/21813/54199/21812/13805/66824/12505/20307/26365/18829/12633/21949/20963/246746/16994/50498/20308/16194/24047/16181/16878/22029/20305/16168/11600/21803/20299/70045/20848/12977/11491/19766/21950/16160/24099/21926/12562/16176/20290/13601
BP	GO:0006695	cholesterol biosynthetic process	48	-0.724020669978411	-2.66222176877887	0.0000000001	9.27204968944099E-09	8.27721477607061E-09	1011	tags=40%, list=5%, signal=38%	109754/110196/20788/16987/15357/66234/15360/15490/17855/73166/192156/14137/208715/74754/13360/18194/231070/320581/13121
BP	GO:0006909	phagocytosis	232	0.786030479330009	2.37004232715075	0.0000000001	9.27204968944099E-09	8.27721477607061E-09	1308	tags=30%, list=6%, signal=29%	16019/619916/629884/674018/195176/434609/16186/12266/14127/104759/19264/22177/14129/22324/16414/105855/19354/20296/15900/94176/13057/233571/16409/18173/668218/14131/16185/14130/83433/16408/17874/19128/11745/15162/11629/17972/17970/18439/21817/66824/24088/11303/232201/56644/246177/21898/20963/17886/246746/14456/380795/16168/12798/26362/16061/21803/107817/12263/74734/22038/21926/16398/27218/16176/1…
BP	GO:0006911	phagocytosis, engulfment	70	0.868558943246758	2.34633391035458	0.0000000001	9.27204968944099E-09	8.27721477607061E-09	878	tags=33%, list=4%, signal=32%	16019/619916/629884/674018/195176/434609/12266/14127/14129/16414/105855/19354/16409/668218/14131/14130/83433/11629/11303/232201/17886/380795/16061
BP	GO:0006935	chemotaxis	604	0.618239429784592	1.9057108725849	0.0000000001	9.27204968944099E-09	8.27721477607061E-09	2305	tags=25%, list=11%, signal=23%	55985/15945/16149/20304/17329/12267/16859/20302/14127/56066/12986/66102/17096/22324/16414/20293/105855/19354/20296/94176/16409/97165/668218/14131/83433/12978/18753/20306/80901/12273/30955/11629/14747/15507/19204/54199/13051/22329/13805/102545/20750/74748/20307/14268/18124/18829/12642/16985/20963/58861/12766/16172/12767/20308/24047/16948/12774/217835/12399/14456/11652/545428/20305/13123/67784/1348…
BP	GO:0006954	inflammatory response	702	0.707513584803769	2.18058074725289	0.0000000001	9.27204968944099E-09	8.27721477607061E-09	1838	tags=28%, list=9%, signal=27%	55985/15945/24110/20304/17329/13058/229898/12267/12266/16859/13011/13040/20302/13032/58203/14127/104759/17084/56066/16175/17079/17096/14129/16414/83490/12364/12514/20293/279572/72512/12363/17951/170743/70110/20296/13057/16409/97165/210808/18173/142980/14131/14824/14728/14130/83433/12978/171285/230787/15894/20306/21937/17874/80901/12273/64685/21857/17948/22320/81897/15162/383619/30955/17952/12362/…
BP	GO:0006956	complement activation	60	0.879542262931695	2.33002529907535	0.0000000001	9.27204968944099E-09	8.27721477607061E-09	1022	tags=37%, list=5%, signal=35%	16019/619916/629884/674018/195176/434609/12268/12262/12266/12259/12260/12258/625018/667277/14962/12628/50908/380795/317677/16061/50909/12263
BP	GO:0006959	humoral immune response	251	0.785025665368369	2.38830375261838	0.0000000001	9.27204968944099E-09	8.27721477607061E-09	1216	tags=21%, list=6%, signal=20%	55985/16019/16069/619916/15945/629884/674018/195176/17329/434609/12268/12262/12266/12259/12260/12010/14961/56066/12258/19264/625018/667277/20296/319184/12493/14130/20568/14962/100034251/12051/15170/14998/12628/50908/13236/24047/78416/16365/380795/317677/22041/319185/16061/20299/50909/12263/68024/11727/21926/16176/20290/12772
BP	GO:0007018	microtubule-based movement	386	-0.392506527799158	-1.95941420477538	0.0000000001	9.27204968944099E-09	8.27721477607061E-09	6424	tags=45%, list=30%, signal=32%	74934/67378/269701/225865/73470/17754/23859/54418/76568/21337/212733/67166/620631/68922/52028/16211/319991/212517/75563/68475/81907/59040/16560/66061/13411/83431/109065/17760/26366/16709/16593/71062/14533/12009/245866/69697/16582/78784/241516/110350/21333/103583/21821/11775/330188/12290/76856/11441/214585/18457/18536/230917/16570/18011/380654/16579/56273/15502/104346/11778/16594/16348/67685/56444…
BP	GO:0007159	leukocyte cell-cell adhesion	349	0.730899032164396	2.25172043114502	0.0000000001	9.27204968944099E-09	8.27721477607061E-09	2127	tags=38%, list=10%, signal=35%	16149/14960/20304/16186/16859/93695/14961/60533/19264/16175/16768/16792/16414/20555/105855/19354/12524/20296/76088/16409/16362/12394/12501/14190/54167/171285/15894/320484/17698/16408/20345/16456/22778/16401/19260/14991/11629/15507/21813/19204/12504/13051/15170/22329/12487/66824/240754/14537/12505/14998/216799/16453/16197/12628/74048/26365/16852/16002/74131/18124/18829/67596/20963/12507/100043314/…
BP	GO:0007249	I-kappaB kinase/NF-kappaB signaling	210	0.732959146678126	2.20722138618541	0.0000000001	9.27204968944099E-09	8.27721477607061E-09	2000	tags=30%, list=9%, signal=28%	16149/20128/20846/245527/16175/20821/217069/319236/667823/22035/209387/170743/78781/12370/16362/142980/17874/81897/12051/12362/15507/74735/12504/13051/12335/21817/66824/24088/217203/57913/211550/21898/12229/434218/107607/66949/24047/71481/21929/22029/11600/17000/76681/19696/19697/19766/74734/21926/268749/16176/56200/29820/75547/244183/20210/22033/18035/21939/21899/22030/54131/240354/68652/117149
BP	GO:0009615	response to virus	295	0.8424859233738	2.58683509478194	0.0000000001	9.27204968944099E-09	8.27721477607061E-09	1263	tags=33%, list=6%, signal=31%	15945/15957/23962/21822/15959/67775/20128/54123/20304/17329/234311/66141/23960/20846/17472/667370/276950/23961/230073/71586/16859/76933/58185/209200/246728/57444/80285/19106/15958/58203/246730/19264/80861/217069/20847/279572/11810/12524/72512/170743/69550/78781/16362/142980/18985/12493/54445/16411/14190/18854/237886/80287/231655/56045/14468/17874/64685/72536/22320/81897/80876/383619/74568/19260/1…
BP	GO:0009617	response to bacterium	766	0.780514955532332	2.41045511204242	0.0000000001	9.27204968944099E-09	8.27721477607061E-09	1193	tags=24%, list=6%, signal=23%	55985/16019/16069/619916/15945/692187/629884/15957/21822/99899/674018/24110/15959/667881/20128/20304/60440/17105/195176/626578/14972/17329/15944/55932/434609/23833/20846/17472/14469/229898/229900/12266/16859/67138/434341/76074/12010/246728/381308/19106/14127/17476/109032/17084/110454/60533/56066/16175/17079/66102/17096/80861/14129/16912/12514/20293/20556/12524/17951/20296/15900/634650/13057/21355…
CC	GO:0009897	external side of plasma membrane	448	0.782667039576309	2.41067732335442	0.0000000001	9.27204968944099E-09	8.27721477607061E-09	1823	tags=35%, list=9%, signal=33%	16019/619916/15945/629884/16149/674018/14960/195176/14972/17329/15015/15019/434609/16186/12502/14964/15018/12010/14961/100529082/14127/110454/60533/13733/19264/12986/18414/16768/15039/14129/12515/16414/93694/12524/75345/16409/21636/12489/16411/14131/12501/16185/14728/14130/246256/15042/54167/15894/12518/17067/16408/80901/15985/16401/15024/14991/11829/21813/54199/12481/12504/18439/13051/22329/9367…
BP	GO:0010324	membrane invagination	86	0.848128064142828	2.34696000900359	0.0000000001	9.27204968944099E-09	8.27721477607061E-09	878	tags=27%, list=4%, signal=26%	16019/619916/629884/674018/195176/434609/12266/14127/14129/16414/105855/19354/16409/668218/14131/14130/83433/11629/11303/232201/17886/380795/16061
BP	GO:0016032	viral process	316	0.744189311429373	2.28604439644841	0.0000000001	9.27204968944099E-09	8.27721477607061E-09	1544	tags=23%, list=7%, signal=22%	23962/16149/20128/20304/66141/23960/20846/23961/58185/246728/57444/19106/58203/246730/20821/217069/319236/667823/209387/671535/69550/78781/107373/20568/18854/80287/12978/20612/231655/15894/22320/80876/384309/74735/246727/12504/22329/22695/26365/16852/17069/100038882/434218/12767/66949/12774/14456/16543/21973/68713/19205/26362/76681/12028/19712/19766/213002/66101/18458/22038/226422/21926/22059/230…
BP	GO:0016064	immunoglobulin mediated immune response	136	0.842459536084047	2.47111348118567	0.0000000001	9.27204968944099E-09	8.27721477607061E-09	1312	tags=35%, list=6%, signal=33%	16019/619916/629884/16149/674018/54123/195176/434609/12268/12262/12266/12259/12260/14961/14127/12258/19264/14129/667277/16331/14131/14190/14130/18753/17874/12051/20852/27060/15170/12487/14998/12628/50908/12229/225825/235587/380795/317677/50723/16061/21803/50909/12263/12478/21926/20371/22040/100561
BP	GO:0019058	viral life cycle	227	0.775407770344568	2.33250354460437	0.0000000001	9.27204968944099E-09	8.27721477607061E-09	1128	tags=22%, list=5%, signal=21%	23962/16149/20128/20304/66141/23960/23961/58185/246728/57444/19106/246730/20821/217069/319236/667823/209387/671535/69550/78781/107373/20568/18854/80287/20612/231655/15894/22320/80876/384309/74735/246727/12504/26365/16852/17069/100038882/434218/66949/14456/21973/68713/26362/76681/213002/66101/18458/22038/226422/21926
BP	GO:0019079	viral genome replication	114	0.803453151680708	2.31662326145601	0.0000000001	9.27204968944099E-09	8.27721477607061E-09	1128	tags=26%, list=5%, signal=25%	23962/20304/66141/23960/23961/58185/246728/57444/19106/246730/671535/69550/78781/107373/20568/80287/231655/80876/246727/26365/100038882/14456/21973/68713/213002/66101/18458/22038/226422/21926
BP	GO:0019221	cytokine-mediated signaling pathway	361	0.775595658581273	2.38670907938675	0.0000000001	9.27204968944099E-09	8.27721477607061E-09	1900	tags=33%, list=9%, signal=31%	55985/15945/16149/54123/20304/60440/17329/15944/66141/16186/20846/547253/20302/434341/246728/80285/58203/14127/56066/19264/16175/12986/20375/18414/16792/20847/20293/16154/12363/20296/16362/16185/83433/12978/56045/12983/20306/21937/17874/64685/12984/80876/383619/12362/12504/13051/20852/15170/27056/66824/16453/20307/26365/16155/18829/20849/20963/246746/16172/50498/12767/20308/13653/16194/16182/2404…
BP	GO:0019724	B cell mediated immunity	140	0.841171736828856	2.48158067432478	0.0000000001	9.27204968944099E-09	8.27721477607061E-09	1439	tags=38%, list=7%, signal=36%	16019/619916/629884/16149/674018/54123/195176/434609/12268/12262/12266/12259/12260/14961/14127/12258/19264/14129/667277/16331/14131/14190/14130/18753/17874/12051/14991/20852/27060/15170/12487/14998/12628/50908/12229/14102/225825/235587/380795/317677/50723/16061/21803/50909/12263/12478/21926/20371/22040/100561/18733/21948/15458
BP	GO:0019882	antigen processing and presentation	112	0.864698771379456	2.4888448849304	0.0000000001	9.27204968944099E-09	8.27721477607061E-09	881	tags=41%, list=4%, signal=40%	16019/16149/14960/14972/15015/15019/14964/13040/21354/15018/12010/16913/14961/100529082/14127/15039/14129/16912/12514/13034/21355/65972/18173/54445/14131/14190/14130/15042/83433/21356/15894/80898/15024/19188/14991/66824/14998/18829/15006/545030/107607/22376/24047/15002/15001/14999
BP	GO:0022407	regulation of cell-cell adhesion	429	0.705948362610231	2.17587937444277	0.0000000001	9.27204968944099E-09	8.27721477607061E-09	2127	tags=33%, list=10%, signal=30%	55985/16149/14960/20304/16186/16859/93695/14961/60533/19264/16175/16768/17096/16792/16414/20555/105855/12524/20296/76088/16362/12394/12501/14190/18753/54167/234839/171285/15894/320484/16408/16456/22778/16401/19260/14991/11629/15507/21813/19204/12504/15170/22329/12487/66824/240754/12505/14998/216799/16453/16197/100182/74048/26365/16852/16002/74131/18124/18829/16403/67596/20963/12507/100043314/1081…
BP	GO:0022409	positive regulation of cell-cell adhesion	264	0.767069637110651	2.34176623978928	0.0000000001	9.27204968944099E-09	8.27721477607061E-09	1372	tags=34%, list=6%, signal=32%	55985/16149/14960/20304/16186/16859/14961/60533/19264/16175/16414/105855/12524/20296/76088/16362/12394/12501/54167/234839/171285/15894/320484/16408/16456/22778/16401/19260/14991/11629/21813/19204/12504/22329/12487/66824/12505/14998/216799/16453/16197/74048/26365/16852/16002/74131/18124/18829/16403/67596/20963/12507/24047/16818/12774/23871/12399/16184/320404/16168/13482/12519/50723/21803/19697/272…
BP	GO:0030098	lymphocyte differentiation	409	0.724549843834284	2.22895930992035	0.0000000001	9.27204968944099E-09	8.27721477607061E-09	2307	tags=36%, list=11%, signal=33%	16019/16149/14960/16186/12502/16859/58185/12010/14961/14127/19264/16175/20375/16768/22324/105855/16364/94176/16658/16362/18985/12394/16331/12501/17085/14190/12518/30925/15985/81897/22778/12047/19260/12051/22780/14991/15507/21813/12504/20852/27060/15170/234779/12487/102545/12505/14998/216799/16453/16197/74048/74748/16852/74131/12142/12525/16428/21949/74039/210757/67596/12229/14102/20963/12482/1365…
BP	GO:0030099	myeloid cell differentiation	415	0.654075869005979	2.01330265015639	0.0000000001	9.27204968944099E-09	8.27721477607061E-09	2547	tags=29%, list=12%, signal=26%	16149/20304/20846/12262/20302/12010/14127/12986/20375/22177/17096/93694/105855/16364/15900/12370/16409/97165/16658/12394/16331/18854/83433/12978/23845/22778/15163/21813/12504/27060/15170/93675/22695/235505/14247/24088/16453/26365/100038882/14102/17886/246746/14281/18018/20044/24047/70809/16948/17342/23871/12192/16878/216161/22041/320404/16168/233328/723814/21803/17000/20848/12977/19766/107817/192…
BP	GO:0030155	regulation of cell adhesion	731	0.64330927212886	1.98470134712678	0.0000000001	9.27204968944099E-09	8.27721477607061E-09	2142	tags=29%, list=10%, signal=27%	55985/16149/14960/20304/16186/16859/93695/14961/60533/19264/16175/16768/17096/16792/22324/16414/20555/105855/19354/12524/20296/76088/16362/12394/17390/12501/14190/18854/18753/54167/234839/171285/17916/15894/320484/16408/16456/22778/16401/19260/14991/11815/11629/15507/21813/19204/227929/230379/12504/21817/15170/22329/12487/66824/240754/12505/14998/216799/16453/16197/100182/20750/74048/26365/16852/…
BP	GO:0030217	T cell differentiation	284	0.731009173048643	2.23937129501722	0.0000000001	9.27204968944099E-09	8.27721477607061E-09	1924	tags=35%, list=9%, signal=32%	16149/14960/16186/12502/16859/58185/12010/14127/19264/16175/16768/22324/105855/16364/94176/16658/16362/12394/12501/17085/14190/30925/22778/12047/19260/12051/14991/15507/21813/12504/20852/27060/12487/12505/14998/216799/16453/16197/74048/74131/12142/12525/16428/21949/210757/67596/14102/20963/13653/16194/16182/24047/16818/12399/12192/12193/16184/320404/16168/15001/21803/18782/20848/16641/320790/1149…
BP	GO:0030335	positive regulation of cell migration	559	0.654290680374882	2.01379600782717	0.0000000001	9.27204968944099E-09	8.27721477607061E-09	2764	tags=33%, list=13%, signal=29%	55985/15945/16149/20304/12267/16859/93695/60533/19264/16175/66102/17096/20293/105855/19354/20296/76088/233571/13036/16411/17390/14824/83433/12978/17916/15894/12273/11745/30955/16401/11629/14747/15507/21813/19204/15368/18024/13051/21812/234779/66824/24088/19225/74048/14268/56644/16002/18124/18829/16403/108101/12767/13653/24047/23871/19243/14456/11652/22370/18792/11854/24064/21687/11600/14254/21803…
BP	GO:0030593	neutrophil chemotaxis	99	0.845653027932422	2.39688013236311	0.0000000001	9.27204968944099E-09	8.27721477607061E-09	1187	tags=32%, list=6%, signal=31%	55985/15945/16149/20304/17329/12267/20302/14127/56066/12986/22324/16414/20293/105855/19354/20296/16409/14131/20306/12273/20750/20307/18829/20963/20308/24047/20305/13482/20299/319430/16176/20290
BP	GO:0030595	leukocyte chemotaxis	218	0.766670348010836	2.30966116030594	0.0000000001	9.27204968944099E-09	8.27721477607061E-09	2020	tags=34%, list=10%, signal=31%	55985/15945/16149/20304/17329/12267/20302/14127/56066/12986/66102/17096/22324/16414/20293/105855/19354/20296/16409/14131/12978/20306/12273/11629/14747/13051/20750/74748/20307/18829/12642/20963/12766/16172/20308/24047/217835/14456/20305/13123/13482/14254/20299/70045/12977/11491/319430/19229/64095/19141/27218/16176/20290/12772/12721/16854/54324/20303/20300/12458/321019/21825/232341/17101/20343/1420…
BP	GO:0031341	regulation of cell killing	120	0.809103737784354	2.35551891008345	0.0000000001	9.27204968944099E-09	8.27721477607061E-09	1363	tags=36%, list=6%, signal=34%	14972/15015/15019/16859/14964/21354/15018/12010/100529082/19264/22177/16768/15039/22324/93694/20296/16409/21355/15042/171285/30925/15024/14991/13421/18439/16197/12628/26365/56644/16643/16002/15006/20963/225825/12774/27007/16641/16160/630294/18950/20723/16174/15007
BP	GO:0031347	regulation of defense response	546	0.74423312169097	2.29208782237587	0.0000000001	9.27204968944099E-09	8.27721477607061E-09	1348	tags=26%, list=6%, signal=25%	16149/24110/54123/20304/15944/20846/17472/229898/230073/12266/16859/13011/13040/547253/20302/434341/21354/209200/13032/381308/80285/58203/14127/12258/22177/16768/20821/17096/80861/14129/22324/83490/12364/93694/15950/72512/12363/70110/13057/78781/21355/97165/210808/16362/142980/12493/17390/14131/14190/14824/14130/18854/83433/80287/171285/17916/56045/21937/17874/30925/64685/22320/81897/383619/30955…
BP	GO:0031349	positive regulation of defense response	244	0.769809343554656	2.33012877862952	0.0000000001	9.27204968944099E-09	8.27721477607061E-09	1216	tags=29%, list=6%, signal=28%	16149/54123/20304/15944/229898/12266/16859/13040/20302/434341/13032/381308/80285/58203/14127/22177/16768/14129/22324/15950/72512/70110/13057/97165/142980/17390/14131/14824/83433/171285/21937/30925/64685/22320/81897/383619/30955/14991/71398/18783/21817/12487/66824/24088/11690/100033459/19225/226695/16643/56312/236312/21898/12229/225825/107607/16172/12774/23871/27007/19766/16160/78334/22038/80859/2…
BP	GO:0032103	positive regulation of response to external stimulus	389	0.766975356768319	2.35464113981614	0.0000000001	9.27204968944099E-09	8.27721477607061E-09	2020	tags=34%, list=10%, signal=32%	55985/15945/16149/54123/20304/15944/234311/229898/12267/12266/16859/13040/20302/434341/13032/381308/80285/58203/14127/17084/17079/22177/16768/80861/14129/22324/105855/19354/15950/72512/70110/20296/13057/78781/97165/142980/17390/14131/14824/83433/12978/171285/21937/30925/12273/64685/22320/81897/383619/30955/14991/11629/14747/15507/71398/18783/21817/327957/12487/17087/66824/24088/11690/100033459/19…
BP	GO:0032496	response to lipopolysaccharide	331	0.747491574061819	2.30024060290702	0.0000000001	9.27204968944099E-09	8.27721477607061E-09	1182	tags=23%, list=6%, signal=22%	55985/15945/20304/626578/17329/20846/14469/16859/12010/19106/17084/60533/56066/16175/17079/66102/17096/12514/20293/12524/20296/15900/97165/12523/18173/14728/246256/20568/83433/18828/171285/17874/19260/12362/22352/22169/19204/102626/17970/18439/13051/327957/22695/234779/17087/66824/11303/216799/11433/19225/12628/12142/21898/13236/216161/21929/16365/27007/74637/12519/26362/21938/723814/21803/19697/…
BP	GO:0032635	interleukin-6 production	167	0.774227123946429	2.30190248884216	0.0000000001	9.27204968944099E-09	8.27721477607061E-09	1348	tags=31%, list=6%, signal=29%	16149/20128/230073/71586/16859/14127/16175/22177/16792/105855/170743/13057/12523/142980/18985/54445/16331/83433/171285/21937/17874/81897/19260/11829/11629/19204/18439/327957/15170/66824/24088/217203/21897/21898/20963/107607/16172/16194/12774/14456/21929/20848/319430/21950/17164/21926/27218/16176/20371/73914/226421/16174
BP	GO:0032640	tumor necrosis factor production	172	0.786000606741684	2.33883416527131	0.0000000001	9.27204968944099E-09	8.27721477607061E-09	1304	tags=35%, list=6%, signal=34%	20128/13058/230073/71586/16859/20302/93695/14127/19264/16175/22177/20296/13057/12523/142980/14131/12257/83433/171285/21937/17874/81897/19260/12051/15507/19204/12481/13051/15170/22695/17087/66824/24088/11433/12490/74048/217203/21897/74131/21898/20963/107607/24047/12774/14456/21929/15979/11600/26362/20848/19766/319430/12475/17164/16160/27218/12772/20371/73914/67457/22040
BP	GO:0032675	regulation of interleukin-6 production	155	0.783964574727451	2.32477155267326	0.0000000001	9.27204968944099E-09	8.27721477607061E-09	1270	tags=32%, list=6%, signal=31%	16149/20128/230073/71586/16859/14127/16175/22177/16792/105855/170743/13057/12523/142980/18985/54445/16331/83433/171285/21937/17874/81897/19260/11829/11629/19204/18439/327957/15170/66824/24088/21897/21898/20963/107607/16172/16194/12774/14456/21929/20848/319430/21950/17164/21926/27218/16176/20371/73914/226421
BP	GO:0032680	regulation of tumor necrosis factor production	166	0.788391892253244	2.34302399811487	0.0000000001	9.27204968944099E-09	8.27721477607061E-09	1304	tags=36%, list=6%, signal=34%	20128/13058/230073/71586/16859/20302/93695/14127/19264/16175/22177/20296/13057/12523/142980/14131/12257/83433/171285/21937/17874/81897/19260/12051/15507/19204/12481/13051/15170/22695/17087/66824/24088/11433/12490/74048/21897/74131/21898/20963/107607/24047/12774/14456/21929/15979/11600/26362/20848/19766/319430/12475/17164/16160/27218/12772/20371/73914/67457/22040
BP	GO:0032943	mononuclear cell proliferation	316	0.761090926658389	2.33796376990865	0.0000000001	9.27204968944099E-09	8.27721477607061E-09	1683	tags=34%, list=8%, signal=32%	16019/16149/14960/20304/12575/16859/93695/14961/60533/19264/16175/17079/22177/17096/16792/16414/20555/105855/19354/12524/76088/94176/16409/16362/18173/69816/16331/12501/14728/14130/18753/171285/12518/320484/17698/16408/17874/30925/56501/81897/19260/22780/14991/11629/21813/12504/18439/15170/22329/93675/12487/66824/12505/16453/16197/74048/26365/16002/74131/12142/21898/12229/20963/50498/12767/24047/…
BP	GO:0032944	regulation of mononuclear cell proliferation	233	0.772835755123662	2.33202898741346	0.0000000001	9.27204968944099E-09	8.27721477607061E-09	1683	tags=36%, list=8%, signal=34%	16019/16149/14960/20304/12575/16859/93695/14961/60533/19264/16175/22177/17096/16792/20555/105855/19354/12524/16362/69816/16331/12501/14130/171285/320484/16408/17874/81897/19260/22780/14991/11629/21813/12504/15170/22329/93675/12487/66824/12505/16453/74048/26365/16002/74131/12142/21898/12229/20963/24047/16184/237256/16168/12519/12483/21938/50723/21803/18782/12977/21950/16160/24099/22724/230979/2721…
BP	GO:0033993	response to lipid	774	0.5795567976701	1.79023336168088	0.0000000001	9.27204968944099E-09	8.27721477607061E-09	1182	tags=14%, list=6%, signal=13%	55985/15945/20304/626578/17329/20846/14469/16859/14599/12010/19106/17084/60533/56066/16175/17079/66102/17096/12514/20293/12524/20296/15900/97165/12523/13036/18173/12394/17390/14824/14728/246256/20568/83433/18828/171285/17698/17874/19260/12362/22352/22169/21813/19204/102626/230379/17970/18439/13051/327957/21812/22695/234779/17087/66824/24088/11303/216799/11433/19225/20750/12628/12142/12633/21898/1…
BP	GO:0034341	response to interferon-gamma	132	0.857167086379221	2.50089622102452	0.0000000001	9.27204968944099E-09	8.27721477607061E-09	1187	tags=42%, list=6%, signal=40%	21822/16149/14960/20304/626578/15944/55932/66141/20846/17472/14469/229898/229900/547253/20302/434341/76074/15018/14961/80285/66102/20821/20293/69550/20296/15900/634650/16362/18173/236573/20306/14468/64685/22320/80876/12362/11829/22352/24088/20307/18829/21898/20308/22376/24047/16365/20305/68713/20299/70789/213002/16160/22059/17533/20290
CC	GO:0034702	ion channel complex	293	-0.421487085267484	-2.05366426975476	0.0000000001	9.27204968944099E-09	8.27721477607061E-09	6353	tags=52%, list=30%, signal=37%	225865/72821/16531/23859/14658/243499/16490/16538/54377/20273/60613/241528/66658/20277/53310/238161/16500/53627/14394/20266/226922/12315/66733/16539/171429/14807/170483/268345/68514/20927/16509/78808/14401/22066/20192/242443/12287/56808/12313/194352/241296/12300/271036/12290/24046/76856/11441/244646/20271/110637/16508/231252/171395/56177/14402/12294/56365/16492/192167/11444/320225/16536/14799/206…
CC	GO:0034703	cation channel complex	219	-0.490644103670363	-2.29171355478738	0.0000000001	9.27204968944099E-09	8.27721477607061E-09	6415	tags=55%, list=30%, signal=39%	329064/225865/72821/16531/23859/243499/16490/16538/54377/20273/60613/241528/66658/20277/53310/238161/16500/53627/20266/226922/12315/66733/16539/14807/170483/268345/68514/20927/16509/22066/20192/242443/12287/56808/12313/194352/12300/271036/12290/24046/76856/244646/20271/110637/16508/171395/56177/12294/16492/192167/320225/16536/14799/20614/54376/13385/13483/229715/80334/244723/76192/12295/14805/201…
BP	GO:0035456	response to interferon-beta	51	0.932293183602655	2.39648544417629	0.0000000001	9.27204968944099E-09	8.27721477607061E-09	818	tags=65%, list=4%, signal=62%	15957/21822/15959/240327/100039796/60440/15944/55932/16145/66141/20846/14469/381308/327959/432555/15953/226691/15950/72512/69550/16362/26388/14468/80876/383619/620913/100033459/226695/236312/225594/16365/15976/68713
BP	GO:0035458	cellular response to interferon-beta	40	0.946363289132939	2.34336739037942	0.0000000001	9.27204968944099E-09	8.27721477607061E-09	615	tags=65%, list=3%, signal=63%	15957/21822/15959/240327/100039796/60440/15944/55932/16145/20846/14469/381308/432555/15953/226691/15950/72512/16362/26388/14468/383619/620913/100033459/226695/236312/225594
BP	GO:0040017	positive regulation of locomotion	597	0.637768125425248	1.96220936736794	0.0000000001	9.27204968944099E-09	8.27721477607061E-09	2764	tags=31%, list=13%, signal=28%	55985/15945/16149/20304/12267/16859/93695/60533/19264/16175/66102/17096/20293/105855/19354/20296/76088/233571/13036/16411/17390/14824/83433/12978/17916/15894/12273/11745/30955/16401/11629/14747/15507/21813/19204/15368/18024/13051/21812/234779/66824/24088/19225/74048/14268/56644/16002/18124/18829/16403/12766/108101/12767/13653/24047/23871/19243/14456/11652/22370/22041/18792/11854/24064/21687/11600…
BP	GO:0042098	T cell proliferation	214	0.755872574456159	2.27474771258464	0.0000000001	9.27204968944099E-09	8.27721477607061E-09	1372	tags=34%, list=6%, signal=32%	14960/20304/16859/93695/14961/60533/19264/16175/16792/16414/20555/105855/19354/12524/76088/94176/16409/16362/18173/12501/14728/171285/320484/17698/16408/56501/19260/14991/11629/21813/12504/18439/15170/22329/93675/12487/66824/12505/16453/74048/26365/16002/74131/20963/50498/12767/24047/16184/237256/16168/12519/21938/50723/21803/18782/12028/21950/16160/24099/22724/22059/230979/27218/12511/16176/1277…
BP	GO:0042110	T cell activation	511	0.72467086203296	2.23387095402526	0.0000000001	9.27204968944099E-09	8.27721477607061E-09	2160	tags=36%, list=10%, signal=33%	16149/14960/20304/16186/12502/16859/58185/12010/93695/14961/14127/60533/19264/16175/16768/18826/16792/22324/16414/20555/105855/19354/12524/16364/20296/76088/94176/16409/16658/16362/18173/12394/328833/12501/17085/14190/14728/54167/171285/15894/320484/17698/16408/30925/56501/22778/12047/19260/12051/14991/11629/15507/21813/12481/12504/18439/20852/27060/15170/22329/93675/12506/12487/66824/240754/1250…
BP	GO:0042113	B cell activation	291	0.758004963634317	2.32644537313679	0.0000000001	9.27204968944099E-09	8.27721477607061E-09	2266	tags=36%, list=11%, signal=33%	16019/619916/629884/16149/674018/195176/434609/16186/12575/14961/19264/17079/22177/17096/16792/105855/12524/18985/69816/16331/14130/17060/18753/12518/15985/81897/22778/12051/22780/56743/20852/27060/15170/234779/12487/102545/240754/16453/16197/74748/16852/74131/12142/21898/74039/12229/14102/20963/67742/12482/18018/12192/21929/12193/235587/380795/12483/50723/16061/21803/18707/17387/12028/11491/5435…
BP	GO:0042129	regulation of T cell proliferation	175	0.755212647048554	2.25688937604481	0.0000000001	9.27204968944099E-09	8.27721477607061E-09	1683	tags=37%, list=8%, signal=34%	14960/20304/16859/93695/14961/60533/19264/16175/16792/20555/105855/19354/12524/16362/12501/171285/320484/16408/19260/14991/11629/21813/12504/15170/22329/93675/12487/66824/12505/16453/74048/26365/16002/74131/20963/24047/16184/237256/16168/12519/21938/50723/21803/18782/21950/16160/24099/22724/230979/27218/12511/16176/12772/12477/18950/20371/12721/16854/72049/16008/18106/208154/229473/15223/50931
BP	GO:0042330	taxis	609	0.617644822964325	1.90445849465861	0.0000000001	9.27204968944099E-09	8.27721477607061E-09	2305	tags=25%, list=11%, signal=23%	55985/15945/16149/20304/17329/12267/16859/20302/14127/56066/12986/66102/17096/22324/16414/20293/105855/19354/20296/94176/16409/97165/668218/14131/83433/12978/18753/20306/80901/12273/30955/11629/14747/15507/19204/54199/13051/22329/13805/102545/20750/74748/20307/14268/18124/18829/12642/16985/20963/58861/12766/16172/12767/20308/24047/16948/12774/217835/12399/14456/11652/545428/20305/13123/67784/1348…
BP	GO:0042742	defense response to bacterium	309	0.814546341245995	2.4988471227602	0.0000000001	9.27204968944099E-09	8.27721477607061E-09	1164	tags=27%, list=5%, signal=25%	55985/16019/16069/619916/629884/674018/60440/17105/195176/626578/14972/55932/434609/17472/14469/229900/16859/76074/12010/14127/17476/14129/17951/15900/634650/13057/97165/319184/18173/236573/14824/20568/83433/18753/171285/17916/21937/14468/100034251/17874/12273/17948/81897/11745/15162/17952/12051/14991/16819/12504/18439/231507/17969/66824/24088/216799/11433/16197/74748/100038882/17110/21949/21898/…
BP	GO:0043903	regulation of biological process involved in symbiotic interaction	179	0.807392037494317	2.41300503107724	0.0000000001	9.27204968944099E-09	8.27721477607061E-09	1195	tags=27%, list=6%, signal=26%	23962/16149/20128/20304/66141/23960/20846/23961/58185/246728/57444/19106/246730/20821/217069/319236/667823/209387/671535/69550/78781/107373/20568/18854/80287/231655/80876/384309/74735/246727/12504/22695/16852/17069/100038882/434218/12767/66949/16543/21973/68713/26362/76681/213002/66101/18458/22038/21926/192231
BP	GO:0044403	biological process involved in symbiotic interaction	381	0.73433924855975	2.25315529815965	0.0000000001	9.27204968944099E-09	8.27721477607061E-09	1242	tags=20%, list=6%, signal=19%	23962/16149/20128/20304/15944/55932/66141/23960/20846/14469/23961/229900/58185/246728/57444/19106/58203/246730/20821/217069/319236/667823/209387/671535/17951/69550/78781/107373/236573/20568/18854/80287/12978/20612/231655/15894/14468/17874/22320/80876/384309/74735/246727/12504/22329/22695/17969/26365/16852/17069/14268/100038882/434218/12767/66949/12774/14456/16543/21973/68713/19205/26362/76681/120…
BP	GO:0044782	cilium organization	352	-0.417166196115765	-2.10044638974803	0.0000000001	9.27204968944099E-09	8.27721477607061E-09	5023	tags=38%, list=24%, signal=29%	12009/245866/241112/241516/110350/214552/77048/381644/71276/66573/102747/70300/21821/74448/330188/544696/231214/18536/654470/239789/18011/17427/380654/16579/104346/106618/723953/52023/54633/67685/93840/67046/213081/13193/232944/213402/13191/241950/103765/66722/27078/19893/18004/73873/75050/71227/74694/237222/76260/77609/320634/73668/74052/66910/100503311/68099/75564/94187/74354/72844/72507/53883/…
BP	GO:0045071	negative regulation of viral genome replication	50	0.900315600727787	2.30001234530534	0.0000000001	9.27204968944099E-09	8.27721477607061E-09	1128	tags=48%, list=5%, signal=46%	23962/20304/66141/23960/23961/58185/246728/57444/19106/246730/671535/69550/78781/107373/20568/80287/231655/80876/246727/100038882/68713/213002/22038/21926
BP	GO:0045087	innate immune response	721	0.819504013655838	2.52717673657678	0.0000000001	9.27204968944099E-09	8.27721477607061E-09	1385	tags=32%, list=7%, signal=31%	16019/16069/619916/629884/15957/23962/21822/16149/674018/15959/14960/20128/54123/20304/60440/195176/626578/15944/55932/434609/66141/20846/17472/13058/14469/12262/229898/229900/230073/71586/12266/16859/67138/12259/547253/20302/12260/434341/21354/76074/58185/15018/12010/209200/246728/381308/57444/14961/80285/19106/15958/58203/14127/104759/17476/109032/17084/12258/17079/22177/16768/66102/20821/17096…
BP	GO:0045088	regulation of innate immune response	176	0.827455458522474	2.46865705812212	0.0000000001	9.27204968944099E-09	8.27721477607061E-09	1348	tags=38%, list=6%, signal=35%	16149/54123/15944/229898/16859/547253/434341/21354/381308/80285/58203/12258/22177/16768/20821/80861/22324/93694/15950/72512/70110/21355/97165/16362/17390/14824/83433/171285/17916/56045/30925/64685/81897/383619/14991/71398/66824/24088/100033459/226695/74748/26365/16643/16002/236312/21898/225825/231712/21929/16365/27007/16641/66222/84544/16160/22038/71956/192231/17381/20723/73914/22040/100561/23234…
BP	GO:0045089	positive regulation of innate immune response	108	0.830674804321682	2.37842951362041	0.0000000001	9.27204968944099E-09	8.27721477607061E-09	1439	tags=37%, list=7%, signal=35%	16149/54123/15944/229898/16859/434341/381308/80285/58203/22177/16768/22324/15950/72512/70110/97165/17390/171285/30925/64685/81897/383619/14991/71398/66824/24088/100033459/226695/16643/236312/21898/225825/27007/16160/22038/192231/17381/100561/16174/15458
BP	GO:0045785	positive regulation of cell adhesion	439	0.702347600577856	2.16575869521449	0.0000000001	9.27204968944099E-09	8.27721477607061E-09	2142	tags=34%, list=10%, signal=31%	55985/16149/14960/20304/16186/16859/14961/60533/19264/16175/22324/16414/105855/12524/20296/76088/16362/12394/12501/54167/234839/171285/15894/320484/16408/16456/22778/16401/19260/14991/11629/21813/19204/12504/21817/15170/22329/12487/66824/12505/14998/216799/16453/16197/20750/74048/26365/16852/14268/16002/74131/18124/18829/16403/67596/20963/12507/68169/24047/16818/12774/23871/12399/16878/22370/1618…
BP	GO:0046649	lymphocyte activation	741	0.731467308738297	2.25709199614776	0.0000000001	9.27204968944099E-09	8.27721477607061E-09	2166	tags=34%, list=10%, signal=32%	16019/619916/629884/16149/674018/14960/20304/195176/434609/16186/12502/12575/16859/58185/12010/93695/14961/14127/60533/19264/16175/17079/20375/22177/16768/18826/17096/16792/22324/16414/20555/105855/19354/12524/16364/75345/20296/76088/94176/16409/16658/16362/18173/18985/12394/69816/16331/328833/12501/17085/14190/16185/14728/14130/17060/18753/54167/171285/15894/12518/320484/17698/16408/17874/30925/…
BP	GO:0046651	lymphocyte proliferation	313	0.761321697845753	2.3384633831579	0.0000000001	9.27204968944099E-09	8.27721477607061E-09	1683	tags=34%, list=8%, signal=31%	16019/16149/14960/20304/12575/16859/93695/14961/60533/19264/16175/17079/22177/17096/16792/16414/20555/105855/19354/12524/76088/94176/16409/16362/18173/69816/16331/12501/14728/14130/18753/171285/12518/320484/17698/16408/17874/30925/56501/81897/19260/22780/14991/11629/21813/12504/18439/15170/22329/93675/12487/66824/12505/16453/16197/74048/26365/16002/74131/12142/21898/12229/20963/50498/12767/24047/…
BP	GO:0048002	antigen processing and presentation of peptide antigen	66	0.900191241804655	2.40637559678072	0.0000000001	9.27204968944099E-09	8.27721477607061E-09	881	tags=52%, list=4%, signal=50%	16149/14960/14972/15015/15019/14964/13040/21354/15018/12010/14961/100529082/14127/15039/14129/13034/21355/65972/18173/54445/14131/14130/15042/83433/21356/80898/15024/14991/66824/14998/15006/15002/15001/14999
BP	GO:0048525	negative regulation of viral process	90	0.880247799876231	2.44421988451348	0.0000000001	9.27204968944099E-09	8.27721477607061E-09	1195	tags=39%, list=6%, signal=37%	23962/16149/20304/66141/23960/20846/23961/58185/246728/57444/19106/246730/20821/217069/671535/69550/78781/107373/20568/18854/80287/231655/80876/384309/74735/246727/22695/17069/100038882/66949/68713/213002/22038/21926/192231
BP	GO:0050670	regulation of lymphocyte proliferation	230	0.77324466588308	2.33071690740428	0.0000000001	9.27204968944099E-09	8.27721477607061E-09	1683	tags=36%, list=8%, signal=33%	16019/16149/14960/20304/12575/16859/93695/14961/60533/19264/16175/22177/17096/16792/20555/105855/19354/12524/16362/69816/16331/12501/14130/171285/320484/16408/17874/81897/19260/22780/14991/11629/21813/12504/15170/22329/93675/12487/66824/12505/16453/74048/26365/16002/74131/12142/21898/12229/20963/24047/16184/237256/16168/12519/12483/21938/50723/21803/18782/21950/16160/24099/22724/230979/27218/1251…
BP	GO:0050727	regulation of inflammatory response	331	0.693149254052612	2.13301408788144	0.0000000001	9.27204968944099E-09	8.27721477607061E-09	2020	tags=30%, list=10%, signal=27%	24110/20304/12266/16859/13011/13040/20302/13032/58203/14127/17096/14129/83490/12364/72512/12363/70110/210808/142980/14131/14824/14130/83433/21937/17874/64685/22320/81897/30955/12362/18783/13421/13051/21817/22695/12487/66824/24088/11690/12505/216799/11433/19225/100182/74748/56312/21898/12229/16172/12774/23871/216161/21929/16365/16184/74637/21938/27052/18782/19697/19766/12702/69769/16160/78334/2193…
BP	GO:0050776	regulation of immune response	674	0.785604859621276	2.42281179491885	0.0000000001	9.27204968944099E-09	8.27721477607061E-09	1366	tags=31%, list=6%, signal=30%	16019/619916/629884/16149/674018/54123/195176/14972/15015/15944/15019/434609/12268/12262/229898/12267/12266/16859/14964/12259/547253/12260/434341/21354/58185/15018/12010/381308/14961/100529082/80285/58203/14127/60533/23880/12258/19264/22177/16768/15039/20821/17096/80861/14129/16792/22324/16414/625018/219131/93694/105855/19354/15950/72512/667277/70110/16409/21355/97165/16822/12523/16362/13036/1817…
BP	GO:0050778	positive regulation of immune response	511	0.799908141495877	2.46579744929043	0.0000000001	9.27204968944099E-09	8.27721477607061E-09	1363	tags=32%, list=6%, signal=30%	16019/619916/629884/16149/674018/54123/195176/14972/15015/15944/15019/434609/12268/12262/229898/12267/12266/16859/14964/12259/12260/434341/58185/15018/12010/381308/14961/100529082/80285/58203/14127/60533/23880/12258/19264/22177/16768/15039/17096/14129/16792/22324/16414/625018/105855/15950/72512/667277/70110/16409/21355/97165/16822/16362/18173/17390/14131/12501/14130/15042/17060/171285/230787/1496…
BP	GO:0050792	regulation of viral process	166	0.82454204209715	2.45045872626465	0.0000000001	9.27204968944099E-09	8.27721477607061E-09	1195	tags=30%, list=6%, signal=28%	23962/16149/20128/20304/66141/23960/20846/23961/58185/246728/57444/19106/246730/20821/217069/319236/667823/209387/671535/69550/78781/107373/20568/18854/80287/231655/80876/384309/74735/246727/12504/22695/16852/17069/100038882/434218/12767/66949/16543/21973/68713/26362/76681/213002/66101/18458/22038/21926/192231
BP	GO:0050851	antigen receptor-mediated signaling pathway	170	0.807298948429135	2.39678246297385	0.0000000001	9.27204968944099E-09	8.27721477607061E-09	1337	tags=32%, list=6%, signal=31%	16019/619916/629884/674018/195176/434609/14961/23880/19264/17096/16792/105855/16822/12501/14130/17060/230787/12518/15985/12047/19260/56743/15170/93675/234779/12487/240754/239743/21682/107321/16428/74039/210757/67596/20963/225825/12482/16818/13709/380795/12483/50723/16061/16534/12028/19697/226422/12478/80859/268749/12477/20371/68119/16854/101540
BP	GO:0050853	B cell receptor signaling pathway	56	0.901597953349233	2.37933343894957	0.0000000001	9.27204968944099E-09	8.27721477607061E-09	1251	tags=55%, list=6%, signal=52%	16019/619916/629884/674018/195176/434609/19264/17096/105855/14130/17060/12518/15985/56743/15170/234779/239743/21682/107321/16428/74039/20963/12482/16818/380795/12483/16061/12028/12478/12477/68119
BP	GO:0050863	regulation of T cell activation	319	0.724628348833222	2.22584471614765	0.0000000001	9.27204968944099E-09	8.27721477607061E-09	2160	tags=36%, list=10%, signal=33%	16149/14960/20304/16186/16859/93695/14961/60533/19264/16175/16768/16792/20555/105855/19354/12524/20296/76088/16362/12394/12501/14190/54167/171285/320484/16408/22778/19260/14991/11629/15507/21813/12504/15170/22329/93675/12487/66824/240754/12505/14998/216799/16453/16197/74048/26365/16852/16002/74131/18829/12142/67596/20963/12507/100043314/16797/24047/16818/12399/16184/320404/237256/16168/13482/1251…
BP	GO:0050864	regulation of B cell activation	145	0.811458895063219	2.40214446358482	0.0000000001	9.27204968944099E-09	8.27721477607061E-09	1347	tags=33%, list=6%, signal=31%	16019/619916/629884/16149/674018/195176/434609/16186/12575/19264/22177/17096/16792/105855/69816/16331/14130/81897/22780/20852/15170/12487/74748/74131/12142/21898/74039/12229/14102/20963/67742/12192/21929/12193/235587/380795/12483/16061/21803/17387/24099/12478/12477/18950/20371/21940/100561/72049
BP	GO:0050865	regulation of cell activation	603	0.729956167222847	2.25062615844045	0.0000000001	9.27204968944099E-09	8.27721477607061E-09	2166	tags=35%, list=10%, signal=32%	16019/619916/629884/16149/674018/14960/20304/195176/434609/16186/12575/16859/13011/93695/13032/14961/14127/60533/19264/16175/22177/16768/17096/16792/16414/20555/105855/19354/12524/75345/20296/76088/16409/12523/16362/12493/12394/69816/16331/12501/14190/14824/14728/14130/83433/56193/18753/54167/171285/320484/16408/17874/22320/81897/380732/16456/22778/19260/22780/14991/11629/15507/21813/18783/19204/…
BP	GO:0050867	positive regulation of cell activation	358	0.773569301147228	2.381474466325	0.0000000001	9.27204968944099E-09	8.27721477607061E-09	2000	tags=37%, list=9%, signal=34%	16019/619916/629884/16149/674018/14960/20304/195176/434609/16186/12575/16859/13032/14961/14127/60533/19264/16175/22177/16414/105855/12524/20296/76088/16409/16362/12394/16331/12501/83433/56193/54167/171285/320484/16408/17874/22320/81897/22778/19260/14991/11629/21813/18783/19204/12504/20852/12335/22329/12487/66824/14998/216799/16453/16197/74048/26365/16852/56644/16002/74131/18124/18829/12142/21898/…
BP	GO:0050870	positive regulation of T cell activation	198	0.773636233843751	2.32167190205013	0.0000000001	9.27204968944099E-09	8.27721477607061E-09	2127	tags=42%, list=10%, signal=39%	16149/14960/20304/16186/16859/14961/60533/19264/16175/105855/12524/20296/76088/16362/12394/12501/54167/171285/320484/16408/22778/19260/14991/11629/21813/12504/22329/12487/66824/14998/216799/16453/16197/74048/26365/16852/16002/74131/18829/67596/20963/12507/24047/16818/12399/16184/320404/16168/13482/12519/50723/21803/21950/16160/24099/74734/22724/80859/230979/27218/12511/16176/12772/16842/18950/203…
BP	GO:0050871	positive regulation of B cell activation	94	0.834323319912666	2.33865480797564	0.0000000001	9.27204968944099E-09	8.27721477607061E-09	917	tags=24%, list=4%, signal=24%	16019/619916/629884/16149/674018/195176/434609/16186/12575/19264/105855/16331/81897/20852/12487/74131/12142/21898/20963/380795/16061/21803/17387
BP	GO:0050900	leukocyte migration	359	0.739494692012062	2.2794181616757	0.0000000001	9.27204968944099E-09	8.27721477607061E-09	2020	tags=33%, list=10%, signal=31%	55985/15945/16149/20304/17329/12267/16859/20302/14127/56066/16175/12986/66102/17096/22324/16414/20293/105855/19354/20296/76088/16409/14131/83433/12978/15894/20306/17698/16408/17874/12273/20345/16456/16401/19260/11815/11629/14747/19204/13051/22329/66824/24088/14537/12490/20750/74748/20307/246177/18829/12642/16403/14595/20963/12766/16172/20308/24047/217835/14456/20305/13123/13482/14254/21803/20299/…
BP	GO:0051249	regulation of lymphocyte activation	451	0.746842444492135	2.30007885331623	0.0000000001	9.27204968944099E-09	8.27721477607061E-09	2166	tags=36%, list=10%, signal=33%	16019/619916/629884/16149/674018/14960/20304/195176/434609/16186/12575/16859/93695/14961/60533/19264/16175/22177/16768/17096/16792/20555/105855/19354/12524/75345/20296/76088/16362/12394/69816/16331/12501/14190/14130/54167/171285/320484/16408/17874/81897/22778/19260/22780/14991/11629/15507/21813/12504/20852/15170/22329/93675/12487/66824/240754/12505/14998/216799/16453/16197/74048/74748/26365/16852…
BP	GO:0051251	positive regulation of lymphocyte activation	284	0.788805933164505	2.41642571556393	0.0000000001	9.27204968944099E-09	8.27721477607061E-09	1265	tags=31%, list=6%, signal=30%	16019/619916/629884/16149/674018/14960/20304/195176/434609/16186/12575/16859/14961/60533/19264/16175/22177/105855/12524/20296/76088/16362/12394/16331/12501/54167/171285/320484/16408/17874/81897/22778/19260/14991/11629/21813/12504/20852/22329/12487/66824/14998/216799/16453/16197/74048/26365/16852/56644/16002/74131/18829/12142/21898/67596/20963/12507/24047/16818/12399/14456/380795/16184/320404/1616…
BP	GO:0051272	positive regulation of cellular component movement	598	0.637174992625429	1.96180969435073	0.0000000001	9.27204968944099E-09	8.27721477607061E-09	2764	tags=31%, list=13%, signal=28%	55985/15945/16149/20304/12267/16859/93695/60533/19264/16175/66102/17096/20293/105855/19354/20296/76088/233571/13036/16411/17390/14824/83433/12978/17916/15894/12273/11745/30955/16401/11629/14747/15507/21813/19204/15368/18024/13051/21812/234779/66824/24088/19225/74048/14268/56644/16002/18124/18829/16403/108101/12767/13653/24047/23871/19243/14456/11652/22370/22041/18792/11854/24064/21687/11600/14254…
BP	GO:0051607	defense response to virus	243	0.855031026997329	2.58498123825548	0.0000000001	9.27204968944099E-09	8.27721477607061E-09	818	tags=30%, list=4%, signal=29%	15945/15957/23962/15959/67775/20128/54123/20304/17329/234311/66141/23960/20846/17472/667370/276950/23961/230073/71586/58185/209200/246728/57444/80285/19106/15958/58203/246730/19264/80861/217069/20847/11810/12524/72512/170743/69550/78781/16362/142980/12493/54445/16411/14190/18854/237886/80287/231655/56045/14468/72536/22320/81897/80876/383619/74568/19260/384309/246727/27056/66824/216799/16155/10003…
BP	GO:0060271	cilium assembly	320	-0.416478495207329	-2.06541411198307	0.0000000001	9.27204968944099E-09	8.27721477607061E-09	5023	tags=38%, list=24%, signal=29%	12009/245866/241516/110350/214552/77048/381644/71276/66573/102747/70300/21821/74448/330188/544696/231214/18536/654470/239789/18011/17427/380654/104346/106618/723953/52023/54633/67685/93840/67046/213081/13193/232944/213402/13191/103765/66722/27078/19893/18004/73873/75050/71227/74694/237222/76260/77609/320634/66910/68099/75564/94187/74354/72844/72507/53883/15379/105000/68121/105833/64009/67590/7391…
BP	GO:0060326	cell chemotaxis	302	0.734297757964229	2.24985811648616	0.0000000001	9.27204968944099E-09	8.27721477607061E-09	2020	tags=32%, list=10%, signal=29%	55985/15945/16149/20304/17329/12267/20302/14127/56066/12986/66102/17096/22324/16414/20293/105855/19354/20296/16409/97165/668218/14131/12978/18753/20306/80901/12273/11629/14747/15507/54199/13051/22329/13805/20750/74748/20307/18829/12642/20963/12766/16172/12767/20308/24047/16948/12774/217835/14456/20305/13123/13482/14254/20299/70045/12977/11491/319430/16542/19229/64095/19141/27218/16176/20290/12772…
BP	GO:0070661	leukocyte proliferation	341	0.756324701444291	2.32816370917344	0.0000000001	9.27204968944099E-09	8.27721477607061E-09	1702	tags=33%, list=8%, signal=31%	16019/16149/14960/20304/12575/16859/93695/14961/60533/19264/16175/17079/22177/17096/16792/16414/20293/20555/105855/19354/12524/76088/94176/16409/16362/18173/69816/16331/12501/14728/14130/83433/12978/18753/171285/12518/320484/17698/16408/17874/30925/56501/81897/19260/22780/14991/11629/21813/12504/18439/27060/15170/22329/93675/12487/66824/12505/16453/16197/74048/26365/16002/74131/12142/21898/12229/…
BP	GO:0070663	regulation of leukocyte proliferation	250	0.768249329211349	2.33456327387088	0.0000000001	9.27204968944099E-09	8.27721477607061E-09	2141	tags=40%, list=10%, signal=36%	16019/16149/14960/20304/12575/16859/93695/14961/60533/19264/16175/22177/17096/16792/20293/20555/105855/19354/12524/16362/69816/16331/12501/14130/12978/171285/320484/16408/17874/81897/19260/22780/14991/11629/21813/12504/15170/22329/93675/12487/66824/12505/16453/74048/26365/16002/74131/12142/21898/12229/20963/24047/16184/237256/16168/12519/12483/21938/50723/21803/18782/12977/21950/16160/24099/22724…
BP	GO:0070665	positive regulation of leukocyte proliferation	150	0.772686430854696	2.28546477787044	0.0000000001	9.27204968944099E-09	8.27721477607061E-09	2000	tags=40%, list=9%, signal=36%	16019/16149/20304/12575/60533/19264/16175/17096/105855/12524/12501/12978/171285/320484/16408/17874/81897/19260/11629/21813/12504/22329/12487/66824/16453/26365/16002/74131/21898/20963/24047/16184/16168/12519/50723/12977/21950/16160/24099/27218/12511/16176/14256/12772/18950/20371/12721/20440/72049/16008/18106/321019/21939/50931/16187/17260/14732/16963/56708/117149
BP	GO:0071216	cellular response to biotic stimulus	287	0.757133080021059	2.32250011698235	0.0000000001	9.27204968944099E-09	8.27721477607061E-09	1182	tags=24%, list=6%, signal=23%	55985/15945/20304/626578/17329/20846/14469/12010/17084/60533/56066/16175/17079/66102/17096/12514/20293/12524/20296/15900/12523/14728/14130/246256/83433/18828/171285/17874/19260/12362/22352/22169/13051/327957/22695/17087/66824/24088/11303/216799/12628/21897/56644/12142/21898/12229/20963/13236/216161/21929/16365/27007/74637/12519/13198/26362/21938/723814/21803/56338/19697/12475/16160/22038/21926/22…
BP	GO:0071219	cellular response to molecule of bacterial origin	262	0.76383610398889	2.3280537042016	0.0000000001	9.27204968944099E-09	8.27721477607061E-09	1182	tags=24%, list=6%, signal=23%	55985/15945/20304/626578/17329/20846/14469/12010/17084/60533/56066/16175/17079/66102/17096/12514/20293/12524/20296/15900/12523/14728/14130/246256/83433/18828/171285/17874/19260/12362/22352/22169/13051/327957/22695/17087/66824/24088/11303/216799/12628/21897/12142/21898/13236/216161/21929/16365/27007/74637/12519/26362/21938/723814/21803/19697/12475/16160/22038/21926/17533/12511/723902/16176
BP	GO:0071222	cellular response to lipopolysaccharide	252	0.766171308169846	2.33137341551899	0.0000000001	9.27204968944099E-09	8.27721477607061E-09	1182	tags=24%, list=6%, signal=23%	55985/15945/20304/626578/17329/20846/14469/12010/17084/60533/56066/16175/17079/66102/17096/12514/20293/12524/20296/15900/12523/14728/246256/83433/18828/171285/17874/19260/12362/22352/22169/13051/327957/22695/17087/66824/11303/216799/12628/12142/21898/13236/216161/21929/16365/27007/74637/12519/26362/21938/723814/21803/19697/12475/16160/22038/21926/17533/12511/723902/16176
BP	GO:0071346	cellular response to interferon-gamma	108	0.853973353826515	2.4451390821285	0.0000000001	9.27204968944099E-09	8.27721477607061E-09	1556	tags=45%, list=7%, signal=42%	20304/626578/15944/55932/20846/17472/14469/229898/229900/547253/20302/434341/76074/15018/14961/80285/20293/20296/15900/634650/16362/236573/20306/14468/64685/22320/12362/11829/22352/24088/20307/18829/21898/20308/22376/24047/16365/20305/20299/16160/22059/17533/20290/226421/15458/20912/20303/20300/19255
BP	GO:0071621	granulocyte chemotaxis	124	0.82204794120049	2.38896320803305	0.0000000001	9.27204968944099E-09	8.27721477607061E-09	1187	tags=30%, list=6%, signal=28%	55985/15945/16149/20304/17329/12267/20302/14127/56066/12986/22324/16414/20293/105855/19354/20296/16409/14131/12978/20306/12273/14747/20750/20307/18829/20963/16172/20308/24047/20305/13482/20299/12977/319430/27218/16176/20290
BP	GO:0071674	mononuclear cell migration	168	0.77047519759111	2.29556346124953	0.0000000001	9.27204968944099E-09	8.27721477607061E-09	1959	tags=38%, list=9%, signal=35%	55985/15945/20304/12267/16859/20302/66102/17096/20293/20296/76088/12978/15894/20306/17698/16408/12273/16456/16401/11815/11629/14747/66824/74748/20307/246177/18829/12642/12766/20308/24047/14456/20305/13123/14254/21803/20299/70045/12977/11491/19229/19141/230979/27218/20290/13601/12772/16854/54324/20303/20300/12458/20868/321019/50931/21825/232341/16421/14462/170756/17925/16963/12913/18591
BP	GO:0071706	tumor necrosis factor superfamily cytokine production	175	0.787339802042361	2.35289867232902	0.0000000001	9.27204968944099E-09	8.27721477607061E-09	1304	tags=35%, list=6%, signal=34%	20128/13058/230073/71586/16859/20302/93695/14127/60533/19264/16175/22177/20296/13057/12523/142980/14131/12257/83433/171285/21937/17874/81897/19260/12051/15507/19204/12481/13051/15170/22695/17087/66824/24088/11433/12490/74048/217203/21897/74131/21898/20963/107607/24047/12774/14456/21929/15979/11600/26362/20848/19766/319430/12475/17164/16160/27218/12772/20371/73914/67457/22040
BP	GO:0072676	lymphocyte migration	102	0.827613082825614	2.34840871390885	0.0000000001	9.27204968944099E-09	8.27721477607061E-09	1900	tags=46%, list=9%, signal=42%	55985/15945/20304/16859/20302/66102/20293/20296/76088/15894/20306/17698/16408/16456/16401/11815/11629/66824/20307/246177/18829/12642/12766/20308/24047/14456/20305/13123/20299/70045/11491/19229/230979/20290/13601/12772/20303/20300/12458/20868/321019/50931/232341/16421/14462/170756/16963
BP	GO:0097529	myeloid leukocyte migration	218	0.768103000017598	2.31397714918543	0.0000000001	9.27204968944099E-09	8.27721477607061E-09	2000	tags=33%, list=9%, signal=30%	55985/15945/16149/20304/17329/12267/20302/14127/56066/16175/12986/17096/22324/16414/20293/105855/19354/20296/16409/14131/83433/12978/20306/17874/12273/11629/14747/13051/20750/74748/20307/18829/20963/16172/20308/24047/217835/20305/13482/14254/20299/17387/12527/12977/319430/19229/64095/19141/74734/27218/16177/16176/20290/12772/18438/16854/56212/54324/20303/20300/70839/19219/21825/20343/14205/56792/…
BP	GO:0097530	granulocyte migration	152	0.8072109559763	2.38784710310904	0.0000000001	9.27204968944099E-09	8.27721477607061E-09	1301	tags=29%, list=6%, signal=27%	55985/15945/16149/20304/17329/12267/20302/14127/56066/16175/12986/22324/16414/20293/105855/19354/20296/16409/14131/12978/20306/17874/12273/14747/20750/74748/20307/18829/20963/16172/20308/24047/20305/13482/20299/12977/319430/74734/27218/16177/16176/20290/16854/56212
CC	GO:0098552	side of membrane	637	0.737033066689021	2.2728808029851	0.0000000001	9.27204968944099E-09	8.27721477607061E-09	1824	tags=30%, list=9%, signal=28%	16019/619916/15945/629884/16149/674018/14960/195176/14972/17329/15015/15019/434609/16186/12502/14964/15018/12010/14961/100529082/14127/110454/60533/13733/19264/12986/18414/16768/15039/17096/14129/12515/16414/93694/12524/75345/16409/20491/21636/14580/12489/16411/14131/12501/16185/14728/14130/246256/15042/54167/15894/12518/320484/17698/17067/16408/80901/15985/15162/16401/15024/19260/14991/11829/218…
BP	GO:0098609	cell-cell adhesion	764	0.601346578870911	1.85692047383388	0.0000000001	9.27204968944099E-09	8.27721477607061E-09	2127	tags=25%, list=10%, signal=23%	55985/16149/14960/20304/16186/16859/93695/14961/60533/19264/16175/16768/17096/16792/16414/20555/105855/19354/12524/20296/76088/16409/16362/12394/16411/12501/14190/56193/18753/54167/234839/171285/15894/320484/17698/16408/20345/380732/16456/22778/16419/16401/19260/14991/11829/11629/15507/21813/19204/17064/12481/12504/13051/15170/22329/12487/66824/240754/14537/12505/14998/216799/16453/16197/12490/10…
BP	GO:0099024	plasma membrane invagination	79	0.856695971070917	2.35508766610406	0.0000000001	9.27204968944099E-09	8.27721477607061E-09	878	tags=29%, list=4%, signal=28%	16019/619916/629884/674018/195176/434609/12266/14127/14129/16414/105855/19354/16409/668218/14131/14130/83433/11629/11303/232201/17886/380795/16061
BP	GO:0140546	defense response to symbiont	243	0.855031026997329	2.58498123825548	0.0000000001	9.27204968944099E-09	8.27721477607061E-09	818	tags=30%, list=4%, signal=29%	15945/15957/23962/15959/67775/20128/54123/20304/17329/234311/66141/23960/20846/17472/667370/276950/23961/230073/71586/58185/209200/246728/57444/80285/19106/15958/58203/246730/19264/80861/217069/20847/11810/12524/72512/170743/69550/78781/16362/142980/12493/54445/16411/14190/18854/237886/80287/231655/56045/14468/72536/22320/81897/80876/383619/74568/19260/384309/246727/27056/66824/216799/16155/10003…
BP	GO:1902105	regulation of leukocyte differentiation	303	0.727849524189442	2.23010003854248	0.0000000001	9.27204968944099E-09	8.27721477607061E-09	2166	tags=36%, list=10%, signal=32%	16149/14960/20304/16186/12262/16859/20302/19264/22177/16768/17096/93694/105855/12370/16409/16658/16362/12394/16331/14190/83433/12978/81897/22778/22780/15163/14991/15507/21813/12504/15170/93675/12487/12505/14998/216799/16453/16197/74048/74748/26365/74131/12142/74039/67596/14102/20963/14281/24047/70809/16818/17342/12399/14456/12192/16878/12193/16184/320404/16168/26362/15001/723814/21803/17387/12977…
BP	GO:1902107	positive regulation of leukocyte differentiation	176	0.765885873514181	2.28496839061634	0.0000000001	9.27204968944099E-09	8.27721477607061E-09	1248	tags=32%, list=6%, signal=31%	16149/14960/20304/16186/16859/20302/19264/22177/105855/12370/16409/16362/12394/16331/83433/12978/22778/15163/14991/21813/12504/14998/216799/16197/74048/74131/12142/67596/20963/14281/24047/16818/12399/14456/12192/16878/16184/320404/16168/26362/723814/21803/17387/12977/19766/21950/16160/74734/22724/80859/21926/14256/12772/16842/18950/20371/21940
CC	GO:1902495	transmembrane transporter complex	309	-0.414175929917618	-2.0517168906355	0.0000000001	9.27204968944099E-09	8.27721477607061E-09	6353	tags=51%, list=30%, signal=37%	225865/72821/16531/23859/14658/243499/16490/16538/54377/20273/60613/241528/66658/20277/53310/238161/16500/53627/14394/20266/226922/12315/66733/16539/171429/14807/170483/11928/268345/11938/68514/20927/16509/78808/14401/22066/20192/242443/12287/56808/12313/194352/241296/12300/271036/12290/24046/76856/11441/11931/244646/20271/110637/67821/16508/231252/171395/12790/56177/14402/12294/56365/16492/19216…
BP	GO:1902653	secondary alcohol biosynthetic process	48	-0.724020669978411	-2.66222176877887	0.0000000001	9.27204968944099E-09	8.27721477607061E-09	1011	tags=40%, list=5%, signal=38%	109754/110196/20788/16987/15357/66234/15360/15490/17855/73166/192156/14137/208715/74754/13360/18194/231070/320581/13121
BP	GO:1903037	regulation of leukocyte cell-cell adhesion	311	0.733484097200467	2.25338113196657	0.0000000001	9.27204968944099E-09	8.27721477607061E-09	2127	tags=38%, list=10%, signal=34%	16149/14960/20304/16186/16859/93695/14961/60533/19264/16175/16768/16792/16414/20555/105855/12524/20296/76088/16362/12394/12501/14190/54167/171285/15894/320484/16408/22778/16401/19260/14991/11629/15507/21813/19204/12504/15170/22329/12487/66824/240754/12505/14998/216799/16453/16197/74048/26365/16852/16002/74131/18124/18829/67596/20963/12507/100043314/24047/16818/23871/12399/16184/320404/237256/1616…
BP	GO:1903039	positive regulation of leukocyte cell-cell adhesion	220	0.775832900836489	2.33591633270747	0.0000000001	9.27204968944099E-09	8.27721477607061E-09	1372	tags=36%, list=6%, signal=34%	16149/14960/20304/16186/16859/14961/60533/19264/16175/16414/105855/12524/20296/76088/16362/12394/12501/54167/171285/15894/320484/16408/22778/16401/19260/14991/11629/21813/19204/12504/22329/12487/66824/12505/14998/216799/16453/16197/74048/26365/16852/16002/74131/18124/18829/67596/20963/12507/24047/16818/23871/12399/16184/320404/16168/13482/12519/50723/21803/19697/21950/16160/24099/74734/22724/8085…
BP	GO:1903131	mononuclear cell differentiation	454	0.717875452763007	2.211792406955	0.0000000001	9.27204968944099E-09	8.27721477607061E-09	2307	tags=35%, list=11%, signal=32%	16019/16149/14960/16186/12502/16859/58185/12010/14961/14127/19264/16175/20375/16768/17096/22324/105855/16364/15900/94176/16658/16362/18985/12394/16331/12501/17085/14190/83433/12518/30925/15985/81897/22778/12047/19260/12051/22780/14991/15507/21813/12504/20852/27060/15170/234779/12487/102545/12505/14998/216799/16453/16197/74048/74748/16852/74131/12142/12525/16428/21949/74039/210757/67596/12229/1410…
BP	GO:1903555	regulation of tumor necrosis factor superfamily cytokine production	168	0.790331248615807	2.35472282855883	0.0000000001	9.27204968944099E-09	8.27721477607061E-09	1304	tags=36%, list=6%, signal=34%	20128/13058/230073/71586/16859/20302/93695/14127/60533/19264/16175/22177/20296/13057/12523/142980/14131/12257/83433/171285/21937/17874/81897/19260/12051/15507/19204/12481/13051/15170/22695/17087/66824/24088/11433/12490/74048/21897/74131/21898/20963/107607/24047/12774/14456/21929/15979/11600/26362/20848/19766/319430/12475/17164/16160/27218/12772/20371/73914/67457/22040
BP	GO:1903706	regulation of hemopoiesis	389	0.711741517659624	2.18507132414003	0.0000000001	9.27204968944099E-09	8.27721477607061E-09	2166	tags=32%, list=10%, signal=29%	16149/14960/20304/16186/20846/12262/16859/20302/12010/19264/12986/20375/22177/16768/17096/93694/105855/12370/16409/97165/16658/16362/12394/16331/14190/83433/12978/81897/22778/22780/15163/14991/15507/21813/12504/15170/93675/22695/12487/12505/14998/216799/16453/16197/74048/74748/26365/74131/12142/100038882/74039/67596/14102/20963/14281/24047/70809/16818/16948/17342/23871/12399/14456/12192/16878/121…
BP	GO:1903708	positive regulation of hemopoiesis	176	0.765885873514181	2.28496839061634	0.0000000001	9.27204968944099E-09	8.27721477607061E-09	1248	tags=32%, list=6%, signal=31%	16149/14960/20304/16186/16859/20302/19264/22177/105855/12370/16409/16362/12394/16331/83433/12978/22778/15163/14991/21813/12504/14998/216799/16197/74048/74131/12142/67596/20963/14281/24047/16818/12399/14456/12192/16878/16184/320404/16168/26362/723814/21803/17387/12977/19766/21950/16160/74734/22724/80859/21926/14256/12772/16842/18950/20371/21940
BP	GO:1903900	regulation of viral life cycle	149	0.829405296146501	2.45500356370967	0.0000000001	9.27204968944099E-09	8.27721477607061E-09	1128	tags=30%, list=5%, signal=28%	23962/16149/20128/20304/66141/23960/23961/58185/246728/57444/19106/246730/20821/217069/319236/667823/209387/671535/69550/78781/107373/20568/18854/80287/231655/80876/384309/74735/246727/12504/16852/17069/100038882/434218/66949/21973/68713/26362/76681/213002/66101/18458/22038/21926
BP	GO:1990266	neutrophil migration	123	0.830901511956248	2.41320808325145	0.0000000001	9.27204968944099E-09	8.27721477607061E-09	1301	tags=32%, list=6%, signal=30%	55985/15945/16149/20304/17329/12267/20302/14127/56066/16175/12986/22324/16414/20293/105855/19354/20296/16409/14131/20306/17874/12273/20750/74748/20307/18829/20963/20308/24047/20305/13482/20299/319430/74734/16177/16176/20290/16854/56212
BP	GO:2000147	positive regulation of cell motility	582	0.644882825941491	1.9832968024689	0.0000000001	9.27204968944099E-09	8.27721477607061E-09	2764	tags=32%, list=13%, signal=29%	55985/15945/16149/20304/12267/16859/93695/60533/19264/16175/66102/17096/20293/105855/19354/20296/76088/233571/13036/16411/17390/14824/83433/12978/17916/15894/12273/11745/30955/16401/11629/14747/15507/21813/19204/15368/18024/13051/21812/234779/66824/24088/19225/74048/14268/56644/16002/18124/18829/16403/108101/12767/13653/24047/23871/19243/14456/11652/22370/22041/18792/11854/24064/21687/11600/14254…
BP	GO:0050830	defense response to Gram-positive bacterium	126	0.792255922032288	2.30740568580597	1.02577635113878E-10	9.45233911716028E-09	8.43816023743788E-09	1164	tags=31%, list=5%, signal=29%	17105/626578/55932/17472/14469/229900/76074/12010/17476/634650/97165/319184/236573/171285/17916/14468/17874/12273/15162/18439/17969/24088/216799/11433/16197/17110/21949/13236/107607/78416/27007/69146/319185/18805/11491/68024/11727/21926/230979
BP	GO:0045069	regulation of viral genome replication	81	0.847434372507181	2.34524370473232	1.12145763285009E-10	1.02706254866172E-08	9.16864942323674E-09	1128	tags=33%, list=5%, signal=32%	23962/20304/66141/23960/23961/58185/246728/57444/19106/246730/671535/69550/78781/107373/20568/80287/231655/80876/246727/100038882/21973/68713/213002/66101/18458/22038/21926
BP	GO:0006958	complement activation, classical pathway	39	0.915112978248823	2.25426122412643	1.18179576214121E-10	1.07572238641732E-08	9.60303873472897E-09	1022	tags=46%, list=5%, signal=44%	16019/619916/629884/674018/195176/434609/12262/12266/12259/12260/12258/667277/50908/380795/317677/16061/50909/12263
BP	GO:0032946	positive regulation of mononuclear cell proliferation	138	0.775210305115518	2.28411089789435	1.37923518354283E-10	1.2478316860562E-08	1.11394688508148E-08	2535	tags=47%, list=12%, signal=42%	16019/16149/20304/12575/60533/19264/16175/105855/12524/12501/171285/320484/16408/17874/81897/19260/11629/21813/12504/22329/12487/66824/16453/26365/16002/74131/21898/20963/24047/16184/16168/12519/50723/12977/21950/16160/24099/27218/12511/16176/12772/18950/20371/12721/20440/72049/16008/18106/321019/21939/50931/17260/14732/16963/56708/117149/60505/22163/21423/547431/16000/27050/22034/16173/16195
CC	GO:1990351	transporter complex	322	-0.393589659915818	-1.95979496467393	1.72649306428501E-10	1.55259569058112E-08	1.38601155319266E-08	6353	tags=50%, list=30%, signal=36%	225865/72821/16531/23859/14658/243499/16490/16538/54377/20273/60613/241528/66658/20277/53310/238161/16500/69981/53627/14394/20266/226922/12315/66733/16539/171429/14807/170483/11980/11928/268345/11938/68514/20927/16509/78808/14401/22066/20192/242443/12287/56808/12313/194352/241296/12300/271036/12290/24046/76856/11441/11931/244646/20271/110637/67821/16508/56273/231252/171395/12790/56177/14402/12294…
BP	GO:0045765	regulation of angiogenesis	294	0.67664744539861	2.07705702990283	1.85970392123214E-10	1.6623748584523E-08	1.48401207959653E-08	2191	tags=30%, list=10%, signal=28%	15945/20304/20846/13058/12267/12266/16175/16414/20296/13036/142980/12394/16411/14824/18854/21937/12273/11745/80898/14991/15507/21813/15368/18024/13051/13805/12490/26365/16002/12741/15277/58861/12766/21826/12767/23871/16878/13179/67784/24064/21687/14254/70086/16402/18707/20848/243362/20130/16542/19229/20620/11504/15586/21926/12562/16176/13601/13731/12772/11555/16854/101540/18186/13636/19303/18576/…
BP	GO:0002688	regulation of leukocyte chemotaxis	121	0.78837242200594	2.28843871728793	1.92610774324811E-10	1.71148430900047E-08	1.52785238280207E-08	2020	tags=34%, list=10%, signal=31%	55985/15945/16149/20304/12267/17096/20293/105855/19354/20296/12978/12273/11629/14747/74748/18829/24047/217835/14456/13482/12977/11491/319430/19229/19141/27218/16176/20290/12772/20303/12458/21825/232341/20343/14205/56792/170756/16963/12913/117149/106512
BP	GO:0045637	regulation of myeloid cell differentiation	218	0.725731072647418	2.18632802960213	2.04002730949735E-10	1.80198388616428E-08	1.6086419021013E-08	1893	tags=28%, list=9%, signal=26%	16149/20304/20846/12262/20302/12010/12986/20375/22177/17096/93694/105855/12370/16409/97165/16658/12394/16331/83433/12978/22778/15163/12504/93675/22695/26365/100038882/14102/14281/70809/16948/17342/23871/12192/16878/320404/723814/21803/20848/12977/19766/19229/16160/12571/21926/16842/226421/16909/14159/19255/19659/18035/229323/19645/16449/16187/12349/21873/17260/14461/14308
BP	GO:0043410	positive regulation of MAPK cascade	514	0.607969686860056	1.87486246557507	2.47367421076774E-10	2.17217697754946E-08	1.93911551135106E-08	1755	tags=22%, list=8%, signal=20%	16019/16149/20304/12266/20302/93695/19106/245527/19264/16175/20375/16792/20293/20296/233571/12523/142980/14130/83433/12978/18753/171285/15894/20306/17874/12273/81897/30955/74568/19260/22436/12504/18439/327957/65964/17969/66824/24088/12505/20307/26365/217203/16002/18829/320207/12633/21898/17873/20963/107607/12767/20308/16194/24047/16181/74055/14456/16878/16543/22029/22041/26382/20305/26401/24064/2…
BP	GO:0032760	positive regulation of tumor necrosis factor production	100	0.810299354583998	2.29393696340116	2.82230487710369E-10	2.46382264359087E-08	2.19946935944184E-08	1043	tags=37%, list=5%, signal=35%	13058/230073/71586/16859/20302/14127/19264/16175/22177/20296/13057/12523/142980/14131/171285/21937/17874/81897/15507/19204/12481/17087/66824/24088/21897/74131/21898/20963/107607/24047/12774/15979/20848/19766/12475/17164/16160
BP	GO:0043122	regulation of I-kappaB kinase/NF-kappaB signaling	176	0.746117682948946	2.22599133914784	2.89420956358646E-10	2.51190467239643E-08	2.24239247705046E-08	1755	tags=29%, list=8%, signal=27%	16149/20128/20846/245527/16175/20821/217069/319236/667823/22035/209387/78781/12370/142980/17874/81897/12362/15507/74735/12504/12335/21817/66824/217203/57913/211550/21898/434218/107607/66949/24047/71481/21929/22029/11600/17000/76681/19697/19766/74734/21926/268749/16176/56200/29820/75547/244183/22033/21939/21899/22030
BP	GO:0050730	regulation of peptidyl-tyrosine phosphorylation	258	0.687273420943271	2.09222679267886	3.06237320378489E-10	2.64249174486132E-08	2.35896834559882E-08	1976	tags=26%, list=9%, signal=24%	16019/16149/20304/14599/547253/80285/19264/17096/14129/16414/16362/12501/83433/12978/18753/15894/21937/19260/15163/12504/15170/17969/12505/21682/16002/21898/20963/67742/16194/16818/14456/16878/22370/16168/11600/233328/12519/21803/16402/11491/12702/19229/16160/21926/22059/230979/21936/29875/18186/13636/15458/98878/19255/16800/19219/14178/21939/16187/74012/78388/20354/16452/12703/56792/13867/18591/…
BP	GO:0050866	negative regulation of cell activation	212	0.720761411591868	2.17126912099275	3.34739933528942E-10	2.87183777455175E-08	2.56370693192765E-08	1635	tags=32%, list=8%, signal=30%	16149/14960/16859/13011/93695/14961/60533/22177/16768/17096/16792/20555/12524/12523/16362/12493/12394/16331/14190/14824/14728/14130/18753/171285/380732/19260/14991/15507/15368/15170/240754/12505/16453/74048/26365/12142/12229/14102/67742/100043314/246746/12399/21929/235587/16184/237256/27027/12519/26362/21803/18782/12527/69769/22724/230979/15227/12772/12477/11555/20371/16854/17289/11816/19255/2081…
BP	GO:0003341	cilium movement	186	-0.47066079176153	-2.11054513526753	3.68198515950137E-10	3.12772486766118E-08	2.79213888592194E-08	3189	tags=35%, list=15%, signal=30%	213402/252967/66722/21336/75050/71227/237222/77609/74052/75564/73616/20322/381290/226162/53883/70918/105833/73412/16568/74362/233865/320277/69306/110082/70426/73301/68001/319953/209012/207607/74407/76670/237930/237806/100048534/227736/67077/224661/212670/241116/51938/24084/110084/104111/330355/70989/213234/114602/21334/104362/244653/21645/242253/54562/78801/21338/69329/50525/71840/226265/102774/2…
BP	GO:0002700	regulation of production of molecular mediator of immune response	155	0.75482805471188	2.23837000461907	3.6875641526552E-10	3.12772486766118E-08	2.79213888592194E-08	2141	tags=41%, list=10%, signal=37%	16019/16149/230073/58185/12010/14127/19264/16792/142980/12493/69816/14130/81897/19260/14991/15368/20852/327957/12487/24088/216799/16453/74048/26365/74131/18124/21898/225825/16182/21929/235587/21687/11600/12483/21938/21803/84544/21926/22364/230979/27218/16177/16176/12772/20371/73914/22040/100561/56200/15458/18106/21939/50931/22030/14462/16963/240354/56708/214855/16190/15216/60505/22163
BP	GO:0050671	positive regulation of lymphocyte proliferation	136	0.773982256763803	2.27025501756173	3.84534370119659E-10	3.24312377239902E-08	2.89515618537906E-08	2535	tags=46%, list=12%, signal=41%	16019/16149/20304/12575/60533/19264/16175/105855/12524/12501/171285/320484/16408/17874/81897/19260/11629/21813/12504/22329/12487/66824/16453/26365/16002/74131/21898/20963/24047/16184/16168/12519/50723/21950/16160/24099/27218/12511/16176/12772/18950/20371/12721/72049/16008/18106/321019/21939/50931/17260/14732/16963/56708/117149/60505/22163/21423/547431/16000/27050/22034/16173/16195
BP	GO:0002695	negative regulation of leukocyte activation	191	0.735882265163284	2.20955074113574	4.24750683181198E-10	3.5621787632185E-08	3.17997850329626E-08	1308	tags=31%, list=6%, signal=29%	16149/14960/16859/13011/93695/14961/60533/22177/16768/17096/16792/20555/12524/12523/16362/12493/12394/16331/14190/14824/14728/14130/171285/380732/19260/14991/15507/15368/15170/240754/12505/16453/74048/26365/12142/12229/14102/67742/100043314/246746/12399/21929/235587/16184/237256/27027/12519/26362/21803/18782/69769/22724/230979/15227/12772/12477/20371/16854/17289
BP	GO:0046631	alpha-beta T cell activation	167	0.745720655296346	2.21714814595728	4.57757672986052E-10	3.79784369800308E-08	3.39035801437913E-08	2127	tags=42%, list=10%, signal=38%	16186/16859/58185/14961/60533/19264/105855/16364/94176/16362/12394/12501/17085/14728/320484/30925/56501/22778/19260/12051/14991/21813/20852/27060/12487/12505/216799/16453/74048/26365/74131/12142/16428/21949/545030/20963/16194/16182/24047/12399/320404/16168/12519/21803/18782/20848/16160/11977/22724/80859/230979/19934/12772/16842/18950/20371/18106/208154/321019/19219/14462/12703/26888/16963/240354/…
BP	GO:0002474	antigen processing and presentation of peptide antigen via MHC class I	46	0.893038577912966	2.25272896419782	4.57939352653105E-10	3.79784369800308E-08	3.39035801437913E-08	571	tags=43%, list=3%, signal=42%	14972/15015/15019/14964/21354/15018/12010/100529082/14127/15039/14129/21355/65972/14131/15042/21356/80898/15024/14991/15006
BP	GO:0060759	regulation of response to cytokine stimulus	120	0.790135659395272	2.30029772490418	5.45040653593153E-10	4.49523031869535E-08	4.01291926402403E-08	1881	tags=34%, list=9%, signal=31%	16149/54123/15944/230073/71586/547253/434341/80285/58203/19264/16792/12363/83433/56045/12362/66824/24088/21898/20963/246746/12767/16181/14456/11600/26362/12977/11491/19766/16177/13601/17381/73914/22040/69922/15458/19255/22030/12703/56792/54131/56489
BP	GO:0002573	myeloid leukocyte differentiation	224	0.708029400727772	2.12779242777099	6.06565892057899E-10	4.97517342672545E-08	4.44136737620185E-08	2621	tags=36%, list=12%, signal=32%	16149/20304/12262/20302/14127/20375/22177/17096/93694/16364/12370/16409/16658/12394/16331/83433/12978/22778/15163/21813/12504/27060/93675/235505/24088/26365/246746/14281/18018/24047/70809/17342/12192/16878/216161/22041/16168/233328/723814/21803/17000/12977/19766/21950/16160/14389/12571/74481/21926/16842/272382/18733/14159/19255/19659/232790/19645/321019/12606/16187/12349/21873/17260/14462/14461/1…
MF	GO:0140375	immune receptor activity	121	0.781892918262774	2.26963041448487	6.18012646666861E-10	5.04136218002344E-08	4.50045447615902E-08	1216	tags=36%, list=6%, signal=34%	16149/16186/12267/14127/12986/18414/14129/16154/13036/14131/16185/14130/246256/12983/80901/12273/12984/14747/54199/60504/12504/13051/12505/16197/16155/16643/12766/16172/50498/12767/16194/16182/12774/15976/16184/27007/15979/16641/319430/64095/16160/16177/12772
BP	GO:0071396	cellular response to lipid	570	0.593744825853641	1.82627413270291	6.80136006759776E-10	5.5179729939728E-08	4.92592782927847E-08	1638	tags=15%, list=8%, signal=14%	55985/15945/20304/626578/17329/20846/14469/14599/12010/17084/60533/56066/16175/17079/66102/17096/12514/20293/12524/20296/15900/12523/17390/14728/246256/83433/18828/171285/17698/17874/19260/12362/22352/22169/13051/327957/22695/17087/66824/11303/216799/20750/12628/12142/21898/13236/12192/216161/21929/16365/12193/27007/13685/13123/74637/12519/26362/21938/723814/21803/19697/19712/26411/19229/12475/16…
BP	GO:1903557	positive regulation of tumor necrosis factor superfamily cytokine production	101	0.807181032926314	2.2838890615703	6.97187117709352E-10	5.62573475306227E-08	5.02212740267448E-08	1043	tags=37%, list=5%, signal=35%	13058/230073/71586/16859/20302/14127/19264/16175/22177/20296/13057/12523/142980/14131/171285/21937/17874/81897/15507/19204/12481/17087/66824/24088/21897/74131/21898/20963/107607/24047/12774/15979/20848/19766/12475/17164/16160
BP	GO:0016126	sterol biosynthetic process	53	-0.663542090193818	-2.49547244296725	8.02360831270742E-10	6.43959273613421E-08	5.74866334119275E-08	1011	tags=38%, list=5%, signal=36%	109754/110196/20788/16987/15357/66234/15360/15490/17855/20775/73166/192156/14137/208715/74754/13360/18194/231070/320581/13121
BP	GO:0050777	negative regulation of immune response	154	0.758269097023274	2.24891134028155	8.47028837798963E-10	6.76173609126359E-08	6.03624266058816E-08	1325	tags=35%, list=6%, signal=33%	16859/547253/434341/21354/12258/19264/20821/80861/93694/21355/12523/16362/16331/14190/14824/14728/14130/171285/56045/64685/14991/15368/20852/15170/16453/16197/74048/74748/26365/16643/16002/67742/231712/18566/21929/16365/235587/21803/16641/84544/16160/22724/230979/27218/15227/17381/12772/12477/20371/20723/73914/16854/22040/232345
BP	GO:0001912	positive regulation of leukocyte mediated cytotoxicity	75	0.839177700539527	2.29853082394309	8.90605486269983E-10	7.07178654204165E-08	6.31302657120828E-08	1363	tags=39%, list=6%, signal=36%	14972/15015/15019/14964/15018/12010/100529082/19264/22177/16768/15039/22324/20296/16409/21355/15042/30925/15024/14991/18439/16643/15006/225825/27007/16160/630294/18950/16174/15007
BP	GO:0045619	regulation of lymphocyte differentiation	188	0.724129960101841	2.1773459320945	9.87882521928492E-10	7.80270385573996E-08	6.96552087307976E-08	2166	tags=38%, list=10%, signal=34%	16149/14960/16186/16859/19264/16768/105855/16362/12394/16331/14190/81897/22778/22780/14991/15507/21813/15170/12487/12505/14998/216799/16453/16197/74048/74748/74131/12142/74039/67596/14102/20963/24047/16818/12399/14456/12192/12193/16184/320404/16168/26362/15001/21803/17387/21950/74734/22724/80859/14256/12772/12477/16842/18950/20371/21940/19255/232174/229473/15223/14462/12703/268564/104709/240354/3…
BP	GO:0032606	type I interferon production	92	0.824717413919473	2.3066406465741	1.12129841683682E-09	8.80986461396845E-08	7.8646193668444E-08	1304	tags=35%, list=6%, signal=33%	54123/20846/17472/230073/71586/16391/80861/72512/170743/15900/78781/97165/16362/142980/171285/17874/64685/81897/19260/384309/27056/234779/66824/24088/21898/20963/16365/19696/12475/71956/17381/22040
BP	GO:1901342	regulation of vasculature development	298	0.673382391435835	2.07003003550059	1.12803816861939E-09	8.8164155922253E-08	7.87046746471289E-08	2191	tags=30%, list=10%, signal=27%	15945/20304/20846/13058/12267/12266/16175/16414/20296/13036/142980/12394/16411/14824/18854/21937/12273/11745/80898/14991/15507/21813/15368/18024/13051/13805/12490/26365/16002/12741/15277/58861/12766/21826/12767/23871/16878/13179/67784/24064/21687/14254/70086/16402/18707/20848/243362/20130/16542/19229/20620/11504/15586/21926/12562/16176/13601/13731/12772/11555/16854/101540/18186/13636/19303/18576/…
BP	GO:0031343	positive regulation of cell killing	87	0.826474763070817	2.29120348904333	1.40003938207278E-09	1.0831472319336E-07	9.66932077923465E-08	1363	tags=37%, list=6%, signal=35%	14972/15015/15019/14964/15018/12010/100529082/19264/22177/16768/15039/22324/20296/16409/21355/15042/30925/15024/14991/18439/56644/16643/15006/20963/225825/12774/27007/16160/630294/18950/16174/15007
BP	GO:0001525	angiogenesis	534	0.599089559152551	1.84884919579454	1.40037122027857E-09	1.0831472319336E-07	9.66932077923465E-08	2529	tags=26%, list=12%, signal=24%	15945/20304/20846/13058/672511/12267/12266/15442/16175/16414/20293/20296/12370/13036/142980/12394/16411/17390/14824/18854/21937/12273/11745/80898/30955/14991/15507/21813/15368/18024/13051/21812/13805/19225/12490/12628/26365/14268/16002/12741/13713/15277/14595/20963/58861/12766/17886/68169/21826/16790/12767/21928/23871/16878/18792/105450/13179/67784/24064/21687/11600/14254/70086/16402/18707/20848/…
BP	GO:0002224	toll-like receptor signaling pathway	110	0.800020960275129	2.29337878422378	1.42863202479532E-09	1.09931025083219E-07	9.81360902545236E-08	1312	tags=33%, list=6%, signal=31%	20128/54123/16859/58185/17096/83490/279572/12524/170743/16364/70110/13057/16362/142980/54445/171285/17874/64685/81897/19260/71398/102626/327957/17087/24088/21897/21898/246746/21929/16365/12475/17164/21926/73914/226421/100561
BP	GO:0050921	positive regulation of chemotaxis	146	0.760814317066952	2.24928151383002	1.52203902452042E-09	1.16517941323286E-07	1.04016270177752E-07	2020	tags=34%, list=10%, signal=31%	55985/15945/16149/20304/12267/105855/19354/20296/83433/12978/12273/11629/14747/15507/14268/18829/12766/12767/24047/14456/11652/21803/12977/11491/16542/19229/19141/16398/27218/16176/20290/12772/18438/101540/18186/20303/70839/12458/14745/21825/232341/20343/14205/16963/17127/12913/18591/117149/106512
MF	GO:0003725	double-stranded RNA binding	85	0.829620148416625	2.30007461326051	1.53521087545576E-09	1.16561468318498E-07	1.04055126989352E-07	432	tags=20%, list=2%, signal=20%	23962/234311/23960/23961/230073/71586/246728/19106/58203/246730/80861/170743/142980/231655/17698/22352/246727
BP	GO:0008285	negative regulation of cell population proliferation	704	0.568826644566075	1.7530942845909	1.53822409289551E-09	1.16561468318498E-07	1.04055126989352E-07	2219	tags=21%, list=10%, signal=20%	19109/14960/66141/20846/12575/16859/12010/93695/14961/19106/60533/16175/22177/17096/16792/20293/20555/60599/20556/671535/12524/70110/65972/16362/12493/12394/16331/14130/18854/12257/12978/171285/64685/21815/14991/11815/11629/21813/15368/22436/15170/21812/13805/235505/24088/12505/19225/74048/26365/54486/12142/14283/56312/12227/14595/12229/14102/12766/18018/12774/12399/16878/21929/16184/237256/27027…
BP	GO:0046718	viral entry into host cell	84	0.818940907833552	2.2684918840932	2.00994770170052E-09	1.51537875206997E-07	1.35278776733272E-07	1012	tags=29%, list=5%, signal=27%	16149/20128/66141/20821/217069/319236/667823/209387/20612/22320/80876/384309/74735/12504/26365/16852/17069/434218/66949/14456/68713/26362/76681/213002
BP	GO:0018108	peptidyl-tyrosine phosphorylation	313	0.65920308717148	2.02479751434521	2.36406487596527E-09	1.7734050486638E-07	1.58312940120182E-07	1976	tags=25%, list=9%, signal=23%	16019/16149/20304/14599/547253/80285/19264/17096/14129/16414/16362/12501/83433/12978/18753/15894/21937/15162/19260/15163/12504/15170/17969/12505/16453/21682/16002/16428/21898/12229/20963/67742/16194/16818/14456/16878/22370/216616/16168/21687/11600/233328/14254/12519/21803/16402/11491/12702/16542/19229/16160/21926/22059/230979/21936/29875/18186/13636/15458/19303/98878/14159/19255/16800/18214/19219…
BP	GO:0001818	negative regulation of cytokine production	268	0.686449601653236	2.09355989142197	2.37633935611047E-09	1.77369969540086E-07	1.58339243412414E-07	1308	tags=24%, list=6%, signal=22%	20128/17472/16859/93695/60533/19264/22177/16768/80861/16792/105855/12523/19073/18173/16331/14130/18854/12257/83433/171285/21937/64685/81897/19260/12051/11829/11815/14747/15368/13051/15170/11746/22695/66824/24088/216799/11433/16453/12490/74048/26365/14268/21898/12229/100043314/14456/21929/16365/11600/13198/26362/21803/19696/319430/66222/84544/16160/21926/27218/16842/20371/73914/17289
CC	GO:0045335	phagocytic vesicle	108	0.791796500041258	2.26711121449903	3.08731045418907E-09	2.29290400299177E-07	2.04688925635159E-07	669	tags=24%, list=3%, signal=23%	14972/15944/15019/13058/14964/13040/21354/15018/12010/104759/17476/170743/18173/54445/21356/22320/81897/11745/22352/27060/327957/11303/21897/20963/107607/22376
BP	GO:0062207	regulation of pattern recognition receptor signaling pathway	91	0.806815527112153	2.24340316881856	3.46473224272468E-09	2.56047143165317E-07	2.28574831646141E-07	763	tags=25%, list=4%, signal=24%	20128/54123/234311/58185/17096/80861/83490/16364/70110/13057/78781/16362/142980/65221/81897/19260/71398/24088/21897/21898/246746/21929/16365
BP	GO:0045824	negative regulation of innate immune response	64	0.852033065629551	2.27130829547216	3.58961250501519E-09	2.63969140270279E-07	2.35646846323527E-07	1325	tags=44%, list=6%, signal=41%	16859/547253/434341/21354/12258/20821/80861/93694/21355/14824/171285/56045/64685/14991/74748/26365/16643/16002/231712/21929/16365/16641/84544/17381/20723/73914/22040/232345
BP	GO:0032479	regulation of type I interferon production	86	0.818988467768172	2.26632422973724	3.69443598332798E-09	2.70345786074118E-07	2.41339316557958E-07	1304	tags=35%, list=6%, signal=33%	54123/20846/17472/230073/71586/80861/72512/170743/15900/78781/97165/16362/142980/171285/17874/64685/81897/19260/27056/234779/66824/24088/21898/20963/16365/19696/12475/71956/17381/22040
BP	GO:0019884	antigen processing and presentation of exogenous antigen	32	0.920297566424649	2.20741755238895	3.83789717926752E-09	2.79473800449295E-07	2.49487950138777E-07	881	tags=66%, list=4%, signal=63%	16149/14960/14972/13040/21354/12010/14961/14127/14129/13034/21355/65972/54445/14131/14130/21356/19188/14991/14998/15001/14999
BP	GO:0010942	positive regulation of cell death	668	0.569088909164549	1.7570807163348	4.02049143762675E-09	2.90522572589102E-07	2.59351255780591E-07	1813	tags=18%, list=9%, signal=17%	20304/12575/12259/20302/13032/19106/15958/58203/109032/60533/19264/22177/17096/16792/12364/20293/22035/60599/12370/16409/16362/13036/16331/17390/64138/14824/14130/18854/12257/21933/18753/20612/80885/21937/16401/12362/14991/11668/18783/15368/230379/17970/18439/13033/21817/21812/27056/98267/65964/66824/12505/11910/16453/19225/26365/56644/18124/14283/27280/56312/16403/21898/14595/17873/14102/20963/1…
BP	GO:0048514	blood vessel morphogenesis	645	0.575837715407172	1.77751253796161	4.02854853469615E-09	2.90522572589102E-07	2.59351255780591E-07	2529	tags=26%, list=12%, signal=24%	15945/20304/20846/13058/672511/12267/12266/15442/16175/20375/16414/20293/20296/12370/13036/142980/12394/16411/17390/14824/18854/21937/12273/11745/80898/30955/14991/15507/21813/15368/18024/22436/13051/21812/13805/19225/12490/12628/26365/14268/16002/12741/12142/13713/15277/14595/20963/58861/12766/17886/68169/21826/16790/12767/16948/21928/23871/12192/16878/18792/105450/13179/67784/24064/21687/11600/…
BP	GO:0018212	peptidyl-tyrosine modification	316	0.658017032094958	2.0213353321335	4.15340024548218E-09	2.96966010422805E-07	2.65103351663614E-07	1976	tags=25%, list=9%, signal=23%	16019/16149/20304/14599/547253/80285/19264/17096/14129/16414/16362/12501/83433/12978/18753/15894/21937/15162/19260/15163/12504/15170/17969/12505/16453/21682/16002/16428/21898/12229/20963/67742/16194/16818/14456/16878/22370/216616/16168/21687/11600/233328/14254/12519/21803/16402/11491/12702/16542/19229/16160/21926/22059/230979/21936/29875/18186/13636/15458/19303/98878/14159/19255/16800/18214/19219…
BP	GO:0060760	positive regulation of response to cytokine stimulus	52	0.872871434023447	2.25808142613135	4.16282965629574E-09	2.96966010422805E-07	2.65103351663614E-07	1205	tags=46%, list=6%, signal=44%	16149/54123/15944/230073/71586/547253/434341/80285/58203/16792/12363/83433/12362/24088/21898/246746/12767/14456/26362/12977/11491/19766/16177/17381
BP	GO:0050920	regulation of chemotaxis	224	0.694067145875785	2.08583261633077	4.17757651318254E-09	2.96966010422805E-07	2.65103351663614E-07	2209	tags=29%, list=10%, signal=27%	55985/15945/16149/20304/12267/17096/20293/105855/19354/20296/83433/12978/12273/11629/14747/15507/74748/14268/18829/12766/12767/24047/217835/14456/11652/13482/21803/12977/11491/319430/16542/19229/19141/16398/27218/16176/20290/12772/18438/20440/101540/18186/20303/70839/19255/12458/14745/321019/21825/232341/20343/20354/14205/56792/170756/16963/17127/12913/18128/18591/117149/106512/18261/18997/102103…
BP	GO:0002478	antigen processing and presentation of exogenous peptide antigen	25	0.940484032619684	2.17317070050608	4.40693966000326E-09	3.11785759452743E-07	2.78333031158101E-07	881	tags=80%, list=4%, signal=77%	16149/14960/14972/13040/21354/12010/14961/14127/14129/13034/21355/65972/54445/14131/14130/21356/14991/14998/15001/14999
BP	GO:0006897	endocytosis	532	0.592144509869767	1.82598642069611	4.94579303157384E-09	3.4825848290252E-07	3.10892451736469E-07	1624	tags=16%, list=8%, signal=15%	16019/619916/629884/674018/195176/434609/66141/17858/12266/12010/14127/66102/14129/16414/17857/105855/19354/16154/94176/16409/668218/14131/14824/14130/83433/20612/22320/30955/16401/11629/21813/102626/234779/66824/11303/140780/232201/56644/18829/20963/17886/70785/24047/233186/217835/22370/380795/22041/11600/26362/12483/16061/72961/12527/107817/69178/100017/12475/17164/269774/329416/233274/74734/12…
BP	GO:0001568	blood vessel development	743	0.554953705537048	1.7129208551254	5.0497175275779E-09	3.53906963622924E-07	3.15934884601612E-07	2905	tags=28%, list=14%, signal=25%	15945/20304/20846/13058/672511/12267/12266/15442/16175/20375/16414/20293/20296/12370/13036/142980/12394/16411/17390/14824/18854/21937/12273/11745/80898/30955/14991/15507/21813/15368/18024/22436/13051/21812/13805/19225/12490/12628/26365/14268/16002/12741/12142/14283/13713/12633/15277/14595/20963/58861/12766/17886/68169/21826/16790/12767/13653/16194/16948/21928/23871/12192/16878/18792/105450/13179/…
BP	GO:1990868	response to chemokine	70	0.84073121898972	2.27115981471034	5.2471618982289E-09	3.6432387356633E-07	3.25234123043221E-07	1034	tags=31%, list=5%, signal=30%	55985/15945/20304/17329/20302/56066/20293/20296/76088/83433/20306/13051/20307/18829/12767/20308/24047/16948/20305/20299/19229/64095
BP	GO:1990869	cellular response to chemokine	70	0.84073121898972	2.27115981471034	5.2471618982289E-09	3.6432387356633E-07	3.25234123043221E-07	1034	tags=31%, list=5%, signal=30%	55985/15945/20304/17329/20302/56066/20293/20296/76088/83433/20306/13051/20307/18829/12767/20308/24047/16948/20305/20299/19229/64095
BP	GO:0043123	positive regulation of I-kappaB kinase/NF-kappaB signaling	119	0.778343706019667	2.25669433087271	5.67383991862685E-09	3.92125381042878E-07	3.50052696733996E-07	2000	tags=37%, list=9%, signal=34%	16149/20128/245527/16175/20821/217069/319236/667823/22035/209387/78781/12370/142980/17874/81897/12362/74735/12504/21817/217203/211550/21898/434218/107607/24047/71481/17000/76681/19697/19766/21926/268749/16176/56200/29820/75547/244183/22033/21939/21899/22030/54131/68652/117149
BP	GO:0002483	antigen processing and presentation of endogenous peptide antigen	36	0.899933060672058	2.20065319882659	6.08506054888817E-09	4.1668708198992E-07	3.71979075562164E-07	571	tags=44%, list=3%, signal=43%	14972/15015/15019/14964/21354/15018/12010/100529082/15039/21355/15042/21356/80898/15024/14991/15006
BP	GO:0019885	antigen processing and presentation of endogenous peptide antigen via MHC class I	36	0.899933060672058	2.20065319882659	6.08506054888817E-09	4.1668708198992E-07	3.71979075562164E-07	571	tags=44%, list=3%, signal=43%	14972/15015/15019/14964/21354/15018/12010/100529082/15039/21355/15042/21356/80898/15024/14991/15006
MF	GO:0005125	cytokine activity	220	0.695612514399611	2.09438479841449	6.14745419532457E-09	4.19037425697741E-07	3.74077241590046E-07	1251	tags=20%, list=6%, signal=19%	55985/15945/20304/17329/20302/56066/16175/66102/20293/22035/20296/14824/20306/21857/68662/102545/20750/20307/18829/21949/16994/50498/20308/24047/16181/16878/20305/59027/16168/21803/20299/70045/12977/21950/16160/24099/21926/70031/16176/20290/14256/12162/68119
BP	GO:0052372	modulation by symbiont of entry into host	54	0.862756071050146	2.25737590457713	6.24259299944352E-09	4.23588310434967E-07	3.78139843889736E-07	1012	tags=35%, list=5%, signal=34%	16149/20128/66141/20821/217069/319236/667823/209387/80876/384309/74735/12504/16852/17069/434218/66949/68713/76681/213002
CC	GO:0099240	intrinsic component of synaptic membrane	244	-0.403558857734378	-1.96558760796651	6.45410586688694E-09	4.35958789053793E-07	3.89183044890634E-07	6381	tags=53%, list=30%, signal=38%	108073/54393/16531/23859/243499/16490/107831/54377/11496/20273/12801/13838/216028/233067/18189/231602/14394/330814/11514/16524/19280/15551/170571/192198/64085/170483/14401/18386/67972/242443/11941/13176/12300/12290/24046/13643/11441/246317/244682/12805/69017/18441/110637/216169/16508/231252/16416/14402/23792/19268/12558/16492/11553/192167/11444/58235/245537/20527/219228/14799/20614/66673/268566/5…
BP	GO:0050731	positive regulation of peptidyl-tyrosine phosphorylation	191	0.716486978413205	2.15131469952701	6.52152171636171E-09	4.38528271089404E-07	3.91476837027687E-07	1976	tags=29%, list=9%, signal=27%	16019/16149/20304/14599/547253/80285/19264/17096/14129/12501/83433/12978/15894/21937/15163/12504/17969/12505/21682/16002/21898/20963/16194/16818/14456/16878/22370/16168/11600/233328/12519/21803/16402/11491/19229/16160/21926/22059/230979/21936/29875/18186/13636/15458/98878/16800/19219/14178/21939/16187/20354/16452/56792/13867/18591/56708
BP	GO:0044409	entry into host	88	0.814826813092246	2.25650061915556	7.39262750518981E-09	4.94875082499881E-07	4.41777976000486E-07	1012	tags=28%, list=5%, signal=27%	16149/20128/66141/20821/217069/319236/667823/209387/17951/20612/22320/80876/384309/74735/12504/26365/16852/17069/434218/66949/14456/68713/26362/76681/213002
BP	GO:0002709	regulation of T cell mediated immunity	94	0.796950794967238	2.23389753574818	7.64173515948757E-09	5.09267064557279E-07	4.54625785334176E-07	1924	tags=45%, list=9%, signal=41%	14972/15015/15019/14964/58185/15018/12010/100529082/19264/15039/21355/15042/15024/14991/18439/216799/16197/74048/16643/74131/15006/22376/16182/13482/21938/16641/16160/630294/27218/16177/16176/12772/18950/20371/15007/14990/22030/667977/14462/268564/16963/240354
BP	GO:0046596	regulation of viral entry into host cell	49	0.882401199997381	2.26077140080654	8.04093543232339E-09	5.33489262816549E-07	4.7624908806182E-07	1012	tags=39%, list=5%, signal=37%	16149/20128/66141/20821/217069/319236/667823/209387/80876/384309/74735/12504/16852/17069/434218/66949/68713/76681/213002
BP	GO:0070098	chemokine-mediated signaling pathway	60	0.848476041619964	2.24772671644473	8.2041978996529E-09	5.41912682504507E-07	4.83768725708457E-07	1536	tags=40%, list=7%, signal=37%	55985/15945/20304/17329/20302/56066/20293/20296/83433/20306/13051/20307/18829/12767/20308/24047/20305/20299/19229/64095/20290/12778/20303/20300
BP	GO:0032602	chemokine production	101	0.789706746206615	2.23444620963264	8.96599735456001E-09	5.89622944973004E-07	5.26359965261905E-07	1182	tags=27%, list=6%, signal=25%	16149/20304/16859/19106/16175/170743/12523/142980/14728/83433/12978/171285/17874/81897/11815/11629/66824/24088/21898/20963/12766/16172/13653/16194/11491/21926/16176
BP	GO:0071675	regulation of mononuclear cell migration	110	0.786084716796924	2.25342847452977	9.08731670916459E-09	5.94980104536882E-07	5.31142333970562E-07	1934	tags=36%, list=9%, signal=33%	55985/15945/20304/12267/16859/17096/20293/20296/76088/12978/17698/12273/16401/11815/11629/14747/66824/74748/18829/14456/21803/12977/11491/19229/19141/230979/27218/20290/13601/12772/16854/20303/12458/20868/50931/21825/232341/170756/16963/12913
BP	GO:0045639	positive regulation of myeloid cell differentiation	105	0.78427788823499	2.23456389049141	9.99671516388813E-09	6.51663598107083E-07	5.81744031141456E-07	1719	tags=33%, list=8%, signal=31%	16149/20304/20846/20302/22177/105855/12370/16409/97165/12394/16331/83433/12978/22778/15163/12504/100038882/14281/23871/12192/16878/723814/21803/20848/12977/19766/16160/21926/16842/226421/14159/19645/16449/16187/12349
BP	GO:0002690	positive regulation of leukocyte chemotaxis	95	0.801161420711482	2.25895858160667	1.00559577437799E-08	6.52675379126723E-07	5.82647254170497E-07	2020	tags=35%, list=10%, signal=32%	55985/15945/16149/20304/12267/105855/19354/20296/12978/12273/11629/14747/18829/24047/14456/12977/11491/19229/19141/27218/16176/20290/12772/20303/12458/21825/232341/20343/14205/16963/12913/117149/106512
BP	GO:0032755	positive regulation of interleukin-6 production	101	0.786966435561148	2.22669260139212	1.16783434878614E-08	7.54693989553227E-07	6.73719884057078E-07	1270	tags=33%, list=6%, signal=31%	16149/230073/71586/16859/14127/16175/22177/16792/170743/13057/142980/18985/54445/17874/81897/11629/19204/18439/327957/66824/24088/21897/21898/20963/107607/16172/16194/12774/20848/21950/21926/16176/226421
BP	GO:0051701	biological process involved in interaction with host	142	0.749071806930083	2.21611128144522	1.23439497627856E-08	7.94269319219237E-07	7.0904901994948E-07	1012	tags=20%, list=5%, signal=19%	16149/20128/15944/66141/20821/217069/319236/667823/209387/17951/18854/20612/22320/80876/384309/74735/12504/26365/16852/17069/434218/66949/12774/14456/68713/26362/76681/213002
BP	GO:0045766	positive regulation of angiogenesis	171	0.717002574551203	2.1273737465372	1.28030989370432E-08	8.1677205526573E-07	7.29137348371421E-07	1993	tags=33%, list=9%, signal=30%	20304/13058/12267/12266/16175/16414/13036/142980/12394/16411/14824/21937/12273/11745/80898/15507/21813/15368/18024/13051/13805/12490/16002/15277/58861/12766/12767/23871/21687/14254/70086/16402/18707/20848/20130/16542/19229/15586/12562/16176/13601/16854/101540/18186/19303/14343/240185/21939/14388/21825/21872/14205/14461/104709/30924/387220/223780
BP	GO:1904018	positive regulation of vasculature development	171	0.717002574551203	2.1273737465372	1.28030989370432E-08	8.1677205526573E-07	7.29137348371421E-07	1993	tags=33%, list=9%, signal=30%	20304/13058/12267/12266/16175/16414/13036/142980/12394/16411/14824/21937/12273/11745/80898/15507/21813/15368/18024/13051/13805/12490/16002/15277/58861/12766/12767/23871/21687/14254/70086/16402/18707/20848/20130/16542/19229/15586/12562/16176/13601/16854/101540/18186/19303/14343/240185/21939/14388/21825/21872/14205/14461/104709/30924/387220/223780
BP	GO:0045621	positive regulation of lymphocyte differentiation	114	0.771711874511255	2.22510257865669	1.57624840991259E-08	1.00128664949681E-06	8.93854641410678E-07	1248	tags=35%, list=6%, signal=33%	16149/14960/16186/16859/19264/105855/16362/12394/16331/22778/14991/21813/14998/216799/16197/74048/74131/12142/67596/20963/24047/16818/12399/14456/16184/320404/16168/26362/21803/17387/21950/74734/22724/80859/14256/12772/16842/18950/20371/21940
CC	GO:0098948	intrinsic component of postsynaptic specialization membrane	110	-0.51926231686403	-2.26582759093028	1.67589645622243E-08	1.06007552112239E-06	9.46335822291522E-07	8510	tags=75%, list=40%, signal=45%	11447/74342/14812/52882/13841/226016/81904/14814/14811/13869/386750/14800/504186/107065/76965/14397/14816/11435/269994/14809/23859/243499/54377/11496/20273/216028/233067/14394/19280/192198/64085/170483/14401/18386/242443/11941/13176/12300/13643/11441/246317/216169/16508/231252/14402/19268/12558/11553/192167/11444/245537/14799/66673/54376/13385/331461/14395/19277/13492/272381/14802/241568/14657/81…
BP	GO:0042100	B cell proliferation	109	0.777374472335344	2.22849606328179	1.7018134215756E-08	1.07192703617217E-06	9.5691574137895E-07	2252	tags=37%, list=11%, signal=33%	16019/16149/12575/19264/17079/22177/17096/105855/69816/16331/14130/18753/12518/81897/22780/16197/74131/12142/21898/12229/12483/12028/24099/12478/12477/16842/21940/72049/21948/208154/321019/21939/17260/57916/56708/117149/60505/22163/320795/21423
BP	GO:0051345	positive regulation of hydrolase activity	535	0.583208808188745	1.79979210354074	1.71062801312801E-08	1.07295188991491E-06	9.57830634506882E-07	2271	tags=24%, list=11%, signal=22%	55985/20304/20846/20302/19264/17096/16792/22324/12364/20293/22035/12524/20296/76088/78781/12370/97165/13036/14824/18854/56193/18753/15894/20306/14744/16456/383619/70719/12362/216991/19188/19204/230379/22436/13033/66824/216799/232201/74048/20307/18829/57913/12633/16428/16403/14102/20963/107607/20308/53313/24047/50778/16818/11783/11652/208263/20305/14254/81489/67941/20299/20848/12028/19712/76281/20…
MF	GO:0003924	GTPase activity	289	0.656929415998553	2.01489411032825	1.79259361833575E-08	1.11965847424754E-06	9.99525884524583E-07	1108	tags=12%, list=5%, signal=11%	21822/240327/100039796/60440/626578/15944/55932/16145/17472/14469/17858/229898/229900/76074/432555/15953/11857/17857/19354/634650/236573/14468/620913/14676/225594/13627/54204/14710/11854/20130/231932/67844/74734/226422
BP	GO:0048247	lymphocyte chemotaxis	51	0.866107619487367	2.22635361890223	1.8069746482157E-08	1.12393823119017E-06	1.00334644940398E-06	1900	tags=57%, list=9%, signal=52%	55985/15945/20304/20302/66102/20293/20296/20306/20307/18829/12642/12766/20308/24047/14456/20305/13123/20299/70045/11491/19229/20290/12772/20303/20300/321019/232341/170756/16963
BP	GO:0019883	antigen processing and presentation of endogenous antigen	39	0.89089605863363	2.19460600760794	1.84046248583721E-08	1.14001759288705E-06	1.01770059273636E-06	571	tags=41%, list=3%, signal=40%	14972/15015/15019/14964/21354/15018/12010/100529082/15039/21355/15042/21356/80898/15024/14991/15006
BP	GO:0099111	microtubule-based transport	197	-0.425247803381188	-1.93855312494559	1.87582526159863E-08	1.15640923564708E-06	0.0000010323335112605	6304	tags=51%, list=30%, signal=36%	17754/23859/76568/212733/67166/620631/68922/52028/68475/81907/59040/16560/66061/13411/83431/109065/17760/16593/14533/12009/245866/69697/110350/103583/21821/11775/214585/18457/18536/230917/16570/56273/104346/11778/16594/16348/67685/56444/13426/213081/77053/13191/241950/66722/16574/19893/18039/75050/71227/78933/237222/77609/73668/22223/74052/30957/20615/226162/19419/54160/17828/12794/72938/73916/16…
BP	GO:0051250	negative regulation of lymphocyte activation	159	0.734531977281445	2.1784831912843	1.88241857088853E-08	1.15640923564708E-06	0.0000010323335112605	2219	tags=39%, list=10%, signal=35%	16149/14960/16859/93695/14961/60533/22177/16768/17096/16792/20555/12524/16362/12394/16331/14190/14130/171285/19260/14991/15507/15170/240754/12505/16453/74048/26365/12142/12229/14102/67742/100043314/12399/21929/235587/16184/237256/12519/26362/21803/18782/69769/22724/230979/12477/20371/16854/17289/19255/208154/229473/15223/57916/12703/16963/242202/16190/15216/26971/243910/21946/320795
BP	GO:0045580	regulation of T cell differentiation	155	0.727863142481704	2.15840815060949	1.89065672655981E-08	1.15670998418381E-06	1.03260199129626E-06	2127	tags=35%, list=10%, signal=32%	16149/14960/16186/16859/19264/16768/105855/16362/12394/14190/22778/14991/15507/21813/12487/12505/14998/216799/16453/16197/74048/74131/12142/67596/20963/24047/16818/12399/16184/320404/16168/15001/21803/21950/74734/22724/80859/12772/12477/16842/18950/20371/21940/19255/232174/229473/15223/14462/12703/268564/104709/240354/21414/16190/243910
BP	GO:0001959	regulation of cytokine-mediated signaling pathway	110	0.780942744571223	2.2386882482144	2.06401876117294E-08	1.25761926803223E-06	1.12268431864444E-06	1881	tags=34%, list=9%, signal=31%	16149/54123/15944/547253/434341/80285/58203/19264/16792/12363/83433/56045/12362/66824/20963/246746/12767/16181/14456/11600/26362/12977/11491/19766/16177/13601/17381/73914/22040/69922/15458/19255/22030/12703/56792/54131/56489
BP	GO:0008037	cell recognition	159	0.733375152582431	2.1750522675941	2.13717747217118E-08	1.29690184164924E-06	1.15775210944318E-06	1414	tags=18%, list=7%, signal=17%	16019/619916/629884/674018/195176/434609/14129/76088/94176/14131/171285/17698/93675/56644/18829/14595/15511/24047/380795/545428/16061/12527/107817/107970/12511/16854/280668/18186
BP	GO:0043068	positive regulation of programmed cell death	598	0.569570921320304	1.75366228743902	2.20240521986083E-08	1.33107308186569E-06	1.18825698203444E-06	1813	tags=18%, list=9%, signal=17%	20304/12575/20302/13032/19106/15958/58203/109032/60533/19264/22177/17096/16792/12364/20293/22035/60599/12370/16409/13036/16331/17390/64138/14824/18854/12257/21933/18753/20612/80885/21937/16401/12362/14991/11668/18783/15368/17970/18439/13033/21817/21812/27056/98267/65964/66824/12505/11910/16453/19225/26365/56644/18124/14283/27280/56312/16403/21898/14595/17873/14102/20963/12766/67603/13653/16818/12…
BP	GO:0052126	movement in host environment	110	0.78048448009015	2.23737456508528	2.24220447937502E-08	1.34966243823026E-06	1.20485181277113E-06	1012	tags=24%, list=5%, signal=23%	16149/20128/66141/20821/217069/319236/667823/209387/17951/18854/20612/22320/80876/384309/74735/12504/26365/16852/17069/434218/66949/14456/68713/26362/76681/213002
MF	GO:0042379	chemokine receptor binding	73	0.833341269271431	2.27904438314774	2.27694513164055E-08	1.36506975602932E-06	1.21860601845569E-06	915	tags=27%, list=4%, signal=26%	55985/15945/20304/17329/20846/20302/56066/66102/20293/20296/20306/54199/20307/18829/20308/24047/20305/20299/70045/20848
BP	GO:0006910	phagocytosis, recognition	33	0.909435640287262	2.20001022705994	2.3335040168657E-08	1.39338191855085E-06	1.24388045699031E-06	976	tags=36%, list=5%, signal=35%	16019/619916/629884/674018/195176/434609/14129/14131/56644/380795/16061/107817
BP	GO:0000165	MAPK cascade	755	0.543842119583581	1.67774686301272	2.40608797255369E-08	1.43099925315863E-06	1.27746167886474E-06	2781	tags=25%, list=13%, signal=22%	16019/16149/20304/12266/20302/93695/19106/245527/19264/16175/20375/17096/16792/20293/279572/20296/233571/12523/13036/18173/142980/14130/83433/12978/18753/171285/15894/20306/17874/12273/81897/30955/74568/19260/22436/12504/18439/327957/15170/22695/65964/17969/66824/24088/240754/12505/11910/20307/26365/217203/14268/16002/18829/320207/12633/21898/17873/14102/20963/107607/67603/12767/20308/16194/24047…
BP	GO:0001944	vasculature development	778	0.54393747476608	1.68097383250358	2.58558042607804E-08	1.53164859525766E-06	1.36731195464278E-06	2529	tags=25%, list=12%, signal=22%	15945/20304/20846/13058/672511/12267/12266/15442/16175/20375/16414/20293/20296/12370/13036/142980/12394/16411/17390/14824/18854/21937/12273/11745/80898/30955/14991/15507/21813/15368/18024/22436/13051/21812/13805/19225/12490/12628/26365/14268/16002/12741/12142/14283/13713/12633/15277/14595/20963/58861/12766/17886/68169/21826/16790/12767/13653/16194/18018/16948/21928/23871/12192/16878/18792/105450/…
BP	GO:0072678	T cell migration	59	0.84891077475337	2.25264601323756	2.64123250833172E-08	1.55843157645755E-06	1.39122128377281E-06	1781	tags=46%, list=8%, signal=42%	55985/15945/20304/16859/66102/20296/76088/15894/17698/16408/16456/16401/11815/11629/66824/246177/18829/12766/11491/230979/13601/12772/12458/321019/50931/232341/16421
BP	GO:0002832	negative regulation of response to biotic stimulus	95	0.793769281513325	2.23811567049485	2.68975429163786E-08	1.58081307344763E-06	1.41120138135662E-06	1325	tags=33%, list=6%, signal=31%	16859/547253/434341/21354/12258/20821/80861/93694/21355/14190/14824/171285/56045/64685/14991/74748/26365/16643/16002/12142/231712/21929/16365/16641/84544/17381/20371/20723/73914/22040/232345
BP	GO:0030183	B cell differentiation	153	0.73038619312934	2.16386543359063	2.75260581083013E-08	1.61140782525773E-06	1.43851350113971E-06	2307	tags=35%, list=11%, signal=32%	16019/16186/14961/19264/105855/18985/16331/12518/15985/81897/22778/12051/22780/27060/15170/234779/102545/16453/74748/16852/12142/74039/12229/20963/12482/18018/12192/21929/12193/17387/12028/11491/19229/12478/22059/18950/21940/18736/210293/19255/17305/321019/17095/268564/240354/56708/387168/19664/15242/60505/21423/18987/270110/22433
CC	GO:0099060	integral component of postsynaptic specialization membrane	104	-0.522886276600256	-2.22535567430465	2.76760202146221E-08	1.61385792876515E-06	0.0000014407007233434	7997	tags=71%, list=38%, signal=45%	81904/14814/14811/13869/386750/14800/504186/107065/76965/14397/14816/11435/269994/14809/243499/54377/11496/20273/216028/233067/14394/19280/192198/64085/170483/14401/18386/242443/11941/13176/12300/13643/11441/246317/16508/231252/14402/19268/12558/11553/192167/11444/245537/14799/66673/54376/331461/14395/19277/13492/272381/14802/241568/14657/81905/70530/12671/12794/80749/22782/14804/14803/110886/115…
BP	GO:0050688	regulation of defense response to virus	74	0.823596973252488	2.25592022470427	2.81485914241171E-08	1.63502790964677E-06	1.45959929317765E-06	1240	tags=30%, list=6%, signal=28%	20304/20846/17472/230073/209200/80285/80861/72512/78781/12493/14190/18854/80287/383619/19260/66824/27027/16168/16160/16176/17381/20371
BP	GO:0032642	regulation of chemokine production	93	0.793650842592852	2.22430679704752	2.93337870872927E-08	1.69726656449265E-06	1.51516011638158E-06	1182	tags=27%, list=6%, signal=25%	16149/20304/16859/19106/16175/170743/12523/142980/83433/12978/171285/17874/81897/11815/11629/66824/24088/21898/20963/16172/13653/16194/11491/21926/16176
BP	GO:0001916	positive regulation of T cell mediated cytotoxicity	46	0.863854743928657	2.17911146353348	3.19525936972901E-08	0.0000018416537402052	1.64405542047426E-06	571	tags=33%, list=3%, signal=32%	14972/15015/15019/14964/15018/12010/100529082/19264/15039/21355/15042/15024/14991/18439/15006
BP	GO:0001913	T cell mediated cytotoxicity	65	0.840148850584071	2.2439706263203	3.21153690462321E-08	1.84391626585444E-06	1.64607519079068E-06	1363	tags=42%, list=6%, signal=39%	14972/15015/15019/14964/15018/12010/13032/100529082/19264/15039/21355/13036/15042/15024/14991/18439/16197/16643/15006/14939/16641/16160/630294/13731/18950/20723/15007
BP	GO:0001961	positive regulation of cytokine-mediated signaling pathway	46	0.863131598100058	2.17728729647764	3.44240407901805E-08	1.96889686174641E-06	1.75764612383015E-06	1205	tags=43%, list=6%, signal=41%	16149/54123/15944/547253/434341/80285/58203/16792/12363/83433/12362/246746/12767/14456/26362/12977/11491/19766/16177/17381
BP	GO:0001562	response to protozoan	37	0.894906814556801	2.20453273826696	3.86197971051031E-08	2.20044401215641E-06	1.96434966392369E-06	386	tags=43%, list=2%, signal=43%	60440/626578/55932/17472/14469/229900/76074/16364/15900/634650/18173/12493/236573/14468/17874/12051
BP	GO:0002761	regulation of myeloid leukocyte differentiation	129	0.749859305043316	2.18466136733218	3.93461463378554E-08	2.23330521875097E-06	1.99368506158595E-06	1893	tags=32%, list=9%, signal=29%	16149/20304/12262/20302/22177/17096/93694/12370/16409/16658/12394/16331/83433/12978/22778/15163/12504/93675/26365/14281/70809/17342/12192/16878/723814/21803/12977/19766/16160/12571/21926/16842/14159/19255/19659/19645/16187/12349/21873/14461/14308
BP	GO:0043408	regulation of MAPK cascade	699	0.553454742841151	1.70590334824469	4.46997989801397E-08	2.52757045142244E-06	2.25637741263384E-06	2781	tags=24%, list=13%, signal=22%	16019/16149/20304/12266/20302/93695/19106/245527/19264/16175/20375/17096/16792/20293/279572/20296/233571/12523/142980/14130/83433/12978/18753/171285/15894/20306/17874/12273/81897/30955/74568/19260/22436/12504/18439/327957/15170/65964/17969/66824/24088/240754/12505/11910/20307/26365/217203/14268/16002/18829/320207/12633/21898/17873/14102/20963/107607/67603/12767/20308/16194/24047/16181/74055/14456…
BP	GO:2000106	regulation of leukocyte apoptotic process	108	0.767987826229152	2.19894103264174	4.56102958425609E-08	2.56932262768962E-06	2.29364983263881E-06	1833	tags=39%, list=9%, signal=36%	16149/20304/12502/14127/60533/17096/76088/12370/14130/20612/80885/15163/18439/12505/16453/16197/26365/26570/18124/24047/12774/18566/14456/243374/320404/26362/18707/12028/11491/22059/18950/20723/21940/16854/20440/17289/13636/12044/16187/17260/14732/209488
BP	GO:0002428	antigen processing and presentation of peptide antigen via MHC class Ib	30	0.906030475066483	2.15263630482749	4.77233603546818E-08	2.67824933599507E-06	2.39088936323811E-06	571	tags=43%, list=3%, signal=42%	14972/15015/15019/14964/15018/12010/100529082/15039/21355/15042/15024/14991/15006
BP	GO:0001914	regulation of T cell mediated cytotoxicity	53	0.850744529099483	2.21231193168697	4.91122170059167E-08	2.74586957102743E-06	2.45125435558804E-06	1363	tags=42%, list=6%, signal=39%	14972/15015/15019/14964/15018/12010/100529082/19264/15039/21355/15042/15024/14991/18439/16197/16643/15006/16641/16160/630294/18950/15007
BP	GO:0032481	positive regulation of type I interferon production	55	0.846157289133662	2.22797310472672	5.10928633735081E-08	2.84594874790944E-06	0.0000025405956414321	1205	tags=40%, list=6%, signal=38%	54123/20846/230073/71586/80861/72512/170743/78781/97165/16362/142980/17874/81897/19260/27056/234779/24088/21898/20963/12475/71956/17381
BP	GO:0071887	leukocyte apoptotic process	136	0.738932349110035	2.16744616371442	5.50229486143517E-08	3.05346682868045E-06	2.72584828588414E-06	2286	tags=39%, list=11%, signal=35%	16149/20304/12502/14127/60533/17096/76088/12370/16409/14130/20612/80885/15163/18439/12505/16453/16197/26365/26570/18124/14102/24047/12774/18566/14456/243374/16184/320404/26362/18707/12028/11491/19766/22059/18950/20723/21940/16854/20440/17289/13636/12044/16187/17260/14732/209488/60505/243910/22163/320795/56532/102595/11501
MF	GO:0008009	chemokine activity	40	0.885758670740605	2.19329934771781	6.09452217552944E-08	3.36638349656867E-06	3.00519088583512E-06	912	tags=42%, list=4%, signal=41%	55985/15945/20304/17329/20302/56066/66102/20293/20296/20306/20307/18829/20308/24047/20305/20299/70045
BP	GO:0035082	axoneme assembly	78	-0.562859480356946	-2.27413258755669	6.11126693173974E-08	3.36638349656867E-06	3.00519088583512E-06	5023	tags=59%, list=24%, signal=45%	12009/241516/102747/21821/330188/544696/231214/18011/104346/67685/13193/213402/66722/71227/237222/77609/75564/74354/105000/105833/74362/264134/320277/110082/319953/209012/207607/74407/76779/100048534/227736/241116/51938/24084/110084/70989/114602/104362/244653/242253/54562/78801/69329/50525/212892/22092
BP	GO:0051091	positive regulation of DNA-binding transcription factor activity	257	0.65896961929656	2.00683248388792	6.41013886746539E-08	3.51167585725014E-06	3.13489425401836E-06	2000	tags=26%, list=9%, signal=24%	20128/230073/19106/245527/20821/217069/319236/16414/667823/209387/72512/12523/142980/14130/15894/17874/81897/11745/383619/15163/74735/13051/12335/66824/24088/216799/14283/12633/21898/74039/434218/107607/16182/22029/381810/170799/13198/21803/20848/76681/19697/19766/21926/268749/16176/74343/73914/226421/17979/101540/16174/72388/54324/244183/16800/22033/18214/21939/21781/18755/21899/22030/16452/2240…
BP	GO:0034340	response to type I interferon	46	0.858921593226286	2.1666673746141	6.42207602511582E-08	3.51167585725014E-06	3.13489425401836E-06	1304	tags=39%, list=6%, signal=37%	54123/66141/20846/434341/246728/58203/20847/56045/17874/80876/384309/100038882/15976/68713/108037/213002/17381/22040
CC	GO:0030139	endocytic vesicle	197	0.691225065984271	2.07855640284291	7.06867987345107E-08	3.85114062594443E-06	3.43793650395277E-06	2286	tags=29%, list=11%, signal=27%	14972/15944/15019/13058/14964/13040/21354/15018/12010/104759/17476/170743/20296/18173/54445/21356/22320/81897/11745/22352/27060/327957/11303/21897/20963/107607/22376/16818/14325/217835/22041/13482/18805/63993/67844/320487/259300/27218/12477/12721/226421/15007/98878/20912/106572/14745/12332/74732/14319/16784/117149/69834/12492/71602/13430/240752/14270/11501
BP	GO:0060700	regulation of ribonuclease activity	15	0.955194926776025	2.01542510537155	7.69631603472928E-08	4.17784020968868E-06	3.72958319615972E-06	432	tags=47%, list=2%, signal=46%	23962/23960/23961/246728/246730/231655/246727
BP	GO:0050729	positive regulation of inflammatory response	127	0.750213328350757	2.18615928792371	8.79624118408015E-08	4.75761914478074E-06	4.24715535432703E-06	1829	tags=35%, list=9%, signal=33%	20304/12266/13040/20302/13032/58203/14127/14129/70110/142980/14131/14824/83433/21937/64685/22320/81897/30955/18783/21817/12487/24088/11690/19225/56312/21898/12229/16172/12774/23871/19766/78334/80859/21926/16398/16176/20290/12772/319197/18035/19219/12606/21899/16452/56792
BP	GO:0042832	defense response to protozoan	34	0.902551893973157	2.19377390721143	8.96109522672054E-08	4.82928626514384E-06	4.31113302566149E-06	386	tags=47%, list=2%, signal=46%	60440/626578/55932/17472/14469/229900/76074/16364/15900/634650/18173/12493/236573/14468/17874/12051
MF	GO:0042605	peptide antigen binding	34	0.901701323307857	2.1917064806798	9.56350806408085E-08	5.13539742376255E-06	4.58440030637121E-06	571	tags=44%, list=3%, signal=43%	14960/14972/15015/15019/14964/21354/15018/14961/100529082/15039/21355/15042/15024/14991/15006
BP	GO:1903038	negative regulation of leukocyte cell-cell adhesion	136	0.733584721454335	2.15176043137197	9.65463718241267E-08	5.16574995910596E-06	0.0000046114961980511	2127	tags=36%, list=10%, signal=33%	16149/14960/16859/93695/14961/60533/16768/16792/20555/12524/16362/12394/14190/171285/19260/14991/15507/15170/240754/12505/16453/74048/26365/100043314/12399/16184/237256/12519/21803/18782/69769/22724/230979/12477/20371/16854/20300/19255/208154/229473/15223/232341/12703/16963/242202/16190/15216/26971/243910
CC	GO:0042571	immunoglobulin complex, circulating	11	0.974174401221857	1.959953072472	1.01008310242628E-07	0.0000053851859117927	4.80738799876569E-06	45	tags=64%, list=0%, signal=64%	16019/16069/619916/629884/674018/195176/434609
BP	GO:0030888	regulation of B cell proliferation	69	0.821318327007214	2.20937858821058	1.01564981283006E-07	5.39559445050787E-06	4.81667976416128E-06	2252	tags=45%, list=11%, signal=40%	16019/16149/12575/19264/22177/17096/105855/69816/16331/14130/81897/22780/74131/12142/21898/12229/12483/24099/12477/72049/208154/321019/21939/17260/57916/56708/117149/60505/22163/320795/21423
BP	GO:0032069	regulation of nuclease activity	27	0.916394803828921	2.14776389086855	1.03238831929722E-07	5.46506837959892E-06	4.87869956039673E-06	432	tags=33%, list=2%, signal=33%	23962/23960/23961/246728/246730/97165/18753/231655/246727
BP	GO:0043065	positive regulation of apoptotic process	582	0.561780051915273	1.7277194179078	1.0686720082829E-07	5.62719079535606E-06	5.02342722042701E-06	2463	tags=22%, list=12%, signal=20%	20304/20302/13032/19106/15958/58203/109032/60533/19264/22177/17096/12364/20293/22035/60599/12370/16409/13036/16331/17390/64138/14824/18854/12257/21933/18753/20612/80885/21937/16401/12362/14991/11668/18783/15368/17970/18439/13033/21817/21812/27056/98267/65964/66824/12505/11910/16453/19225/26365/18124/14283/27280/56312/16403/21898/14595/17873/14102/12766/67603/13653/16818/12774/18566/12399/11783/21…
BP	GO:0051092	positive regulation of NF-kappaB transcription factor activity	145	0.729098074386522	2.15833348238975	1.07055344713366E-07	5.62719079535606E-06	5.02342722042701E-06	1755	tags=33%, list=8%, signal=31%	20128/19106/245527/20821/217069/319236/16414/667823/209387/12523/142980/15894/17874/81897/383619/74735/13051/12335/66824/24088/216799/12633/21898/434218/107607/16182/22029/170799/21803/20848/76681/19697/19766/21926/268749/16176/73914/226421/101540/16174/72388/244183/16800/22033/21939/18755/21899/22030
CC	GO:0019814	immunoglobulin complex	15	0.953589057036689	2.01203678106424	1.1534472993683E-07	6.04163553858594E-06	0.0000053934045466307	878	tags=80%, list=4%, signal=77%	16019/16069/619916/629884/674018/195176/434609/12518/15985/20963/380795/16061
BP	GO:2000401	regulation of lymphocyte migration	60	0.830908182946002	2.20118710500586	1.16561732174204E-07	0.0000060840333492885	5.43125332839682E-06	1900	tags=40%, list=9%, signal=37%	55985/15945/20304/16859/20293/76088/17698/16401/11815/11629/66824/18829/11491/19229/230979/13601/12772/20303/12458/20868/50931/232341/170756/16963
BP	GO:0032722	positive regulation of chemokine production	68	0.834136432146315	2.23708580663517	1.33684566155339E-07	6.95346063960593E-06	6.20739632322242E-06	1182	tags=34%, list=6%, signal=32%	16149/20304/16859/19106/16175/170743/12523/142980/12978/171285/17874/81897/11629/66824/24088/21898/20963/16172/13653/16194/11491/21926/16176
MF	GO:0019955	cytokine binding	136	0.730558464962849	2.14288377570682	1.39949307219169E-07	7.25403909086024E-06	6.47572452264136E-06	1755	tags=33%, list=8%, signal=31%	16149/16186/12986/18414/16154/16185/12978/21937/80901/16401/21813/54199/12504/13051/21812/13805/22695/235505/12505/12766/50498/12767/16068/16194/16182/16181/12774/15976/16184/15979/18824/21938/16160/14726/230979/16177/12772/232345/12778/16410/12167/12458/50931/21825/22030
BP	GO:0050868	negative regulation of T cell activation	124	0.751701927411001	2.18452982847923	1.42619333338234E-07	7.36685608329811E-06	6.57643693338933E-06	2127	tags=38%, list=10%, signal=34%	16149/14960/16859/93695/14961/60533/16768/16792/20555/12524/16362/12394/14190/171285/19260/14991/15507/15170/240754/12505/16453/74048/26365/100043314/12399/16184/237256/12519/21803/18782/69769/22724/230979/12477/20371/16854/19255/208154/229473/15223/12703/16963/242202/16190/15216/26971/243910
BP	GO:0002711	positive regulation of T cell mediated immunity	68	0.833305188749628	2.23485647971343	1.46920248839335E-07	7.56284646439169E-06	6.75139873069321E-06	1924	tags=49%, list=9%, signal=44%	14972/15015/15019/14964/58185/15018/12010/100529082/19264/15039/21355/15042/15024/14991/18439/216799/74131/15006/16182/16160/630294/16177/16176/18950/20371/15007/14990/22030/667977/14462/268564/16963/240354
BP	GO:0032647	regulation of interferon-alpha production	28	0.909469216046278	2.14452743890642	1.64830552503097E-07	8.43551820703033E-06	7.53043806770773E-06	603	tags=46%, list=3%, signal=45%	54123/20846/17472/230073/71586/170743/78781/142980/171285/64685/81897/19260/21898
BP	GO:0002495	antigen processing and presentation of peptide antigen via MHC class II	20	0.938179027317762	2.08998363671979	1.65003437597324E-07	8.43551820703033E-06	7.53043806770773E-06	881	tags=75%, list=4%, signal=72%	16149/14960/13040/14961/14127/13034/65972/54445/14130/83433/66824/14998/15002/15001/14999
BP	GO:0070374	positive regulation of ERK1 and ERK2 cascade	217	0.672962671396452	2.02822876533407	1.72297756264322E-07	8.77836486523482E-06	7.83649935084002E-06	1536	tags=25%, list=7%, signal=23%	16149/20304/12266/20302/93695/19264/16175/20293/20296/233571/83433/12978/171285/15894/20306/12273/19260/12504/327957/66824/24088/12505/20307/18829/12633/21898/107607/12767/20308/24047/14456/20305/24064/21687/11600/70086/21803/20299/11491/319430/16542/19229/27218/16176/20290/76954/101540/11816/18186/14538/12778/20303/384009/20300
BP	GO:0035455	response to interferon-alpha	23	0.927428787000414	2.11307375724482	1.73072080128252E-07	8.78782317059369E-06	7.84494283717747E-06	1106	tags=61%, list=5%, signal=58%	15957/21822/15959/66141/19106/15958/69550/80876/14456/15976/68713/26362/213002/22038
BP	GO:0002275	myeloid cell activation involved in immune response	97	0.773137833901601	2.18342662573235	1.80946832790956E-07	0.0000091565231183166	0.0000081740835080589	1334	tags=38%, list=6%, signal=36%	14127/22177/17096/16414/19354/70110/94176/16409/12523/14824/14728/83433/171285/17916/17874/64685/22320/380732/11745/19204/15368/56743/13421/13051/66824/18124/12229/20963/16797/216161/14389/20619/27218/15227/12772/22040/19215
BP	GO:0032612	interleukin-1 production	108	0.755586668390025	2.16343341924816	1.8183904381376E-07	9.17058529071558E-06	8.18663689431793E-06	1182	tags=34%, list=6%, signal=33%	229898/16859/20302/381308/22177/12363/17951/12370/18854/83433/171285/383619/12362/11829/15507/18439/13051/66824/24088/216799/11433/226695/26365/217203/21898/107607/13610/13653/24047/12774/14456/21929/69146/20848/66222/21926/16176
BP	GO:0050672	negative regulation of lymphocyte proliferation	89	0.781331388358593	2.17074440953942	1.82968484470987E-07	9.19647655280437E-06	8.20975018041007E-06	1240	tags=33%, list=6%, signal=31%	14960/16859/93695/14961/60533/22177/17096/16792/20555/12524/16331/14130/171285/14991/15170/12505/74048/26365/12142/12229/16184/237256/12519/21803/18782/22724/230979/12477/20371
BP	GO:0022408	negative regulation of cell-cell adhesion	194	0.688372543544262	2.06484664967427	1.85366877372318E-07	9.28576089065087E-06	8.28945484822869E-06	2127	tags=32%, list=10%, signal=29%	16149/14960/16859/93695/14961/60533/16768/16792/20555/12524/16362/12394/14190/18753/171285/19260/14991/15507/15170/240754/12505/16453/100182/74048/26365/100043314/16181/12399/21929/16184/237256/12519/21803/18782/12527/27205/69769/22724/230979/12477/16842/11555/20371/16854/20300/19255/208154/20720/229473/15223/16449/232341/16452/12703/22408/16963/18128/242202/16190/15216/26971/243910
BP	GO:0001934	positive regulation of protein phosphorylation	800	0.525526239411242	1.62008929922785	1.86905125819917E-07	9.33150407438035E-06	8.33029006470745E-06	2936	tags=24%, list=14%, signal=21%	16019/16149/20304/12575/12266/16859/14599/547253/93695/80285/19106/19264/17096/14129/56742/231633/12524/18173/12501/83433/12978/18753/15894/21937/81897/30955/74568/15163/11629/21813/12504/18439/13051/21812/13805/65964/17969/12505/19225/21682/26365/21897/16002/320207/21898/17873/14102/20963/12767/13653/16194/16797/24047/16818/16181/74055/12444/14456/16878/11652/16543/22370/22041/26382/26401/16168/…
BP	GO:0050764	regulation of phagocytosis	108	0.754925283564153	2.16153970924091	1.91472763151177E-07	9.52768469440255E-06	8.50542168945227E-06	1969	tags=36%, list=9%, signal=33%	16186/12266/14127/19264/14129/105855/20296/94176/13057/18173/14131/16185/14130/83433/19128/15162/66824/24088/56644/20963/246746/14456/16168/12798/21803/12263/22038/21926/16398/16176/17289/16410/106572/668101/56792/14461/14694/72836/11891
BP	GO:0002367	cytokine production involved in immune response	103	0.773328051133	2.19712841120441	2.04448475909806E-07	0.0000101395576358192	9.05164436096571E-06	1375	tags=38%, list=6%, signal=36%	16149/230073/58185/12010/14127/16792/210808/18173/142980/81897/14991/15368/327957/24088/216799/16453/74048/74131/18124/21898/225825/16182/14456/21687/11600/21938/21803/84544/16160/21926/230979/27218/16177/16176/12772/20371/73914/16174/56200
CC	GO:0034705	potassium channel complex	91	-0.523076946237483	-2.17586812873372	2.2495930496546E-07	0.0000111198427302132	9.92675078725245E-06	6303	tags=57%, list=30%, signal=40%	16531/23859/16490/16538/60613/241528/66658/16500/226922/12315/66733/16539/14807/268345/20927/16509/12313/110637/16508/16492/16536/20614/13385/13483/229715/80334/14805/14802/66797/241794/16511/20907/16497/80906/15165/16519/13043/12314/15166/16526/16528/382571/16521/58802/74610/16499/70357/16493/16498/16510/14806/16533
BP	GO:0032102	negative regulation of response to external stimulus	376	0.604955356579101	1.85747718528217	2.2601646722721E-07	0.0000111352271378475	9.94048454089451E-06	1959	tags=22%, list=9%, signal=21%	55985/16859/13011/547253/434341/21354/12258/20821/80861/20293/93694/21355/14190/14824/14130/13162/18753/171285/56045/21937/64685/19128/14991/11629/13051/22695/235505/12505/216799/11433/12490/74748/26365/16643/16002/12142/231712/217835/23871/21929/16365/16184/18792/13482/21938/27052/16641/12527/12702/69769/319430/84544/16160/21930/21926/12562/15227/17381/11555/20371/20723/73914/20440/22040/232345/…
BP	GO:0032611	interleukin-1 beta production	89	0.778626499603061	2.16322951607426	2.38489177880336E-07	0.0000117110738401239	0.0000104545463710701	1182	tags=37%, list=6%, signal=35%	229898/20302/381308/22177/12363/17951/12370/18854/83433/383619/12362/11829/15507/18439/13051/66824/24088/216799/11433/226695/217203/21898/107607/13610/13653/24047/12774/21929/69146/20848/66222/21926/16176
BP	GO:0070664	negative regulation of leukocyte proliferation	95	0.77856289265494	2.19523966358929	2.40592189035549E-07	0.0000117756072063039	0.0000105121556969458	1240	tags=32%, list=6%, signal=30%	14960/16859/93695/14961/60533/22177/17096/16792/20293/20555/12524/16331/14130/171285/14991/15170/12505/74048/26365/12142/12229/16184/237256/12519/21803/18782/22724/230979/12477/20371
BP	GO:0097190	apoptotic signaling pathway	600	0.550226352230315	1.69457455288599	2.48814931892825E-07	0.0000121382656970461	0.0000108359031226803	1994	tags=19%, list=9%, signal=17%	16149/12575/76933/13032/52668/245527/19264/16175/22177/12364/22035/60599/12363/12370/16409/97165/13036/142980/12501/18854/21933/74041/18753/20612/15894/21937/66940/12047/12051/15507/15368/16819/18024/18439/13051/21812/12487/66824/12505/11910/16453/19225/57913/27280/12633/68048/56312/16403/14102/12507/12046/53313/16818/170755/12399/11783/21929/22029/170799/13198/67941/21938/21803/29810/17000/12028…
BP	GO:0032607	interferon-alpha production	32	0.895662513041628	2.14832813259076	2.52993456181114E-07	0.0000123019098171716	0.0000109819892173938	603	tags=41%, list=3%, signal=40%	54123/20846/17472/230073/71586/170743/78781/142980/171285/64685/81897/19260/21898
BP	GO:0070371	ERK1 and ERK2 cascade	330	0.610135756898649	1.87676305956976	2.54429217535535E-07	0.0000123315563615924	0.0000110084548667118	1671	tags=22%, list=8%, signal=20%	16149/20304/12266/20302/93695/19264/16175/17096/20293/20296/233571/13036/83433/12978/171285/15894/20306/12273/19260/12504/327957/15170/66824/24088/12505/11910/20307/14268/18829/12633/21898/20963/107607/67603/12767/20308/24047/14456/12192/16878/12193/22041/20305/24064/21687/11600/70086/21803/20299/20130/11491/319430/16542/19229/20682/27218/16176/20290/76954/101540/11816/18186/14538/12778/20303/384…
BP	GO:0032608	interferon-beta production	57	0.834428802851298	2.19535908856061	2.56598394733541E-07	0.0000123964428368359	0.0000110663794151818	603	tags=30%, list=3%, signal=29%	54123/230073/71586/80861/72512/170743/78781/97165/16362/142980/64685/81897/19260/384309/66824/24088/21898
BP	GO:0007162	negative regulation of cell adhesion	293	0.629943753388727	1.93137856413928	2.92826174938522E-07	0.0000141009972241363	0.0000125880454150142	2127	tags=27%, list=10%, signal=25%	16149/14960/16859/93695/14961/60533/19264/16768/16792/20555/12524/16362/12394/17390/14190/18753/171285/17916/19260/14991/11815/15507/230379/15170/240754/12505/16453/100182/74048/26365/16852/107321/100043314/16181/12399/21929/16184/237256/67784/11600/12519/21803/18782/17387/12527/27205/69769/22724/230979/17381/12477/16842/11555/20371/16854/140570/14538/18576/20300/19255/208154/20720/229473/15223/1…
BP	GO:0032728	positive regulation of interferon-beta production	36	0.873505515923152	2.13602854680482	2.98614369647913E-07	0.0000142897500165121	0.0000127565461731429	603	tags=36%, list=3%, signal=35%	54123/230073/71586/80861/170743/78781/97165/16362/142980/81897/19260/24088/21898
BP	GO:0045582	positive regulation of T cell differentiation	98	0.777567950834242	2.20124810527679	2.98660370120028E-07	0.0000142897500165121	0.0000127565461731429	1248	tags=34%, list=6%, signal=32%	16149/14960/16186/16859/19264/105855/16362/12394/22778/14991/21813/14998/216799/16197/74048/74131/67596/20963/24047/16818/12399/16184/320404/21803/21950/74734/22724/80859/12772/16842/18950/20371/21940
BP	GO:0002475	antigen processing and presentation via MHC class Ib	34	0.89231551143866	2.16889300112906	3.13322597163112E-07	0.0000149433857202905	0.0000133400507149319	571	tags=38%, list=3%, signal=37%	14972/15015/15019/14964/15018/12010/100529082/15039/21355/15042/15024/14991/15006
BP	GO:0002698	negative regulation of immune effector process	134	0.72364282580625	2.12162095785871	3.52583486440005E-07	0.0000167623130113898	0.0000149638180969845	1325	tags=31%, list=6%, signal=30%	16859/21354/12258/19264/80861/93694/21355/12523/16362/14190/14824/14728/14130/171285/14991/15368/15170/16453/16197/74048/74748/26365/16643/16002/21929/235587/11600/12483/21803/16641/84544/22724/21926/22364/27218/15227/12772/20371/20723/73914/16854/232345
BP	GO:0002504	antigen processing and presentation of peptide or polysaccharide antigen via MHC class II	21	0.929903608957455	2.07793010129697	3.62406697535165E-07	0.0000171746259708094	0.0000153318923669012	881	tags=71%, list=4%, signal=69%	16149/14960/13040/14961/14127/13034/65972/54445/14130/83433/66824/14998/15002/15001/14999
BP	GO:0031348	negative regulation of defense response	216	0.659956585257527	1.98811665618738	0.0000003645544804856	0.0000172011481256849	0.0000153555688547957	1908	tags=27%, list=9%, signal=25%	16859/13011/547253/434341/21354/12258/20821/80861/93694/21355/14190/14824/14130/171285/56045/21937/64685/14991/13051/22695/12505/216799/11433/74748/26365/16643/16002/231712/23871/21929/16365/16184/21938/27052/16641/12702/69769/84544/16160/21930/12562/15227/17381/11555/20371/20723/73914/22040/232345/11816/19255/19645/19219/74136/14462/19015/54131/17127
BP	GO:0002476	antigen processing and presentation of endogenous peptide antigen via MHC class Ib	29	0.899933787641091	2.13099246969605	3.66423171487661E-07	0.0000172011481256849	0.0000153555688547957	571	tags=41%, list=3%, signal=40%	14972/15015/15019/14964/15018/100529082/15039/21355/15042/15024/14991/15006
BP	GO:0002484	antigen processing and presentation of endogenous peptide antigen via MHC class I via ER pathway	29	0.899933787641091	2.13099246969605	3.66423171487661E-07	0.0000172011481256849	0.0000153555688547957	571	tags=41%, list=3%, signal=40%	14972/15015/15019/14964/15018/100529082/15039/21355/15042/15024/14991/15006
CC	GO:0036064	ciliary basal body	176	-0.429823287605652	-1.94987076740683	3.7848781758981E-07	0.0000177118060845789	0.0000158114362999076	6484	tags=44%, list=31%, signal=31%	67661/67378/104831/12544/620631/93687/52028/11651/75732/70235/68475/320234/76816/74256/109065/244608/111173/103733/73739/52906/74410/75429/12009/245866/69697/66573/21821/18536/243538/436062/16579/104346/69325/67046/232944/13191/27078/19893/17349/73873/78933/74694/237222/76260/70892/77609/100503311/68099/23988/72507/104871/105833/73916/68259/74405/264134/99167/319953/76670/237930/382253/234854/788…
BP	GO:0032945	negative regulation of mononuclear cell proliferation	90	0.777661931498256	2.15936552941621	3.88497739543037E-07	0.0000181234195496827	0.0000161788861270225	1240	tags=32%, list=6%, signal=30%	14960/16859/93695/14961/60533/22177/17096/16792/20555/12524/16331/14130/171285/14991/15170/12505/74048/26365/12142/12229/16184/237256/12519/21803/18782/22724/230979/12477/20371
MF	GO:0045236	CXCR chemokine receptor binding	15	0.947399559279821	1.99897717530299	3.93708632713671E-07	0.0000183005874935903	0.0000163370450209323	138	tags=27%, list=1%, signal=27%	55985/15945/17329/56066
CC	GO:0098982	GABA-ergic synapse	105	-0.497400199747369	-2.11284827688829	3.94747399044485E-07	0.0000183005874935903	0.0000163370450209323	8203	tags=76%, list=39%, signal=47%	29873/15550/100042150/13491/54126/245450/13869/386750/14432/12725/243621/107065/16438/76965/14397/50791/26875/13138/108073/54393/14658/12801/18189/14394/111173/14251/238988/170571/13837/13016/14401/60596/67972/11941/12290/244682/13640/116838/22348/16508/14402/12034/229706/18795/245537/219228/268566/12261/320772/14395/18479/19277/64051/18673/243616/242425/74762/18191/54525/110886/236915/216963/115…
MF	GO:0034987	immunoglobulin receptor binding	17	0.943407996407972	2.05101429178783	4.00374555473027E-07	0.0000185039980312735	0.0000165186308368536	269	tags=47%, list=1%, signal=47%	16019/16069/619916/629884/674018/195176/434609/14131
BP	GO:0034121	regulation of toll-like receptor signaling pathway	65	0.821164643182387	2.19326532124998	4.28302683934803E-07	0.0000197336495857368	0.0000176163482086244	1312	tags=32%, list=6%, signal=30%	20128/54123/58185/17096/83490/16364/70110/13057/16362/142980/81897/19260/71398/24088/21897/246746/21929/16365/73914/226421/100561
BP	GO:0033627	cell adhesion mediated by integrin	70	0.804739054854737	2.17393021863794	4.46225250980346E-07	0.0000204961555281065	0.0000182970418701577	1781	tags=41%, list=8%, signal=38%	55985/20304/17096/16414/105855/12501/234839/15894/16419/16401/230379/15170/107321/16403/20963/108101/16878/22370/18792/13482/16402/11491/27205/16398/13636/16410/70839/232341/16421
BP	GO:0070372	regulation of ERK1 and ERK2 cascade	310	0.621610738724815	1.90800081027672	4.53907488000076E-07	0.000020785064358482	0.0000185549525285146	1556	tags=21%, list=7%, signal=19%	16149/20304/12266/20302/93695/19264/16175/17096/20293/20296/233571/83433/12978/171285/15894/20306/12273/19260/12504/327957/15170/66824/24088/12505/11910/20307/14268/18829/12633/21898/20963/107607/67603/12767/20308/24047/14456/16878/20305/24064/21687/11600/70086/21803/20299/20130/11491/319430/16542/19229/27218/16176/20290/76954/101540/11816/18186/14538/12778/20303/384009/20300/319520/19255
BP	GO:0001539	cilium or flagellum-dependent cell motility	139	-0.45717219111334	-2.01633363647252	4.67984945988638E-07	0.0000212990221759707	0.0000190137657773304	3189	tags=32%, list=15%, signal=28%	213402/252967/66722/21336/77609/74052/75564/73616/20322/381290/226162/70918/105833/73412/74405/320277/69306/110082/70426/319953/207607/100048534/227736/67077/224661/212670/241116/51938/24084/110084/104111/21334/104362/21645/242253/54562/21338/69329/50525/71840/226265/102774/71877/66793/71233
BP	GO:0060285	cilium-dependent cell motility	139	-0.45717219111334	-2.01633363647252	4.67984945988638E-07	0.0000212990221759707	0.0000190137657773304	3189	tags=32%, list=15%, signal=28%	213402/252967/66722/21336/77609/74052/75564/73616/20322/381290/226162/70918/105833/73412/74405/320277/69306/110082/70426/319953/207607/100048534/227736/67077/224661/212670/241116/51938/24084/110084/104111/21334/104362/21645/242253/54562/21338/69329/50525/71840/226265/102774/71877/66793/71233
BP	GO:0051090	regulation of DNA-binding transcription factor activity	408	0.589183054737296	1.81266212273877	4.78764216224229E-07	0.0000217233806072805	0.0000193925931127779	2312	tags=25%, list=11%, signal=22%	20128/230073/434341/19106/245527/20821/217069/319236/16414/667823/209387/671535/72512/12523/142980/14130/171285/15894/17874/81897/11745/15162/383619/15163/14747/15368/74735/13051/12335/11746/66824/24088/216799/14283/12633/56312/21898/74039/20963/434218/107607/16182/14456/21929/16365/22029/381810/170799/13198/21803/20848/76681/19697/19766/18712/18605/21926/268749/16176/74343/20371/73914/226421/179…
BP	GO:0002763	positive regulation of myeloid leukocyte differentiation	67	0.807914131603149	2.15821373051992	4.85773860654964E-07	0.0000219746430056282	0.0000196168965738177	1719	tags=39%, list=8%, signal=36%	16149/20304/20302/22177/12370/16409/12394/83433/12978/22778/15163/12504/14281/12192/16878/723814/21803/12977/19766/16160/21926/16842/14159/19645/16187/12349
BP	GO:2000404	regulation of T cell migration	46	0.844476309554061	2.13022851325995	4.92607727467779E-07	0.00002221645968471	0.0000198327677842013	1216	tags=30%, list=6%, signal=29%	55985/15945/20304/16859/76088/16401/11815/11629/66824/18829/11491/230979/13601/12772
BP	GO:0002702	positive regulation of production of molecular mediator of immune response	105	0.750780176583139	2.13912223901278	5.02781833787026E-07	0.0000226070096830504	0.0000201814141272789	2141	tags=39%, list=10%, signal=35%	16149/230073/58185/12010/14127/19264/16792/12493/69816/81897/19260/14991/20852/327957/12487/24088/216799/26365/74131/18124/21898/225825/16182/21687/21803/230979/16177/16176/56200/15458/18106/21939/22030/14462/16963/240354/56708/214855/16190/60505/22163
CC	GO:0098797	plasma membrane protein complex	544	0.552736477098805	1.70206234508439	5.17703081255092E-07	0.0000232080228137418	0.0000207179421801469	1710	tags=15%, list=8%, signal=14%	16019/16149/14960/14972/15015/12502/13058/14964/15018/12010/14961/14127/18414/17096/16414/13057/12370/16409/16411/12501/13162/12518/16408/15985/16419/16401/11440/14991/17972/17970/14676/15170/21812/22329/17969/24088/14998/26365/21897/108043/15006/20391/12633/16403/14102/20963/16194/16182/14710/15002/242341/22029/22041/54519/27027/15001/14999/16402/19766/227485/19229/18858/16398/12562/268749/12511…
CC	GO:0099699	integral component of synaptic membrane	225	-0.388159142294674	-1.8395923618026	5.56137302424095E-07	0.0000248563402712183	0.0000221894051329626	6381	tags=52%, list=30%, signal=37%	108073/54393/16531/243499/16490/107831/54377/11496/20273/12801/13838/216028/233067/18189/231602/14394/330814/11514/16524/19280/15551/170571/192198/64085/170483/14401/18386/67972/242443/11941/13176/12300/12290/24046/13643/11441/246317/69017/18441/110637/16508/231252/16416/14402/23792/19268/12558/16492/11553/192167/11444/58235/245537/20527/219228/14799/66673/54376/331461/15558/99633/14395/18390/192…
CC	GO:0005930	axoneme	130	-0.455889809297328	-2.02397850691305	5.58883587105054E-07	0.0000249045199650873	0.0000222324154367635	2367	tags=30%, list=11%, signal=27%	72507/216618/105000/104871/19087/105833/73916/73412/16568/74362/74405/110082/69281/207607/74407/76670/237806/78802/17152/100048534/385668/72569/381933/51938/74665/110084/330355/244653/242253/68870/69329/50525/71877/212892/110083/66793/67443/381917/627872
BP	GO:0071677	positive regulation of mononuclear cell migration	65	0.818610516327059	2.18644345196423	5.72112652417432E-07	0.0000254181478431174	0.0000226909341466313	1934	tags=38%, list=9%, signal=35%	55985/15945/20304/16859/20296/76088/16401/11629/66824/18829/14456/21803/11491/19229/19141/230979/27218/20290/12772/16854/20303/12458/232341/16963/12913
BP	GO:0032609	interferon-gamma production	123	0.728816986800318	2.11672143864158	5.97172177056316E-07	0.0000264527782169041	0.000023614554932166	2256	tags=42%, list=11%, signal=38%	16859/60533/16792/170743/15900/18173/142980/12394/12501/171285/30925/81897/19260/12051/14991/12481/27060/66824/74048/74131/100038882/16428/21898/225825/16182/12399/14456/27007/13198/26362/12475/21950/84544/16160/21926/27218/16177/16176/12772/20371/21940/72049/16174/18106/50931/14462/16963/214855/60505/21946/18176/56532
BP	GO:0019730	antimicrobial humoral response	140	0.724877131556688	2.13849443838013	6.55239228496409E-07	0.0000289390863993917	0.0000258340972680303	1292	tags=16%, list=6%, signal=15%	55985/16069/15945/17329/12010/56066/20296/319184/20568/100034251/12051/13236/24047/78416/16365/22041/319185/20299/68024/11727/20290/16854
CC	GO:0042611	MHC protein complex	18	0.938844490901653	2.06187609240484	6.63634441555845E-07	0.000029223406913114	0.00002608791190839	881	tags=78%, list=4%, signal=75%	16149/14960/14972/15015/14964/15018/12010/14961/14991/14998/15006/15002/15001/14999
BP	GO:0050691	regulation of defense response to virus by host	46	0.841989033425743	2.12395425018241	0.0000006658482661916	0.0000292346556403182	0.0000260979537151259	1205	tags=33%, list=6%, signal=31%	20304/20846/230073/209200/80285/72512/78781/18854/383619/19260/66824/16168/16160/16176/17381
BP	GO:0042102	positive regulation of T cell proliferation	99	0.758521625219283	2.14991888328124	6.81229389428781E-07	0.00002982226488385	0.0000266225160369451	2535	tags=51%, list=12%, signal=45%	20304/60533/19264/16175/105855/12524/12501/171285/320484/16408/19260/11629/21813/12504/22329/12487/66824/16453/26365/16002/74131/20963/24047/16184/16168/12519/50723/21950/16160/24099/27218/12511/16176/12772/18950/20371/12721/72049/16008/18106/50931/14732/16963/60505/547431/16000/27050/22034/16173/16195
BP	GO:0002718	regulation of cytokine production involved in immune response	82	0.785268662556661	2.17727874912238	6.89797257949494E-07	0.0000301090452241814	0.0000268785265793801	2122	tags=50%, list=10%, signal=45%	16149/230073/58185/12010/14127/16792/142980/81897/14991/15368/327957/24088/216799/16453/74048/74131/18124/21898/225825/16182/21687/11600/21938/21803/84544/21926/230979/27218/16177/16176/12772/20371/73914/56200/22030/14462/16963/240354/214855/15216/60505
MF	GO:0005184	neuropeptide hormone activity	28	-0.697691048673777	-2.27353905789389	7.13173770702485E-07	0.0000310386532042178	0.0000277083932395073	1014	tags=32%, list=5%, signal=31%	14419/225642/381677/18610/27220/22353/83428/18429/11998
BP	GO:0035637	multicellular organismal signaling	146	-0.434050371572237	-1.93203913376172	7.52122550648568E-07	0.0000326386204537262	0.0000291366936695559	4628	tags=38%, list=22%, signal=30%	12300/12290/24046/11441/11735/15171/20271/13506/20536/16508/74868/57785/16536/14799/54376/13483/18479/13492/108015/20191/18212/20265/16511/81905/21960/110880/57440/20541/110876/238871/20269/18213/68667/140723/58226/54140/11606/208188/277328/16521/58802/16493/20274/14167/64378/12293/53321/14654/16392/399548/192775/27220/14806/228139/20272/11998
BP	GO:0042116	macrophage activation	96	0.75843649118988	2.13840455066219	7.65252403634095E-07	0.0000331121387868109	0.0000295594063463239	1829	tags=39%, list=9%, signal=35%	16859/13011/12259/13032/22177/70110/16409/12523/18173/142980/14824/83433/171285/12273/64685/81897/12362/11629/18783/13051/24088/217203/21897/21898/20963/216161/15979/59027/74637/107817/21926/22040/12606/21899/21825/16452/56792
CC	GO:0032838	plasma membrane bounded cell projection cytoplasm	172	-0.421725371265996	-1.90711701734079	7.69323568423306E-07	0.0000331920873682749	0.0000296307769280166	4264	tags=37%, list=20%, signal=30%	16570/19084/17427/16579/104346/22153/54633/13426/13193/13385/64436/66722/19387/76192/18390/77609/75564/16589/16497/72507/216618/105000/104871/19087/105833/73916/73412/16568/74362/74405/110082/69281/207607/74407/76670/382253/15444/237806/78802/17152/26395/100048534/385668/72569/381933/51938/74665/110084/57436/330355/244653/242253/68870/69329/50525/71877/14806/212892/110083/66793/67443/381917/627872
BP	GO:0032649	regulation of interferon-gamma production	109	0.745124521704535	2.13604526822817	7.8141892810359E-07	0.0000336167774026812	0.0000300099002875518	2256	tags=44%, list=11%, signal=40%	16859/60533/16792/170743/15900/18173/142980/12394/12501/171285/30925/81897/19260/12051/14991/12481/66824/74048/74131/100038882/21898/225825/16182/14456/27007/13198/26362/12475/21950/84544/16160/21926/27218/16177/16176/12772/20371/21940/72049/18106/50931/14462/16963/214855/60505/21946/18176/56532
BP	GO:0071347	cellular response to interleukin-1	79	0.784055769575514	2.15539717101362	8.0257319369268E-07	0.0000344276225156446	0.0000307337466187215	1677	tags=39%, list=8%, signal=36%	20304/20302/58203/16175/20293/20296/16362/20306/17874/66824/20307/14268/18829/20308/13653/24047/16181/16365/20305/20299/19697/15586/16177/16176/20290/73914/69922/20210/20303/20300/21939
BP	GO:0061024	membrane organization	693	0.533090666168809	1.64391586080247	8.40334854933967E-07	0.0000359441796975767	0.0000320875863775118	1615	tags=12%, list=8%, signal=11%	16019/619916/629884/674018/67775/195176/434609/17858/209086/12266/14127/19264/14129/16792/16414/17857/105855/19354/94176/16409/668218/14131/14130/83433/18828/18753/270084/22320/11629/18783/18439/170829/93675/20973/11303/232201/26570/20391/15277/17886/228432/12767/14456/11652/380795/208263/104156/16061/16534/20848/12527/12028/69028/13400/74734/22038/20619/18858/11982/22059/16398/259300/27218/24163…
BP	GO:0034612	response to tumor necrosis factor	183	0.689208186636911	2.0658459248016	8.59555678818301E-07	0.0000366612776382846	0.0000327277440416231	2051	tags=31%, list=10%, signal=28%	20304/20846/20302/66102/16792/20293/12363/20296/12370/16362/20306/21937/383619/12362/18024/22695/66824/11796/20307/18829/20963/20308/24047/14456/12192/16365/12193/22029/20305/20299/19697/11491/19766/19229/12475/23887/21926/22059/20290/11797/20528/20303/20300/19255/14528/22033/18035/21939/12606/21873/56449/22030/16452/16963/18518/110829
BP	GO:0002285	lymphocyte activation involved in immune response	200	0.674552512881434	2.02449102658952	8.62210150541307E-07	0.0000366697240093465	0.0000327352841681	2166	tags=32%, list=10%, signal=29%	16149/16859/14127/19264/17079/18826/16364/16362/18173/18985/17085/14190/171285/15894/16408/30925/12051/14991/20852/234779/12487/216799/16453/16852/21898/16194/16182/24047/21929/235587/54519/50723/21803/20848/19229/16160/12478/11977/22724/80859/22059/12772/16842/20371/12721/16854/100561/17474/210293/18106/12458/17305/321019/19219/21939/50931/14462/74732/240354/11891/56708/16190/60505/243910/21946
BP	GO:0032652	regulation of interleukin-1 production	96	0.757079014434398	2.13457715772282	8.75287228668586E-07	0.0000371201356521723	0.0000331373693628717	1128	tags=35%, list=5%, signal=34%	16859/20302/381308/22177/12363/17951/12370/18854/83433/171285/383619/12362/11829/15507/18439/13051/66824/24088/216799/11433/226695/26365/21898/107607/13610/13653/24047/12774/14456/21929/69146/20848/66222/21926
CC	GO:0099634	postsynaptic specialization membrane	135	-0.445599302495074	-1.9756714413761	9.01805632147438E-07	0.00003813641494815	0.0000340446080303759	6290	tags=53%, list=30%, signal=37%	23859/245684/243499/54377/11496/20273/216028/233067/14394/19280/192198/64085/170483/14401/18386/242443/11941/13176/12300/13643/11441/246317/216169/16508/231252/14402/19268/12558/11553/192167/11444/245537/14799/66673/54376/13385/331461/14395/19277/13492/272381/14802/241568/14657/81905/70530/12671/12794/108071/80749/22782/14804/14803/53324/110886/140723/11551/229791/65945/110834/19739/23969/14813/1…
MF	GO:0017111	nucleoside-triphosphatase activity	781	0.510436898470521	1.57639898767003	9.34514838060402E-07	0.0000394080155439708	0.0000351797735648073	1375	tags=9%, list=6%, signal=9%	21822/240327/100039796/60440/626578/15944/55932/16145/17472/14469/672511/17858/229898/229900/230073/71586/21354/76074/432555/15953/80861/11857/17857/19354/634650/30935/21355/236573/17916/14468/620913/229003/14676/11303/12495/246177/217262/225594/17454/17886/13627/15511/53313/54204/14710/76408/227612/21973/11854/193740/100048658/77987/320790/17220/20130/231932/67844/74734/226422/18858/11977/11982/…
BP	GO:0050766	positive regulation of phagocytosis	79	0.782535751837626	2.15121858824022	9.47552300167666E-07	0.0000398452415124026	0.0000355700878283844	1969	tags=38%, list=9%, signal=35%	16186/12266/14127/19264/14129/105855/20296/94176/13057/18173/14131/16185/14130/83433/19128/66824/56644/246746/14456/16168/12263/21926/16398/16176/17289/106572/668101/56792/14461/11891
BP	GO:0031663	lipopolysaccharide-mediated signaling pathway	51	0.832886738222496	2.14095842370589	9.65164652905874E-07	0.0000404718481420755	0.0000361294633524198	1182	tags=41%, list=6%, signal=39%	20304/20846/17084/17079/17096/20293/12523/83433/17874/19260/327957/17087/12142/21898/21929/16365/21803/12475/21926/12511/16176
BP	GO:0032648	regulation of interferon-beta production	55	0.823084703405133	2.16722186956063	9.75434947506023E-07	0.0000407879352839493	0.0000364116362536525	603	tags=27%, list=3%, signal=27%	54123/230073/71586/80861/170743/78781/97165/16362/142980/64685/81897/19260/66824/24088/21898
CC	GO:0030670	phagocytic vesicle membrane	23	0.914493404637843	2.08360150299371	9.92108862021488E-07	0.0000413692767940133	0.0000369306033319378	452	tags=43%, list=2%, signal=43%	14972/15019/14964/21354/15018/12010/18173/21356/11745/27060
BP	GO:0060337	type I interferon signaling pathway	40	0.863465466482475	2.13809732489481	1.04274683923069E-06	0.0000432392356000993	0.0000385999268557326	1304	tags=38%, list=6%, signal=35%	54123/66141/20846/434341/246728/58203/20847/56045/17874/80876/15976/68713/213002/17381/22040
BP	GO:0071357	cellular response to type I interferon	40	0.863465466482475	2.13809732489481	1.04274683923069E-06	0.0000432392356000993	0.0000385999268557326	1304	tags=38%, list=6%, signal=35%	54123/66141/20846/434341/246728/58203/20847/56045/17874/80876/15976/68713/213002/17381/22040
BP	GO:0019886	antigen processing and presentation of exogenous peptide antigen via MHC class II	15	0.94066670070311	1.98477109879857	1.08168598244251E-06	0.0000447296630080381	0.0000399304404074126	881	tags=80%, list=4%, signal=77%	16149/14960/13040/14961/14127/13034/65972/54445/14130/14998/15001/14999
BP	GO:0033077	T cell differentiation in thymus	94	0.758270392773677	2.12547421063499	1.10352284068835E-06	0.0000455065993530266	0.0000406240161765469	2286	tags=38%, list=11%, signal=34%	16149/16186/12502/12010/19264/16175/94176/16658/12501/12487/14998/16197/67596/14102/12192/12193/320404/11491/107817/12571/22059/16176/20371/19255/12458/229473/12500/15223/14462/22408/268564/243910/73902/21423/56532/11501
BP	GO:0048872	homeostasis of number of cells	347	0.603881773040144	1.86168043664863	1.14490258890131E-06	0.0000470829362179579	0.0000420312216195174	2256	tags=25%, list=11%, signal=23%	16149/20846/12010/14127/20375/17096/105855/20296/16409/97165/16658/16331/14728/14130/80885/22778/15163/15368/18439/27060/22695/12505/16453/16197/12628/26365/26570/74131/100038882/20849/14102/16797/20044/23871/12192/21929/16184/320404/26362/21803/18707/20848/12028/12977/11491/107817/12571/24099/20682/14256/12772/20371/12721/17289/100561/104271/53945/16909/72049/18733/230257/54324/76044/213439/2102…
BP	GO:2000403	positive regulation of lymphocyte migration	39	0.865008979381536	2.13083657110015	1.16494205946839E-06	0.0000477754259992969	0.0000426494114310867	1216	tags=33%, list=6%, signal=31%	55985/15945/20304/16859/76088/16401/11629/66824/18829/11491/19229/230979/12772
BP	GO:0002486	antigen processing and presentation of endogenous peptide antigen via MHC class I via ER pathway, TAP-independent	28	0.896241044555474	2.1133354246765	1.19851736763802E-06	0.0000490177185317817	0.0000437584134803095	571	tags=39%, list=3%, signal=38%	14972/15015/15019/14964/15018/100529082/15039/15042/15024/14991/15006
BP	GO:0032677	regulation of interleukin-8 production	69	0.800056448734636	2.15218329978722	1.22967373503668E-06	0.0000501545615208401	0.0000447732800850282	1710	tags=42%, list=8%, signal=39%	16149/230073/19264/170743/142980/17874/81897/19260/12051/12481/11746/66824/24088/21897/21898/20963/107607/13198/20848/19697/19766/319430/12475/21926/16176/101540/18106/19219/21899
BP	GO:0002444	myeloid leukocyte mediated immunity	101	0.745943733427193	2.1106203736539	1.26776868587361E-06	0.0000515674412608207	0.0000460345663650075	1853	tags=36%, list=9%, signal=33%	230073/12266/14127/22177/17096/14129/16414/19354/16409/12523/14131/17916/17874/22320/380732/11745/19204/15368/56743/13421/17969/18124/12229/20963/16797/14389/20619/15227/12772/19215/56200/14159/17101/56792/14461/74732
CC	GO:0097014	ciliary plasm	132	-0.454698226529312	-2.00444250198066	1.30653896264105E-06	0.0000530000370497433	0.0000473134532809944	2367	tags=30%, list=11%, signal=26%	72507/216618/105000/104871/19087/105833/73916/73412/16568/74362/74405/110082/69281/207607/74407/76670/237806/78802/17152/100048534/385668/72569/381933/51938/74665/110084/330355/244653/242253/68870/69329/50525/71877/212892/110083/66793/67443/381917/627872
BP	GO:0032651	regulation of interleukin-1 beta production	79	0.779246816139959	2.14217718713907	1.38412399414935E-06	0.0000559951300397329	0.000049987190888406	1128	tags=38%, list=5%, signal=36%	20302/381308/22177/12363/17951/12370/18854/83433/383619/12362/11829/15507/18439/13051/66824/24088/216799/11433/226695/21898/107607/13610/13653/24047/12774/21929/69146/20848/66222/21926
CC	GO:0072557	IPAF inflammasome complex	8	0.980108484499621	1.82128954387327	1.48114588145575E-06	0.000059758231671274	0.0000533465344501558	387	tags=75%, list=2%, signal=74%	12364/12363/17951/17948/17952/12362
BP	GO:0071356	cellular response to tumor necrosis factor	163	0.695614710544882	2.07129009597551	1.56313811163342E-06	0.0000628962957694441	0.0000561479032296188	1900	tags=30%, list=9%, signal=28%	20304/20846/20302/16792/20293/12363/20296/16362/20306/21937/383619/12362/18024/22695/66824/11796/20307/18829/20963/20308/24047/14456/12192/16365/12193/22029/20305/20299/19697/11491/19766/19229/21926/22059/20290/11797/20528/20303/20300/19255/22033/18035/21939/12606/21873/56449/22030/16452/16963
BP	GO:0098883	synapse pruning	9	0.973137503059299	1.84148061577381	1.66038899182572E-06	0.0000666298034139096	0.0000594808280603102	289	tags=67%, list=1%, signal=66%	12262/12266/12259/12260/16409/83433
BP	GO:0060294	cilium movement involved in cell motility	132	-0.451111107485728	-1.9886294342115	1.82914635511891E-06	0.0000732050852257777	0.000065350621859194	3189	tags=42%, list=15%, signal=36%	71062/12009/78784/241516/21333/21821/12290/76856/11441/18011/380654/15502/104346/213402/252967/66722/21336/77609/74052/75564/73616/20322/381290/226162/70918/73412/320277/69306/110082/70426/319953/207607/100048534/227736/67077/224661/212670/241116/51938/24084/110084/104111/21334/104362/21645/242253/54562/21338/69329/50525/71840/226265/102774/66793/71233
BP	GO:0002579	positive regulation of antigen processing and presentation	12	0.955319645292559	1.95347259916003	1.86128365751402E-06	0.0000742920920838749	0.0000663209994487122	693	tags=75%, list=3%, signal=73%	16149/14961/21355/18173/83433/66824/18829/107607/24047
BP	GO:2000406	positive regulation of T cell migration	34	0.877906306957306	2.133869489433	1.92925178406953E-06	0.00007679965502024	0.0000685595160317762	1216	tags=35%, list=6%, signal=33%	55985/15945/20304/16859/76088/16401/11629/66824/18829/11491/230979/12772
BP	GO:0032637	interleukin-8 production	74	0.787364726644325	2.15667622483011	2.00231497120958E-06	0.0000794961646016398	0.0000709667064264089	1710	tags=39%, list=8%, signal=36%	16149/230073/19264/170743/142980/17874/81897/19260/12051/12481/11746/66824/24088/21897/21898/20963/107607/13198/20848/19697/19766/319430/12475/21926/16176/101540/18106/19219/21899
BP	GO:0035710	CD4-positive, alpha-beta T cell activation	109	0.735955438228724	2.1097602959826	2.21553196915542E-06	0.000087728013887406	0.0000783153280176115	2127	tags=40%, list=10%, signal=37%	16186/16859/58185/60533/105855/16364/16362/12394/17085/14728/30925/12051/21813/20852/27060/12505/216799/16453/74048/26365/74131/16194/16182/24047/12399/21803/18782/20848/16160/11977/22724/80859/12772/16842/20371/321019/19219/14462/12703/16963/240354/16190/60505/243910
CC	GO:0042734	presynaptic membrane	197	-0.386657275377774	-1.76263266619307	2.27073952945561E-06	0.0000896761896711993	0.0000800544763099638	6421	tags=53%, list=30%, signal=38%	59033/108073/54393/16531/16490/84095/20273/12801/13838/11785/233067/18189/231602/241727/13854/330814/11514/238988/16524/19280/15551/235072/170571/14807/18190/20616/20977/24050/268345/78808/18386/67972/11941/12290/24046/13643/11441/383348/244682/12805/69017/18441/110637/12757/116838/20910/23792/12558/16492/12361/11444/12386/58235/219228/14799/20614/15558/230868/18390/207728/14805/18673/243616/2424…
CC	GO:0098936	intrinsic component of postsynaptic membrane	177	-0.403736023779296	-1.83227855630059	2.30572551916413E-06	0.0000908020316806076	0.0000810595222736851	4925	tags=51%, list=23%, signal=40%	54393/23859/243499/107831/54377/11496/20273/13838/216028/233067/14394/19280/192198/64085/170483/14401/18386/242443/11941/13176/12300/12290/13643/11441/246317/12805/110637/216169/16508/231252/14402/19268/12558/16492/11553/192167/11444/245537/219228/14799/66673/54376/13385/331461/15558/99633/14395/18390/19277/13492/272381/14802/243616/241568/242425/14657/81905/15566/70530/12671/12794/108071/80749/2…
BP	GO:0045058	T cell selection	55	0.814891532787909	2.14564885469444	2.31141291791472E-06	0.0000908020316806076	0.0000810595222736851	915	tags=36%, list=4%, signal=35%	16149/12502/19264/16364/94176/12501/17085/30925/12504/20852/12487/14998/210757/14102/20963/16194/320404/16168/21803/20848
BP	GO:0002548	monocyte chemotaxis	55	0.81428984576415	2.14406458363324	2.35543851211839E-06	0.0000922886774511897	0.0000823866599348495	1959	tags=47%, list=9%, signal=43%	15945/20304/20302/17096/20293/20296/20306/11629/74748/20307/18829/20308/24047/20305/14254/20299/19141/20290/12772/16854/20303/20300/17925/16963/12913/18591
CC	GO:0099146	intrinsic component of postsynaptic density membrane	77	-0.526188231890863	-2.12661682421197	2.36746645493242E-06	0.0000925171184273065	0.0000825905905743852	8430	tags=77%, list=40%, signal=46%	14812/52882/13841/226016/81904/14814/14811/13869/386750/14800/107065/76965/14816/269994/14809/23859/243499/54377/11496/20273/216028/233067/19280/192198/64085/170483/18386/242443/11941/13176/12300/13643/246317/216169/19268/11553/14799/66673/54376/13385/331461/19277/13492/272381/14802/241568/81905/70530/12671/12794/80749/22782/14804/14803/11551/229791/65945/14810/232370
BP	GO:0046634	regulation of alpha-beta T cell activation	103	0.747523944890933	2.1238154945617	2.38870354558387E-06	0.0000931033068628615	0.0000831138845323396	2127	tags=42%, list=10%, signal=38%	16186/16859/14961/60533/19264/105855/16362/12394/12501/320484/22778/19260/21813/12487/12505/216799/16453/74048/26365/74131/12142/20963/24047/12399/320404/12519/21803/16160/22724/80859/230979/12772/18950/20371/18106/208154/14462/12703/16963/240354/16190/15216/243910
BP	GO:0045730	respiratory burst	27	0.894325366917964	2.09603952546282	0.0000024305731781618	0.00009448853230104	0.000084350483650023	533	tags=37%, list=3%, signal=36%	16069/13058/19354/13057/18173/14824/17972/17970/17969/74748
BP	GO:0007259	receptor signaling pathway via JAK-STAT	185	0.664034952481481	1.9958828057527	2.46441856873169E-06	0.0000955554295948744	0.0000853029093100292	1976	tags=21%, list=9%, signal=19%	19109/20304/20846/14599/547253/80285/19264/17096/20847/16154/16362/12978/21937/12051/15163/20852/16453/16155/20849/16194/16818/16878/16168/20848/12702/19229/16160/21926/21936/15458/19255/19219/21939/16187/16452/12703/18128/56708
BP	GO:0001776	leukocyte homeostasis	115	0.739280619424213	2.13784431383721	2.51206122481113E-06	0.0000971503885077216	0.0000867267387676818	1823	tags=38%, list=9%, signal=35%	16149/14127/17096/105855/20296/16409/14728/14130/80885/18439/27060/12505/16453/12628/26365/26570/14102/16797/21929/16184/320404/26362/21803/18707/12028/11491/24099/12772/20371/12721/17289/100561/53945/72049/18733/213439/210293/21935/12044/321019/16187/17260/14732/57916
BP	GO:0097722	sperm motility	125	-0.443986463116599	-1.96670699678497	2.70030190982217E-06	0.000104160482971125	0.0000929846924475689	3189	tags=32%, list=15%, signal=27%	213402/252967/66722/21336/77609/74052/73616/20322/381290/226162/70918/73412/320277/69306/110082/66193/434768/319953/207607/100048534/227736/67077/224661/212670/241116/51938/24084/110084/104111/114602/21334/104362/21645/54562/21338/69329/50525/226265/66793/71233
BP	GO:0062208	positive regulation of pattern recognition receptor signaling pathway	41	0.861644899574105	2.13470098176189	2.74363479396115E-06	0.000105559227330547	0.0000942333599879223	603	tags=37%, list=3%, signal=36%	234311/58185/80861/83490/70110/13057/78781/142980/65221/81897/19260/71398/24088/21897/21898
MF	GO:0048020	CCR chemokine receptor binding	52	0.825587751630849	2.13576054265637	2.76781389747322E-06	0.000106215747715887	0.0000948194397023704	915	tags=29%, list=4%, signal=28%	55985/20304/20846/20302/20293/20296/20306/54199/20307/18829/20308/24047/20305/20299/20848
MF	GO:0004896	cytokine receptor activity	96	0.744886445090584	2.10020032317973	2.97008935152927E-06	0.000113685881640074	0.000101488073388288	1683	tags=35%, list=8%, signal=33%	16149/16186/12986/18414/16154/16185/12983/80901/12984/54199/60504/12504/13051/12505/16197/16155/12766/16172/50498/12767/16194/16182/12774/15976/16184/15979/64095/16160/16177/12772/16174/12778/12458/50931
MF	GO:0030545	receptor regulator activity	531	0.542543624790357	1.67230671641645	3.13145466523242E-06	0.000119555895761099	0.000106728270458588	2022	tags=15%, list=10%, signal=14%	55985/15945/19109/20304/17329/14599/20302/57248/93695/110454/56066/16175/66102/20293/22035/20296/97165/14824/14728/100041546/20306/17067/21857/14727/68662/102545/20750/20307/17069/16002/18829/63986/21949/16994/50498/20308/24047/16181/14456/16878/216616/20305/59027/16168/13482/21803/20299/70045/12977/21950/16160/24099/21926/70031/16176/20290/14256/12162/68119/16854/212108/21948/223631/20210/20303/…
BP	GO:0032732	positive regulation of interleukin-1 production	59	0.80453635070158	2.13489527617215	3.36897628977983E-06	0.000128296117484269	0.00011453071919606	1128	tags=41%, list=5%, signal=39%	16859/20302/381308/22177/12363/17951/12370/171285/383619/12362/15507/18439/66824/24088/216799/226695/21898/107607/13653/24047/12774/69146/20848/21926
BP	GO:0097696	receptor signaling pathway via STAT	190	0.661710152318384	1.98950158677165	3.48667994552885E-06	0.000132440606175203	0.00011823052928993	1976	tags=21%, list=9%, signal=19%	19109/20304/20846/14599/547253/80285/19264/17096/20847/16154/16362/12978/21937/12051/15163/20852/16453/16197/16155/20849/16194/16818/16878/16168/20848/12702/19229/16160/21926/21936/15458/19255/19219/21939/16187/16452/12703/18128/56708
MF	GO:0042803	protein homodimerization activity	663	0.52226452908468	1.61200400750881	3.49800746008356E-06	0.000132533643056161	0.000118313583875656	2103	tags=17%, list=10%, signal=16%	16069/20128/20304/55932/20846/14469/229898/13011/21354/12010/22177/20821/319236/667823/209387/72512/21355/18173/12394/18854/56193/12978/14468/269823/16456/12047/22780/14991/15507/15368/74735/22436/12504/13805/20200/66824/11910/19225/26365/54486/18124/17886/434218/107607/12046/16194/21973/13482/20848/76681/12028/12977/108037/19697/19766/54381/70789/59045/80888/12955/231932/18605/11727/76365/22724/…
BP	GO:0002262	myeloid cell homeostasis	188	0.657571242823482	1.97721424262389	3.52318935132356E-06	0.000133149799079894	0.000118863630080629	1865	tags=26%, list=9%, signal=23%	20846/12010/14127/20375/17096/105855/20296/16409/97165/16658/16331/14728/14130/80885/22778/15163/15368/22695/12505/16453/12628/26570/100038882/20044/23871/12192/320404/26362/18707/20848/12028/11491/107817/12571/12772/20371/17289/100561/16909/230257/76044/19255/19645/16187/14462/16452/14461/13423
BP	GO:0002230	positive regulation of defense response to virus by host	33	0.872949360148975	2.11174648865372	3.58633314851635E-06	0.000135193892022859	0.00012068840420047	487	tags=30%, list=2%, signal=30%	20304/20846/230073/209200/80285/72512/18854/383619/19260/66824
CC	GO:0042824	MHC class I peptide loading complex	14	0.939866777976695	1.95290032926334	3.59749480440264E-06	0.000135273054005347	0.000120759072580505	571	tags=64%, list=3%, signal=63%	14972/15015/14964/21354/15018/12010/21355/21356/15006
CC	GO:0008076	voltage-gated potassium channel complex	78	-0.516508937634118	-2.08686154862868	3.60938654868347E-06	0.000135379202006902	0.0001208538315428	6303	tags=55%, list=30%, signal=39%	16531/23859/16490/16538/60613/241528/16500/226922/12315/66733/16539/268345/16509/12313/16508/16492/16536/20614/13385/13483/229715/80334/66797/241794/16511/20907/16497/80906/15165/16519/13043/12314/15166/16526/382571/16521/58802/16499/70357/16493/16498/16510/16533
BP	GO:0007229	integrin-mediated signaling pathway	96	0.742460893859284	2.09336150430547	3.77826579729197E-06	0.000141358275243044	0.000126191386344061	2334	tags=38%, list=11%, signal=34%	14127/23880/22177/22324/16414/16411/56193/16408/21857/16419/16401/21682/14268/100038882/16403/20963/108101/16797/27027/21894/16402/19229/14389/12512/16398/13731/18186/19303/100169/16410/16421/16407/110829/213119/16776/14191
BP	GO:0046598	positive regulation of viral entry into host cell	11	0.959473379020667	1.9303759109334	3.80823315030038E-06	0.000141768839071531	0.000126557899154227	537	tags=45%, list=3%, signal=44%	16149/20128/20821/12504/16852
BP	GO:0075294	positive regulation by symbiont of entry into host	11	0.959473379020667	1.9303759109334	3.80823315030038E-06	0.000141768839071531	0.000126557899154227	537	tags=45%, list=3%, signal=44%	16149/20128/20821/12504/16852
BP	GO:0002507	tolerance induction	29	0.881507689105713	2.08736050725168	3.83954602830743E-06	0.000142578962961625	0.000127281101645384	1263	tags=59%, list=6%, signal=55%	12267/60533/17096/12524/12394/12501/54167/171285/14991/21813/18566/21929/16365/16184/21803/20371/73914
BP	GO:0032731	positive regulation of interleukin-1 beta production	50	0.824898316790898	2.10734581374238	3.98672560052855E-06	0.000147677021748611	0.000131832169525118	1128	tags=44%, list=5%, signal=42%	20302/381308/22177/12363/17951/12370/383619/12362/15507/18439/66824/24088/216799/226695/21898/107607/13653/24047/12774/69146/20848/21926
BP	GO:0032613	interleukin-10 production	62	0.797645666228137	2.11937679582459	4.17382859082677E-06	0.000154225032682827	0.000137677618446761	1240	tags=40%, list=6%, signal=38%	16859/14127/60533/22177/16364/12523/14130/83433/18753/81897/12051/12487/66824/24088/16453/12490/74048/74131/100038882/21898/20963/100043314/20848/16160/20371
BP	GO:0042119	neutrophil activation	35	0.85704733480574	2.0828756824415	5.00646053384453E-06	0.000184534426788225	0.000164734997682837	1348	tags=49%, list=6%, signal=46%	20304/14127/22177/16414/16409/14824/246256/18753/17916/17874/11745/19204/13421/20963/16168/21926/16174
BP	GO:0033628	regulation of cell adhesion mediated by integrin	44	0.838117024425791	2.09756345702139	5.08809724229896E-06	0.000187081565598618	0.000167008843887749	972	tags=34%, list=5%, signal=33%	55985/20304/17096/105855/12501/234839/230379/15170/107321/20963/108101/16878/18792/13482/27205
CC	GO:0098827	endoplasmic reticulum subcompartment	592	0.520610468841599	1.60112512657286	5.10132833330933E-06	0.000187107197443837	0.000167031725590834	1559	tags=11%, list=7%, signal=10%	21822/240327/100039796/60440/14972/15015/15944/16145/15019/14964/21354/58185/15018/12010/432555/104759/15953/72512/21355/18854/21356/270084/80898/620913/70377/192193/12504/170829/68616/21391/56857/15006/12642/225594/53313/19683/223920/217344/64136/18805/67704/12028/223433/68151/59045/107770/13400/64209/66059/54325/22040/81910/66775/67846/15007/16970/69922/69104/100504285/26427/28193/66552/20652/2…
BP	GO:0032727	positive regulation of interferon-alpha production	23	0.899744097812687	2.04999636411227	5.29878797985593E-06	0.000193873301380611	0.000173071867453499	603	tags=43%, list=3%, signal=42%	54123/20846/230073/71586/170743/78781/142980/81897/19260/21898
BP	GO:0009611	response to wounding	483	0.545513186949098	1.68173424141239	5.38434802188564E-06	0.000196522120466281	0.000175436484254465	2015	tags=21%, list=9%, signal=19%	12575/12266/15442/14127/12258/16175/22177/18826/17096/20296/14580/18173/17390/14824/14728/56193/18753/21857/19128/16456/70720/18783/15368/18024/15170/13805/22695/235505/12505/12490/12628/21682/12495/26365/14268/56644/26570/13713/12633/21898/14595/20963/17886/68169/108101/17312/12767/16948/14456/12192/21929/12193/18792/22371/27027/26401/12798/26362/21803/12527/12028/11491/16542/72043/11977/21926/1…
CC	GO:0099061	integral component of postsynaptic density membrane	71	-0.529269493767563	-2.10673790217317	5.45847953447116E-06	0.000198741908513623	0.000177418102455468	7997	tags=73%, list=38%, signal=46%	81904/14814/14811/13869/386750/14800/107065/76965/14816/269994/14809/243499/54377/11496/20273/216028/233067/19280/192198/64085/170483/18386/242443/11941/13176/12300/13643/246317/19268/11553/14799/66673/54376/331461/19277/13492/272381/14802/241568/81905/70530/12671/12794/80749/22782/14804/14803/11551/229791/65945/14810/232370
BP	GO:0050829	defense response to Gram-negative bacterium	100	0.728191457590926	2.06149158524059	5.51809293236828E-06	0.000200423579791712	0.000178919340565456	1164	tags=19%, list=5%, signal=18%	16019/60440/17105/12010/17476/17951/97165/319184/18173/81897/12504/66824/17110/21898/13236/78416/69146/16160/230979
BP	GO:0002526	acute inflammatory response	106	0.728003911646051	2.07864254929067	0.0000055753540433579	0.000202011857182638	0.000180337205388122	1258	tags=27%, list=6%, signal=26%	20304/12266/14127/16175/14129/14131/14130/15894/30955/13421/11690/216799/19225/14268/56312/14595/12229/20716/16181/12774/18782/20848/20701/22038/21926/12511/16176/20723/64292
BP	GO:0070227	lymphocyte apoptotic process	100	0.727762248439124	2.06027650499552	5.67920231424699E-06	0.000205276349024404	0.000183251436978124	2286	tags=34%, list=11%, signal=30%	16149/20304/12502/60533/17096/76088/12370/20612/18439/12505/16453/16197/26365/14102/18566/243374/16184/12028/19766/22059/18950/20723/21940/16854/13636/12044/14732/209488/60505/243910/22163/320795/56532/11501
BP	GO:0002673	regulation of acute inflammatory response	50	0.818935565248071	2.09211293079622	5.88227544889549E-06	0.000212102917635536	0.000189345556020892	1258	tags=34%, list=6%, signal=32%	20304/12266/14127/14129/14131/14130/30955/13421/11690/216799/19225/12229/12774/18782/21926/16176/64292
BP	GO:2000377	regulation of reactive oxygen species metabolic process	203	0.646437019896942	1.9408863286714	5.90084795861831E-06	0.000212259899581335	0.000189485694752334	1969	tags=25%, list=9%, signal=23%	20128/12575/22177/16414/13057/16409/74096/12257/18753/15894/269823/14991/11629/21813/18024/22436/13051/24088/11796/11433/19225/12490/217203/12633/15277/21898/20963/13627/11652/16365/27007/18792/21803/20848/53881/19766/19229/12955/21926/22059/16176/73389/11797/14528/19219/21899/21825/16452/17127/18591/11891
BP	GO:0019226	transmission of nerve impulse	88	-0.492182587858521	-2.01890215247552	6.36108498526055E-06	0.000228265088124927	0.000203773623262648	4628	tags=45%, list=22%, signal=36%	12300/12290/24046/11441/11735/15171/20271/16508/16536/14799/54376/13483/18479/13492/108015/18212/20265/81905/21960/110880/110876/20269/18213/140723/58226/54140/11606/208188/277328/58802/20274/14167/64378/53321/14654/27220/14806/228139/20272/11998
BP	GO:0042130	negative regulation of T cell proliferation	74	0.774556259118644	2.12159246192537	6.39463581669731E-06	0.00022891876132292	0.000204357161275749	1635	tags=35%, list=8%, signal=33%	14960/16859/93695/14961/60533/16792/20555/12524/171285/14991/15170/12505/74048/26365/16184/237256/12519/21803/18782/22724/230979/12477/20371/208154/229473/15223
BP	GO:0060142	regulation of syncytium formation by plasma membrane fusion	33	0.865802669473843	2.09445797270117	6.81040492658672E-06	0.00024321943718681	0.000217123461018856	581	tags=27%, list=3%, signal=27%	15945/17329/20846/22177/12508/83433/68662/20307/12633
BP	GO:0072593	reactive oxygen species metabolic process	293	0.5994955363941	1.83802573175807	7.00596524273815E-06	0.000249606322538413	0.00022282507215944	1268	tags=18%, list=6%, signal=17%	20128/13058/12575/22177/22324/16414/13057/16409/74096/12257/18753/15894/269823/230784/14991/11629/17972/21813/18024/22436/17970/18439/13051/17969/24088/11796/11433/19225/12490/217203/12633/15277/21898/20963/13627/11652/16365/27007/18792/21803/20848/53881/19766/19229/12955/11977/21926/22059/16176/73389/18438/11797
BP	GO:0043383	negative T cell selection	15	0.925086159742544	1.95189674768242	7.13197748222279E-06	0.000253490856796719	0.000226292819360753	617	tags=47%, list=3%, signal=45%	16149/19264/94176/12501/12487/210757/14102
CC	GO:0005789	endoplasmic reticulum membrane	576	0.526079482160465	1.61817527386082	7.74213555433473E-06	0.000274523989442064	0.000245069223947688	1559	tags=11%, list=7%, signal=11%	21822/240327/100039796/60440/14972/15015/15944/16145/15019/14964/21354/58185/15018/12010/432555/104759/15953/72512/21355/18854/21356/270084/80898/620913/70377/192193/12504/170829/68616/21391/56857/15006/12642/225594/53313/19683/223920/217344/64136/18805/67704/12028/223433/68151/59045/107770/13400/64209/66059/54325/22040/81910/66775/67846/15007/16970/69922/69104/100504285/26427/28193/66552/20652/2…
CC	GO:0043679	axon terminus	190	-0.381539587302758	-1.72200825464349	7.87282055270089E-06	0.000278496363058575	0.000248615385874765	4306	tags=34%, list=20%, signal=28%	69017/11826/18751/110637/22348/14415/14645/14402/104069/14718/11553/12922/19276/23980/18645/20510/14805/14802/56183/18212/19275/15566/235415/12671/19339/15165/11769/19132/382018/20541/54525/18387/20618/12889/18155/12919/216963/11551/15114/12890/16526/208898/16728/236794/23969/110893/56526/14299/110891/14810/71436/12307/94229/16498/214189/14654/18667/12425/18610/12308/14806/228139/20617/83428/18429
BP	GO:0002218	activation of innate immune response	36	0.841449038328124	2.05763917203296	0.0000083174780705089	0.000293530289920938	0.000262036263214241	790	tags=42%, list=4%, signal=40%	381308/58203/22177/15950/72512/81897/383619/66824/24088/100033459/226695/16643/236312/21898/27007
CC	GO:0043235	receptor complex	410	0.559033486863544	1.7197064098699	8.65725135606667E-06	0.00030480058547963	0.000272097324150457	2123	tags=22%, list=10%, signal=20%	16019/16149/16186/12502/12010/12986/18414/17096/16414/170743/80910/16409/16411/12501/12978/12518/21937/16408/15985/16419/16401/11440/21813/327957/15170/21812/13805/17087/24088/12505/26365/21897/16643/108043/16403/21898/20963/50498/16194/16182/22029/22041/54519/27027/67784/21687/14254/26362/16402/16641/19766/16542/19229/12475/16160/18858/16398/71862/268749/12511/11555/11797/17289/140570/16174/1641…
CC	GO:0098576	lumenal side of membrane	17	0.923651850360687	2.00806348148316	8.69230548371054E-06	0.000305314673554896	0.000272556253681178	96	tags=24%, list=0%, signal=23%	14972/15019/14964/15018
BP	GO:0042267	natural killer cell mediated cytotoxicity	55	0.79916302457389	2.10423493115053	8.80452440839697E-06	0.000308530376451995	0.000275426931085509	2513	tags=51%, list=12%, signal=45%	16859/21354/16768/22324/93694/21355/171285/30925/14991/15170/26365/16643/16002/225825/27007/16641/16160/20723/12721/16174/17101/74732/104709/11891/60505/667281/16783/16173
BP	GO:0042269	regulation of natural killer cell mediated cytotoxicity	42	0.838842328668111	2.08235410620233	9.26225812749636E-06	0.000323810279454955	0.000289067392811793	1348	tags=43%, list=6%, signal=40%	16859/21354/16768/22324/93694/21355/171285/30925/14991/26365/16643/16002/225825/27007/16641/16160/20723/16174
MF	GO:0005539	glycosaminoglycan binding	215	0.633450755839465	1.90828888329643	0.0000101854309777912	0.000355252601954363	0.000317136144069938	1722	tags=19%, list=8%, signal=17%	55985/16069/15945/20304/93695/19264/20296/16409/83433/20306/21813/13805/24088/12505/12628/20307/14268/68169/244864/21826/22370/13179/116701/18782/12111/11504/21930/11727/18542/72043/19934/12162/19944/11816/18186/20720/224224/192187/14178/21825
BP	GO:0002715	regulation of natural killer cell mediated immunity	44	0.829745840922788	2.0766128163636	0.0000104212295862197	0.000362629639307895	0.000323721669884777	1348	tags=43%, list=6%, signal=41%	16859/21354/16768/22324/93694/21355/171285/30925/14991/26365/16643/16002/225825/27007/16641/84544/16160/20723/16174
BP	GO:0002577	regulation of antigen processing and presentation	21	0.903619542505339	2.01919664512018	0.0000106670091991862	0.000370318868198723	0.000330585890971106	868	tags=67%, list=4%, signal=64%	16149/14961/12514/21355/18173/14190/83433/66824/18829/107607/22376/24047/15002/15001
CC	GO:0000323	lytic vacuole	463	0.554529611680677	1.70765268496756	0.0000108327496430383	0.000374331682109436	0.000334168154193142	2077	tags=19%, list=10%, signal=18%	16149/14960/15944/66141/13011/13040/209200/13032/15442/16792/12514/170743/78781/65972/19073/14580/13036/18173/54445/64138/14824/15212/18753/65221/17159/22320/81897/15162/71398/13033/27060/14998/11433/13041/12490/14939/12767/78416/233186/14325/215243/15002/21929/242341/14999/100037283/110006/54381/67963/15211/71279/19141/20619/15586/12512/208795/66857/16176/13038/73649/213053/226421/330260/100561/…
CC	GO:0005764	lysosome	463	0.554529611680677	1.70765268496756	0.0000108327496430383	0.000374331682109436	0.000334168154193142	2077	tags=19%, list=10%, signal=18%	16149/14960/15944/66141/13011/13040/209200/13032/15442/16792/12514/170743/78781/65972/19073/14580/13036/18173/54445/64138/14824/15212/18753/65221/17159/22320/81897/15162/71398/13033/27060/14998/11433/13041/12490/14939/12767/78416/233186/14325/215243/15002/21929/242341/14999/100037283/110006/54381/67963/15211/71279/19141/20619/15586/12512/208795/66857/16176/13038/73649/213053/226421/330260/100561/…
BP	GO:0032757	positive regulation of interleukin-8 production	52	0.810528510662519	2.09680292416096	0.0000115444660106858	0.000398004130733297	0.000355300692099872	1671	tags=44%, list=8%, signal=41%	16149/230073/170743/142980/17874/81897/12481/66824/24088/21897/21898/20963/107607/13198/20848/19697/19766/12475/21926/16176/101540/18106/19219
BP	GO:0002755	MyD88-dependent toll-like receptor signaling pathway	19	0.908317936285587	2.01477053980274	0.000011773351146457	0.000404959875378595	0.000361510127368775	636	tags=53%, list=3%, signal=51%	54123/279572/170743/16362/17874/81897/24088/21897/21898/246746
BP	GO:0002675	positive regulation of acute inflammatory response	30	0.860361406646764	2.04413124082208	0.0000120982637147321	0.000415179036169012	0.000370632833946783	1182	tags=40%, list=6%, signal=38%	20304/12266/14127/14129/14131/30955/11690/19225/12229/12774/21926/16176
BP	GO:0046635	positive regulation of alpha-beta T cell activation	67	0.778315580833246	2.07914592346431	0.0000122354101239543	0.00041892248240915	0.000373974631021876	2127	tags=48%, list=10%, signal=43%	16186/14961/19264/105855/16362/12394/12501/320484/22778/19260/21813/12487/216799/26365/74131/20963/24047/12399/320404/12519/16160/22724/80859/12772/18950/20371/18106/12703/16963/240354/16190/243910
BP	GO:1903901	negative regulation of viral life cycle	28	0.872649369199977	2.05770627941573	0.0000127282207437409	0.000434798350715249	0.000388147114574875	1012	tags=36%, list=5%, signal=34%	16149/66141/217069/69550/80876/384309/17069/66949/68713/213002
BP	GO:0006949	syncytium formation	67	0.777553029945135	2.0771088904028	0.0000127635484008939	0.000435009704403068	0.000388335791288913	1245	tags=28%, list=6%, signal=27%	15945/17329/20846/22177/12508/12450/83433/12362/68662/235505/12505/20307/12633/17886/216161/12527/259300/14256/67220
BP	GO:0042590	antigen processing and presentation of exogenous peptide antigen via MHC class I	9	0.964166549648529	1.82450476522956	0.0000128167903237822	0.000435829261852895	0.000389067415175837	310	tags=78%, list=1%, signal=77%	14972/21354/14127/14129/65972/14131/21356
BP	GO:0043368	positive T cell selection	40	0.83243606223104	2.06126288414602	0.0000130816761957256	0.000443825596022256	0.000396205790999729	1600	tags=45%, list=8%, signal=42%	16149/12502/19264/16364/94176/12501/17085/30925/20852/14998/210757/16194/320404/21803/20848/20371/19255/12500
MF	GO:0019865	immunoglobulin binding	22	0.897072125355139	2.03248811308122	0.000013667359112025	0.000462644754703649	0.000413005767653029	801	tags=41%, list=4%, signal=39%	16069/14127/14129/14131/14130/246256/12504/12482/22371
MF	GO:0042287	MHC protein binding	28	0.872329524854556	2.05695208679125	0.0000137630134975864	0.000463871750539598	0.000414101114248838	790	tags=32%, list=4%, signal=31%	16149/14972/21354/16768/21355/231805/12504/16643/27007
BP	GO:0071622	regulation of granulocyte chemotaxis	56	0.79133477602445	2.08834690341109	0.0000137657546549466	0.000463871750539598	0.000414101114248838	1182	tags=29%, list=6%, signal=27%	16149/20304/12267/105855/19354/20296/12978/12273/14747/18829/24047/13482/12977/319430/27218/16176
CC	GO:0042175	nuclear outer membrane-endoplasmic reticulum membrane network	603	0.516511753597698	1.5925269433802	0.000013866007762209	0.00046619766638346	0.000416177473374979	1559	tags=11%, list=7%, signal=10%	21822/240327/100039796/60440/14972/15015/15944/16145/15019/14964/21354/58185/15018/12010/432555/104759/15953/72512/21355/18854/21356/270084/80898/620913/70377/192193/12504/170829/68616/19225/21391/56857/15006/12642/225594/53313/19683/223920/217344/64136/18805/67704/12028/223433/68151/59045/107770/13400/64209/66059/54325/22040/81910/66775/67846/15007/16970/69922/69104/100504285/26427/28193/66552/2…
BP	GO:0070228	regulation of lymphocyte apoptotic process	76	0.762182819456862	2.09194374985262	0.0000152170007637453	0.000510470533485821	0.000455700129317601	2286	tags=38%, list=11%, signal=34%	16149/20304/12502/60533/17096/76088/12370/20612/18439/12505/16453/16197/26365/18566/243374/12028/22059/18950/20723/21940/16854/13636/12044/14732/209488/243910/22163/56532/11501
MF	GO:0005272	sodium channel activity	43	-0.591038193781615	-2.14821290956394	0.0000157267521074646	0.000526387792511729	0.000469909562616241	6512	tags=67%, list=31%, signal=47%	14809/329064/72821/20273/20277/15168/20266/14807/338370/24046/20271/110637/28240/14805/20265/252972/15165/110880/110876/20269/15166/58226/11418/241118/11419/20274/399548/14806/20272
CC	GO:0071556	integral component of lumenal side of endoplasmic reticulum membrane	13	0.940210636068206	1.9211449623948	0.0000159818751539478	0.000532538911379762	0.000475400703592527	96	tags=31%, list=0%, signal=31%	14972/15019/14964/15018
CC	GO:0098553	lumenal side of endoplasmic reticulum membrane	13	0.940210636068206	1.9211449623948	0.0000159818751539478	0.000532538911379762	0.000475400703592527	96	tags=31%, list=0%, signal=31%	14972/15019/14964/15018
BP	GO:0002720	positive regulation of cytokine production involved in immune response	52	0.806190459918342	2.08558057063991	0.000016271250489861	0.000540973780206337	0.000482930561954379	2122	tags=50%, list=10%, signal=45%	16149/230073/58185/12010/14127/16792/14991/327957/24088/216799/74131/18124/21898/225825/16182/21687/230979/16177/16176/56200/22030/14462/16963/240354/214855/60505
CC	GO:0018995	host cellular component	7	0.97710662986123	1.78342599509241	0.0000166407866532955	0.000542387910830556	0.000484192964906276	323	tags=86%, list=2%, signal=84%	60440/55932/14469/229900/236573/14468
CC	GO:0020003	symbiont-containing vacuole	7	0.97710662986123	1.78342599509241	0.0000166407866532955	0.000542387910830556	0.000484192964906276	323	tags=86%, list=2%, signal=84%	60440/55932/14469/229900/236573/14468
CC	GO:0020005	symbiont-containing vacuole membrane	7	0.97710662986123	1.78342599509241	0.0000166407866532955	0.000542387910830556	0.000484192964906276	323	tags=86%, list=2%, signal=84%	60440/55932/14469/229900/236573/14468
CC	GO:0030430	host cell cytoplasm	7	0.97710662986123	1.78342599509241	0.0000166407866532955	0.000542387910830556	0.000484192964906276	323	tags=86%, list=2%, signal=84%	60440/55932/14469/229900/236573/14468
CC	GO:0033643	host cell part	7	0.97710662986123	1.78342599509241	0.0000166407866532955	0.000542387910830556	0.000484192964906276	323	tags=86%, list=2%, signal=84%	60440/55932/14469/229900/236573/14468
CC	GO:0033646	host intracellular part	7	0.97710662986123	1.78342599509241	0.0000166407866532955	0.000542387910830556	0.000484192964906276	323	tags=86%, list=2%, signal=84%	60440/55932/14469/229900/236573/14468
CC	GO:0033655	host cell cytoplasm part	7	0.97710662986123	1.78342599509241	0.0000166407866532955	0.000542387910830556	0.000484192964906276	323	tags=86%, list=2%, signal=84%	60440/55932/14469/229900/236573/14468
CC	GO:0043656	host intracellular region	7	0.97710662986123	1.78342599509241	0.0000166407866532955	0.000542387910830556	0.000484192964906276	323	tags=86%, list=2%, signal=84%	60440/55932/14469/229900/236573/14468
CC	GO:0043657	host cell	7	0.97710662986123	1.78342599509241	0.0000166407866532955	0.000542387910830556	0.000484192964906276	323	tags=86%, list=2%, signal=84%	60440/55932/14469/229900/236573/14468
BP	GO:0044406	adhesion of symbiont to host	17	0.916702691838339	1.99295567711909	0.0000170137212100245	0.000552718378385238	0.000493415035705218	738	tags=41%, list=3%, signal=40%	55932/14469/229900/236573/15894/14468/14456
BP	GO:1905517	macrophage migration	60	0.780454117550599	2.06752752573715	0.0000170317828280553	0.000552718378385238	0.000493415035705218	1858	tags=42%, list=9%, signal=38%	20304/12267/20302/20293/20296/83433/12978/12273/14747/13051/74748/18829/17387/12527/12977/19229/64095/27218/12772/18438/16854/70839/21825/56792/17925
CC	GO:0005773	vacuole	552	0.525466392894731	1.61863445843309	0.0000183644005442232	0.000594070979234164	0.000530330752320226	2295	tags=18%, list=11%, signal=16%	16149/14960/15944/66141/13011/13040/209200/13032/15442/16792/12514/60599/72512/170743/78781/65972/19073/14580/13036/18173/54445/64138/14824/15212/18753/65221/17159/22320/81897/15162/71398/13033/27060/14998/11433/13041/12490/14939/12767/78416/233186/14325/215243/15002/21929/242341/14999/100037283/110006/54381/67963/15211/71279/19141/20619/15586/12512/208795/66857/16176/13038/73649/213053/226421/33…
BP	GO:0032653	regulation of interleukin-10 production	58	0.792078352518782	2.08757849005085	0.0000183856372190638	0.000594070979234164	0.000530330752320226	1240	tags=40%, list=6%, signal=37%	16859/14127/60533/22177/16364/12523/14130/83433/81897/12051/12487/66824/24088/16453/12490/74048/74131/21898/20963/100043314/20848/16160/20371
CC	GO:0048786	presynaptic active zone	95	-0.46499882675145	-1.91032844985207	0.0000186196313368301	0.000600332303663497	0.000535920274466906	6816	tags=58%, list=32%, signal=39%	26875/20908/27275/14365/108073/16531/20273/233067/18189/231602/111173/14251/231760/11514/238988/216831/20616/20977/13016/67972/11941/18441/76787/116838/22348/14415/20910/12034/12558/12386/58235/20614/12261/64051/18673/18212/381290/235415/20907/319924/56216/71732/19339/80883/210274/382018/20964/58226/11551/208898/14252/83762/12293/53321/242662
CC	GO:0044306	neuron projection terminus	212	-0.365484323700674	-1.69197035701487	0.0000188745850443244	0.000607240960219126	0.000542087673913672	5498	tags=41%, list=26%, signal=30%	12310/238988/15551/235072/18125/14807/50873/20616/20977/268345/67808/18386/12287/83554/17380/69017/11826/18751/110637/22348/14415/14645/14402/104069/14718/11553/13385/12922/19276/23980/18645/20510/14805/14802/22223/396184/56183/18212/19275/15566/235415/12671/19339/15165/18049/11769/19132/53611/382018/20541/54525/18387/20618/12889/18155/12919/216963/11551/16467/15114/12890/16526/208898/16728/23679…
CC	GO:0070382	exocytic vesicle	261	-0.337455280984904	-1.63190836060934	0.0000191267231159228	0.000614029511127947	0.0005481478543239	5720	tags=45%, list=27%, signal=33%	16560/19344/11984/83431/11827/111173/12315/77407/20743/19280/233405/50873/20616/11980/20977/245860/20927/67808/78808/18386/140919/12313/19063/56017/17380/381979/110935/11784/67903/107767/15893/17306/11975/69017/16570/12757/22348/104082/19259/52551/75734/229706/66237/20527/72293/14799/20614/13385/235380/53420/19276/213469/27204/23980/68666/19894/54526/14395/64051/27359/12728/20972/20965/20615/2236…
CC	GO:0099055	integral component of postsynaptic membrane	168	-0.398464672955382	-1.77302754559926	0.000019663058881042	0.000629893010678529	0.000562309296214121	4925	tags=51%, list=23%, signal=39%	243499/107831/54377/11496/20273/13838/216028/233067/14394/19280/192198/64085/170483/14401/18386/242443/11941/13176/12300/12290/13643/11441/246317/110637/16508/231252/14402/19268/12558/16492/11553/192167/11444/245537/219228/14799/66673/54376/331461/15558/99633/14395/18390/19277/13492/272381/14802/243616/241568/242425/14657/81905/15566/70530/12671/12794/108071/80749/22782/14804/20513/20541/14803/18…
BP	GO:0042509	regulation of tyrosine phosphorylation of STAT protein	70	0.7542440985386	2.03752263314519	0.0000200163169591488	0.000639836358814075	0.000571185783168767	2122	tags=36%, list=10%, signal=32%	20304/14599/547253/80285/17096/16362/12978/21937/15163/16194/16818/16878/16168/12702/16160/21926/21936/15458/19255/19219/21939/16452/12703/56708/60505
BP	GO:0048535	lymph node development	30	0.853830299978712	2.02861399530855	0.00002043472621359	0.000651815369479641	0.000581879518362685	1146	tags=37%, list=5%, signal=35%	55985/22778/16453/16197/18829/16994/18034/16168/21803/17000/14726
BP	GO:0002228	natural killer cell mediated immunity	57	0.790664844054861	2.08021732407831	0.0000206861036270225	0.00065842676960382	0.000587781555197182	2513	tags=51%, list=12%, signal=45%	16859/21354/16768/22324/93694/21355/171285/30925/14991/15170/26365/16643/16002/225825/27007/16641/84544/16160/20723/12721/16174/17101/74732/104709/11891/60505/667281/16783/16173
MF	GO:0042610	CD8 receptor binding	10	0.947213671406342	1.85654468708019	0.0000210531544548696	0.000668684020643177	0.000596938265170547	698	tags=70%, list=3%, signal=68%	14972/15015/14964/15018/14991/15006/16818
MF	GO:0019862	IgA binding	3	0.996930760517834	1.63600611381672	0.0000211814926047175	0.000671331893000473	0.000599302036821373	4	tags=33%, list=0%, signal=33%	16069
BP	GO:1903707	negative regulation of hemopoiesis	106	0.70838056484421	2.02261273548161	0.000021563839388303	0.000680958326650034	0.000607895612299701	2166	tags=32%, list=10%, signal=29%	16149/12262/16768/17096/93694/16658/16362/12394/16331/14190/14991/15507/93675/12505/16453/26365/70809/12399/12571/22724/65963/12477/20371/19255/229473/15223/21873/12703/14461/66058/227326/16190/243910/21946
CC	GO:0150034	distal axon	378	-0.301958270276698	-1.52609209906268	0.0000215764528741604	0.000680958326650034	0.000607895612299701	6085	tags=47%, list=29%, signal=34%	12759/17755/17756/26404/16443/26875/22627/20908/13806/12934/433182/109648/381921/14809/50876/231876/243725/216227/59033/108073/16531/22240/16490/56637/13508/12801/13838/11785/269473/67405/53310/18189/74018/100040531/15168/231602/83431/330814/12315/12310/238988/15551/23879/13542/235072/18125/14807/56223/50873/72832/20616/12569/16593/20977/268345/65079/67808/27373/18386/56320/432516/12287/12313/131…
BP	GO:0046597	negative regulation of viral entry into host cell	25	0.879805207419278	2.03296051033481	0.0000221476214500414	0.000697509900857001	0.00062267130259277	1012	tags=36%, list=5%, signal=34%	16149/66141/217069/80876/384309/17069/66949/68713/213002
BP	GO:0042554	superoxide anion generation	40	0.8255400317317	2.0441870601144	0.000022338864791549	0.000702051733912092	0.000626725824401131	884	tags=32%, list=4%, signal=31%	13058/22177/16414/13057/16409/74096/18753/269823/17970/17969/11433/20963/21803
BP	GO:0010818	T cell chemotaxis	21	0.893192506634595	1.99589675522362	0.0000225502072283136	0.000707204818286271	0.000631326013954997	626	tags=29%, list=3%, signal=28%	55985/15945/20304/66102/18829/12766
BP	GO:0046632	alpha-beta T cell differentiation	120	0.692076579929819	2.01482133269425	0.000022981563256521	0.000719221753235525	0.000642053604386088	2205	tags=38%, list=10%, signal=35%	16186/58185/105855/16364/16362/12394/17085/30925/22778/12051/21813/20852/216799/16453/74131/12142/16428/21949/20963/16194/16182/24047/12399/320404/21803/18782/20848/16160/11977/22724/80859/19934/12772/16842/18950/20371/321019/19219/14462/12703/240354/21414/16190/60505/243910/73902
MF	GO:0042608	T cell receptor binding	15	0.915154286729028	1.9309408719196	0.0000235745753776569	0.000736236948195946	0.000657243171726792	698	tags=47%, list=3%, signal=45%	14972/15015/14964/15018/94176/15006/16818
BP	GO:0000768	syncytium formation by plasma membrane fusion	65	0.775706706348758	2.07185079462547	0.0000236742276847743	0.000736268480996482	0.00065727132124834	1245	tags=28%, list=6%, signal=26%	15945/17329/20846/22177/12508/83433/12362/68662/235505/12505/20307/12633/17886/216161/12527/259300/14256/67220
BP	GO:0140253	cell-cell fusion	65	0.775706706348758	2.07185079462547	0.0000236742276847743	0.000736268480996482	0.00065727132124834	1245	tags=28%, list=6%, signal=26%	15945/17329/20846/22177/12508/83433/12362/68662/235505/12505/20307/12633/17886/216161/12527/259300/14256/67220
BP	GO:0034162	toll-like receptor 9 signaling pathway	15	0.914180917242834	1.92888709918245	0.0000245246234114598	0.000761130100387261	0.000679465439083229	1312	tags=53%, list=6%, signal=50%	58185/83490/54445/171285/81897/19260/226421/100561
BP	GO:0042060	wound healing	354	0.569327643573149	1.75576555879237	0.0000245975246944725	0.000761726725662396	0.000679998050070932	1989	tags=23%, list=9%, signal=21%	12575/12266/15442/14127/12258/16175/17096/20296/18173/14728/56193/18753/21857/19128/16456/18783/15368/18024/15170/13805/235505/12505/12490/12628/21682/12495/26365/14268/56644/26570/13713/12633/21898/14595/20963/17886/68169/108101/17312/12767/16948/14456/18792/22371/27027/26401/12798/26362/21803/12527/16542/21926/14726/20969/17381/12772/11555/17289/11816/192232/20912/70839/319197/20720/14674/19219…
BP	GO:0033865	nucleoside bisphosphate metabolic process	101	-0.444225857435137	-1.90676860544274	0.0000247479543104409	0.000761726725662396	0.000679998050070932	3829	tags=37%, list=18%, signal=30%	330450/71743/56451/75735/56720/68603/50790/20860/329910/228026/71147/56690/272428/20916/52538/107476/236900/68738/13382/14104/270076/67800/60525/211347/78038/19193/15357/15360/54200/104112/26568/17855/23972/192156/64059/208715/20617
BP	GO:0033875	ribonucleoside bisphosphate metabolic process	101	-0.444225857435137	-1.90676860544274	0.0000247479543104409	0.000761726725662396	0.000679998050070932	3829	tags=37%, list=18%, signal=30%	330450/71743/56451/75735/56720/68603/50790/20860/329910/228026/71147/56690/272428/20916/52538/107476/236900/68738/13382/14104/270076/67800/60525/211347/78038/19193/15357/15360/54200/104112/26568/17855/23972/192156/64059/208715/20617
BP	GO:0034032	purine nucleoside bisphosphate metabolic process	101	-0.444225857435137	-1.90676860544274	0.0000247479543104409	0.000761726725662396	0.000679998050070932	3829	tags=37%, list=18%, signal=30%	330450/71743/56451/75735/56720/68603/50790/20860/329910/228026/71147/56690/272428/20916/52538/107476/236900/68738/13382/14104/270076/67800/60525/211347/78038/19193/15357/15360/54200/104112/26568/17855/23972/192156/64059/208715/20617
BP	GO:0045646	regulation of erythrocyte differentiation	48	0.804652417951329	2.0497966618752	0.0000249514541799626	0.000766410098762309	0.000684178925532439	1342	tags=31%, list=6%, signal=29%	20846/12010/20375/17096/105855/97165/16658/16331/22695/100038882/23871/12192/20848/12571/16909
BP	GO:0061844	antimicrobial humoral immune response mediated by antimicrobial peptide	106	0.707039558919025	2.01878381103444	0.0000250778867824709	0.000768711897102107	0.000686233754816994	1292	tags=15%, list=6%, signal=14%	55985/15945/17329/12010/56066/20296/319184/13236/24047/78416/319185/20299/68024/11727/20290/16854
BP	GO:0010506	regulation of autophagy	257	0.597720972014883	1.82030525811039	0.000025822986557668	0.000789929392075548	0.000705174740768068	1227	tags=15%, list=6%, signal=14%	20128/60440/15944/20821/319236/667823/60599/209387/16154/72512/14580/12257/83433/81897/230784/19260/12362/15368/74735/230379/66824/24088/56312/434218/107607/21929/13179/59027/13198/29810/20848/76681/80888/16542/20620/22059/17210/11555
BP	GO:1902106	negative regulation of leukocyte differentiation	104	0.713711131014384	2.03018167078568	0.0000260959124387349	0.00079664576868187	0.000711170490742404	2166	tags=33%, list=10%, signal=30%	16149/12262/16768/17096/93694/16658/16362/12394/16331/14190/14991/15507/93675/12505/16453/26365/70809/12399/12571/22724/65963/12477/20371/19255/229473/15223/21873/12703/14461/66058/227326/16190/243910/21946
BP	GO:1901623	regulation of lymphocyte chemotaxis	22	0.890812228350915	2.01830512166884	0.0000261511841206914	0.000796703829701391	0.000711222322165314	1900	tags=55%, list=9%, signal=50%	55985/15945/20304/20293/18829/11491/19229/12772/20303/232341/170756/16963
MF	GO:0019864	IgG binding	8	0.967388640342569	1.79765285515023	0.0000266003859709497	0.000808738415019016	0.000721965669186886	282	tags=62%, list=1%, signal=62%	14127/14129/14131/14130/246256
MF	GO:0017046	peptide hormone binding	51	-0.552271808551412	-2.05153565127677	0.000027034606310488	0.000820269518298709	0.000732259554751343	2757	tags=45%, list=13%, signal=39%	71764/12922/16867/22354/18162/19228/226278/12919/54140/208188/14600/12426/11517/12311/230777/19116/17201/12425/22355/14427/213527/140498/14652
BP	GO:0030317	flagellated sperm motility	121	-0.429902488974528	-1.89851128356226	0.0000271397509855009	0.000820786456969917	0.000732721029026284	5131	tags=40%, list=24%, signal=31%	71062/12009/78784/241516/21333/21821/12290/76856/11441/18011/15502/104346/213402/252967/66722/21336/77609/74052/73616/20322/381290/226162/70918/73412/320277/69306/110082/319953/207607/100048534/227736/67077/224661/212670/241116/51938/24084/110084/104111/21334/104362/21645/54562/21338/69329/50525/226265/66793/71233
BP	GO:0002704	negative regulation of leukocyte mediated immunity	57	0.787101709022772	2.07084281441406	0.0000271616097094815	0.000820786456969917	0.000732721029026284	1242	tags=44%, list=6%, signal=41%	16859/21354/19264/93694/21355/12523/14130/171285/14991/15368/15170/16453/16197/74048/26365/16643/16002/235587/16641/84544/27218/15227/12772/20371/20723
BP	GO:0052548	regulation of endopeptidase activity	343	0.569107072603266	1.75213995162641	0.0000272956158919571	0.000823169604111384	0.000734848478877569	2072	tags=22%, list=10%, signal=20%	20846/13011/16913/12258/17096/16792/12364/16912/22035/17951/12370/18854/21857/17948/383619/17952/12047/12362/19188/230379/22436/13033/66824/12505/216799/19225/74048/57913/12633/14102/20963/107607/20716/15511/53313/16818/14456/11783/11652/238393/22370/67941/20848/12028/20701/19712/66222/12955/19141/20111/19186/17246/271047/64209/21926/20723/12406/11799/13636/20720/66340/19703/21825/20719/16452/146…
CC	GO:0032590	dendrite membrane	47	-0.568441918208962	-2.07105232561349	0.0000275484884789183	0.000828001570105647	0.000739162004113605	3507	tags=47%, list=17%, signal=39%	217124/14799/14395/18390/81905/15165/110886/238276/15166/18483/21838/15444/57138/14404/57436/14406/14407/14810/14405/14396/21338/76161
BP	GO:0002886	regulation of myeloid leukocyte mediated immunity	66	0.769777616618617	2.05775615841976	0.0000275667725309825	0.000828001570105647	0.000739162004113605	1850	tags=36%, list=9%, signal=33%	230073/12266/14127/22177/17096/14129/16414/19354/16409/12523/14131/22320/19204/15368/13421/12229/20963/14389/15227/12772/56200/14159/56792/14461
BP	GO:0045060	negative thymic T cell selection	14	0.922817853572069	1.91747525534483	0.0000277601079761597	0.000832134321020305	0.000742851335823678	617	tags=43%, list=3%, signal=42%	16149/19264/94176/12501/12487/14102
MF	GO:0001730	2'-5'-oligoadenylate synthetase activity	6	0.979942558500871	1.75003592886036	0.0000278430566566554	0.00083294819593297	0.000743577886875345	432	tags=100%, list=2%, signal=98%	23962/23960/23961/246728/246730/246727
BP	GO:0036230	granulocyte activation	41	0.839174533841991	2.07903128324385	0.0000281896538690949	0.000841630305915697	0.000751328458911034	1348	tags=44%, list=6%, signal=41%	20304/14127/22177/16414/16409/14824/246256/18753/17916/17874/11745/19204/13421/20963/16168/21926/12772/16174
BP	GO:0070555	response to interleukin-1	95	0.728214114598401	2.05327600767183	0.0000289338258739718	0.000862124057178944	0.000769623354479427	1677	tags=34%, list=8%, signal=31%	20304/20302/58203/16175/20293/20296/16362/20306/17874/66824/20307/14268/18829/20308/13653/24047/16181/16365/20305/20299/19697/15586/16177/16176/20290/73914/20339/69922/20210/20303/20300/21939
BP	GO:0010970	transport along microtubule	162	-0.393280191062466	-1.74671425322071	0.000029794188593769	0.000885991329338214	0.000790929812533268	6304	tags=46%, list=30%, signal=32%	17754/23859/76568/212733/67166/620631/52028/68475/81907/59040/16560/66061/83431/17760/16593/14533/12009/245866/69697/110350/103583/21821/11775/214585/18457/18536/230917/16570/56273/11778/16594/56444/13426/213081/77053/13191/241950/16574/19893/18039/78933/73668/22223/74052/30957/20615/19419/54160/17828/12794/72938/73916/16568/18040/68259/17257/264134/99167/67286/15114/78802/76779/17152/26395/38566…
BP	GO:0030890	positive regulation of B cell proliferation	44	0.817963938999126	2.04712613823984	0.000030732704390283	0.000910340508203543	0.000812666471615111	2252	tags=41%, list=11%, signal=37%	16019/16149/12575/19264/105855/81897/74131/21898/24099/72049/321019/21939/17260/56708/117149/60505/22163/21423
CC	GO:0061702	inflammasome complex	18	0.912739758842428	2.00454527409237	0.0000307349689264862	0.000910340508203543	0.000812666471615111	844	tags=56%, list=4%, signal=53%	12364/12363/17951/17948/383619/17952/12362/66824/216799/69146
CC	GO:0031514	motile cilium	219	-0.356634693913334	-1.66577883242583	0.0000312459282514735	0.000922678777213434	0.000823680918903514	3180	tags=29%, list=15%, signal=25%	252967/66722/21336/19893/17349/237222/75564/73287/20322/381290/109685/216618/105833/15519/73412/16568/74362/76573/320277/20686/353204/71860/69306/110082/70426/73301/207607/74407/76670/13382/245865/237806/68226/17152/26370/100048534/67077/212670/69286/241116/51938/24084/74665/110084/56526/12589/213234/56523/320118/14866/21645/68870/78801/21338/50525/71840/226265/102774/66793/74918/73472/22092/71233
MF	GO:0030546	signaling receptor activator activity	492	0.530485874450278	1.63722554098715	0.0000312751514784296	0.000922678777213434	0.000823680918903514	1993	tags=15%, list=9%, signal=14%	55985/15945/19109/20304/17329/14599/20302/93695/56066/16175/66102/20293/22035/20296/97165/14824/20306/21857/68662/102545/20750/20307/16002/18829/63986/21949/16994/50498/20308/24047/16181/14456/16878/216616/20305/59027/16168/13482/21803/20299/70045/12977/21950/16160/24099/21926/70031/16176/20290/14256/12162/68119/16854/212108/21948/20210/20303/20300/14178/16449/16187/14177/20354/14205/22408/14308/…
MF	GO:0005216	ion channel activity	415	-0.290880921687613	-1.4758986772046	0.0000329599352196623	0.000970465311556448	0.000866340246820149	6381	tags=44%, list=30%, signal=31%	108073/225865/72821/16531/171382/14658/16490/241769/16538/54377/20273/60613/11957/241528/54411/12801/66658/20277/213788/16500/15168/16520/231602/238271/14394/11947/20266/226922/111173/66733/16524/16539/68944/15551/171429/14807/55963/170483/268345/20927/16509/14401/22066/338370/20192/242443/12287/56808/217733/194352/241296/12300/12290/24046/76856/11441/244646/11826/20271/110637/16508/231252/171395…
MF	GO:0048018	receptor ligand activity	487	0.532614085197074	1.64293403363783	0.000033562821337082	0.000986271253779448	0.000880450306936298	1993	tags=15%, list=9%, signal=14%	55985/15945/19109/20304/17329/14599/20302/93695/56066/16175/66102/20293/22035/20296/97165/14824/20306/21857/68662/102545/20750/20307/16002/18829/63986/21949/16994/50498/20308/24047/16181/14456/16878/216616/20305/59027/16168/13482/21803/20299/70045/12977/21950/16160/24099/21926/70031/16176/20290/14256/12162/68119/16854/212108/21948/20210/20303/20300/14178/16449/16187/14177/20354/14205/22408/14308/…
BP	GO:0050678	regulation of epithelial cell proliferation	377	0.550665280593698	1.69128882630159	0.0000339376345702879	0.000995326147083023	0.000888533664894727	2739	tags=25%, list=13%, signal=23%	19109/20304/20846/12010/20293/20296/13057/97165/14824/12273/16401/15368/22436/21812/13805/22695/235505/21816/26365/16002/18124/12633/56312/21898/14595/12766/12444/12399/12192/21929/18792/13123/21687/14254/21803/18707/20848/12028/11491/319430/16542/16160/12571/11727/76365/15586/72043/20682/11977/21926/13601/18028/17381/68949/101540/11816/11799/14343/19378/240185/18094/19645/14178/21825/14048/12443…
BP	GO:1902652	secondary alcohol metabolic process	142	-0.400804106092278	-1.77779686753061	0.0000342493665482678	0.00100139362177674	0.000893950136211258	2033	tags=23%, list=10%, signal=21%	67834/17777/110524/18979/13072/22164/109754/67800/110196/20788/234199/21834/16987/13116/15357/66234/15360/54200/15490/17855/20775/73166/192156/14137/208715/74754/13360/15926/18194/231070/320581/13121/16835
BP	GO:0008203	cholesterol metabolic process	130	-0.411960376874245	-1.82894842457308	0.0000342786803810233	0.00100139362177674	0.000893950136211258	1869	tags=24%, list=9%, signal=22%	17777/110524/18979/13072/22164/109754/67800/110196/20788/234199/21834/16987/13116/15357/66234/15360/54200/15490/17855/20775/73166/192156/14137/208715/74754/13360/18194/231070/320581/13121/16835
BP	GO:0061081	positive regulation of myeloid leukocyte cytokine production involved in immune response	20	0.894796940042073	1.99334125835395	0.0000351069158983487	0.00102358601666123	0.000913761421202909	603	tags=40%, list=3%, signal=39%	16149/230073/14127/16792/14991/24088/18124/21898
BP	GO:0052547	regulation of peptidase activity	417	0.549008125669643	1.69032186574234	0.0000354329015678631	0.00103107671462975	0.000920448412535439	2072	tags=20%, list=10%, signal=19%	20846/13011/16913/12258/17096/16792/12364/16912/22035/17951/12370/13036/14824/20568/18854/21857/17948/383619/17952/12047/12362/19188/230379/22436/13033/235505/66824/12505/216799/19225/74048/57913/12633/14102/20963/107607/20716/15511/53313/16818/14456/11783/11652/238393/22370/67941/16425/20848/12028/20701/19712/66222/12955/19141/20111/19186/17246/271047/64209/21926/13601/20723/232345/12406/11799/1…
CC	GO:0005858	axonemal dynein complex	25	-0.672933415189253	-2.12914078835483	0.0000369426537116638	0.0010729181607154	0.000957800524246701	2229	tags=48%, list=10%, signal=43%	105000/105833/73412/110082/76670/237806/110084/330355/242253/110083/381917/627872
BP	GO:0150146	cell junction disassembly	20	0.892472897023476	1.9881639822281	0.0000395228251927768	0.0011456247271413	0.00102270611536138	456	tags=35%, list=2%, signal=34%	12262/12266/12259/12260/16409/83433/21812
BP	GO:0060627	regulation of vesicle-mediated transport	585	0.507657534683271	1.56127459310543	0.0000396878834817537	0.00114817969886748	0.00102498695405753	1370	tags=14%, list=6%, signal=13%	16019/16186/12266/16859/12010/14127/19264/17096/14129/16414/105855/19354/20296/94176/13057/16409/12523/18173/14131/16185/14130/83433/231290/17698/22320/19128/15162/11440/18783/19204/15368/234779/66824/24088/140780/56644/108043/18829/20963/246746/54204/24047/233186/217835/14456/11652/22370/22041/16168/11600/12798/26362/12483/21803/72961/18805/19712/100017/12263/12475/14389/269774/22038/226422/2061…
MF	GO:0038187	pattern recognition receptor activity	22	0.88500573223847	2.00514939651181	0.0000397759050382102	0.00114850040698337	0.00102527325213019	642	tags=45%, list=3%, signal=44%	319236/667823/170743/81897/19204/17087/24088/56644/21898/107607
MF	GO:0046977	TAP binding	11	0.943545270196581	1.89832995921338	0.0000409743373363589	0.00118082028524549	0.00105412540271958	571	tags=73%, list=3%, signal=71%	14972/15015/14964/21354/15018/21355/21356/15006
CC	GO:0030666	endocytic vesicle membrane	41	0.834033965941149	2.06629567098622	0.0000416021097854384	0.00119660172423319	0.00106821358864953	452	tags=24%, list=2%, signal=24%	14972/15019/14964/21354/15018/12010/18173/21356/11745/27060
BP	GO:0001911	negative regulation of leukocyte mediated cytotoxicity	24	0.871651484791158	2.00725236119738	0.0000427238436563537	0.00122650295788855	0.00109490660058591	1242	tags=54%, list=6%, signal=51%	16859/21354/19264/93694/21355/171285/14991/16197/26365/16643/16002/16641/20723
BP	GO:0002286	T cell activation involved in immune response	115	0.703665087153235	2.03485167322247	0.0000428993984010709	0.00122910628411958	0.00109723060564068	2127	tags=37%, list=10%, signal=33%	16149/14127/18826/16364/16362/18173/17085/14190/171285/15894/16408/30925/12051/14991/20852/216799/16453/16194/16182/24047/54519/21803/20848/16160/11977/22724/80859/22059/12772/16842/20371/16854/17474/321019/19219/14462/74732/240354/11891/16190/60505/243910
BP	GO:0007260	tyrosine phosphorylation of STAT protein	74	0.749887491017784	2.05402206683577	0.0000429791988418021	0.00122910628411958	0.00109723060564068	2122	tags=35%, list=10%, signal=32%	20304/14599/547253/80285/17096/16362/12978/21937/15163/16453/16194/16818/16878/16168/12702/16160/21926/21936/15458/19255/19219/21939/16452/12703/56708/60505
CC	GO:0008021	synaptic vesicle	239	-0.342979615958548	-1.65430432519031	0.000044617019339256	0.00127350452140806	0.00113686518030589	5720	tags=46%, list=27%, signal=34%	16560/19344/11984/83431/111173/12315/77407/20743/19280/233405/50873/20616/11980/20977/245860/20927/67808/78808/18386/140919/12313/19063/56017/17380/381979/110935/11784/67903/107767/15893/17306/11975/69017/16570/12757/22348/104082/19259/52551/75734/229706/66237/20527/14799/20614/13385/235380/53420/19276/213469/27204/23980/68666/19894/14395/64051/12728/20972/20965/20615/223604/15566/235415/20907/10…
BP	GO:0090132	epithelium migration	304	0.564773881887505	1.73187923604833	0.0000450737105483179	0.00128408463943758	0.00114631011559201	2436	tags=26%, list=11%, signal=24%	55985/16414/13036/14824/11745/30955/15507/21813/15368/18024/21812/234779/19225/26365/16002/107321/17886/23871/105450/13179/67784/13482/21687/11600/21803/18707/243362/20130/68743/11491/16542/19229/20620/14389/19141/15586/20682/12512/21926/16398/24136/12562/13731/18438/101540/11816/18186/13636/19303/14343/384009/68792/16410/12458/240185/14178/21939/26921/21825/17260/14462/19015/14461/80837/18128/18…
BP	GO:0061082	myeloid leukocyte cytokine production	31	0.849831551620276	2.02800312828884	0.0000453216948023174	0.00128869001906475	0.0011504213658092	1375	tags=42%, list=6%, signal=39%	16149/230073/14127/16792/14991/15368/24088/18124/21898/14456/21803/73914/56200
BP	GO:0010819	regulation of T cell chemotaxis	16	0.904798431836854	1.94638086714785	0.0000461200916473541	0.00130889872264582	0.00116846179758956	568	tags=25%, list=3%, signal=24%	55985/15945/20304/18829
CC	GO:0098802	plasma membrane signaling receptor complex	184	0.638936005044148	1.92050034871113	0.0000462220853393579	0.00130930415549513	0.00116882372994361	1781	tags=24%, list=8%, signal=23%	16019/12502/12010/18414/17096/16414/16409/16411/12501/12518/16408/15985/16419/16401/11440/15170/21812/24088/26365/21897/108043/16403/20963/16194/16182/22029/22041/54519/27027/16402/19229/18858/16398/268749/12511/11797/16174/16410/12500/22033/21939/50931/21899/22030/16421
BP	GO:0001773	myeloid dendritic cell activation	36	0.81997951532074	2.00513862888346	0.0000467521460616924	0.00132181067501694	0.00117998837548051	1562	tags=50%, list=7%, signal=46%	20375/16364/94176/12493/171285/21813/66824/27007/27027/21803/17000/21950/74481/27218/14256/17474/18733/18106
BP	GO:0060180	female mating behavior	13	-0.796985664459443	-2.07286730723692	0.0000482061206472932	0.00135929331781692	0.00121344935716437	1512	tags=46%, list=7%, signal=43%	54140/21834/21833/18667/18429/11998
BP	GO:2000379	positive regulation of reactive oxygen species metabolic process	107	0.693796670703091	1.98595527622935	0.0000483115902060357	0.00135929331781692	0.00121344935716437	1969	tags=33%, list=9%, signal=30%	12575/22177/16414/13057/16409/74096/12257/18753/15894/14991/11629/21813/18024/22436/24088/19225/217203/21898/20963/11652/16365/27007/18792/21803/53881/19229/21926/22059/16176/21899/21825/16452/17127/18591/11891
BP	GO:0043547	positive regulation of GTPase activity	227	0.617774438410134	1.85832683455995	0.0000483510685799026	0.00135929331781692	0.00121344935716437	2303	tags=25%, list=11%, signal=22%	55985/20304/20302/22324/20293/20296/76088/15894/20306/14744/16456/70719/216991/232201/20307/18829/16403/20308/24047/50778/11652/20305/20299/76281/20469/19229/212285/67865/20290/20194/214137/56212/230837/244058/226089/54324/69710/106952/210293/20303/20300/15223/21939/26921/71746/19734/20354/17925/14694/16963/110829/223754/20163/78816/14270/245638
BP	GO:1902622	regulation of neutrophil migration	47	0.807327645801506	2.04712317693965	0.0000488377763218524	0.00137039534761769	0.00122336020624189	2000	tags=40%, list=9%, signal=37%	16149/12267/16175/105855/19354/17874/12273/74748/24047/13482/319430/74734/16177/16176/56212/19219/20343/16963/117149
BP	GO:0002888	positive regulation of myeloid leukocyte mediated immunity	24	0.869438041574031	2.00215521032747	0.000049623575337736	0.00138983251902762	0.00124071188659176	614	tags=42%, list=3%, signal=41%	230073/12266/14127/22177/14129/16414/16409/14131/19204/12229
BP	GO:0002604	regulation of dendritic cell antigen processing and presentation	10	0.93884934605973	1.84015055737954	0.0000520592244113036	0.00145531854309352	0.00129917165591781	693	tags=70%, list=3%, signal=68%	16149/12514/18173/14190/18829/107607/24047
BP	GO:0043299	leukocyte degranulation	74	0.745954660154315	2.04324962233515	0.0000526063528066081	0.00146786473775149	0.00131037171968846	2091	tags=39%, list=10%, signal=35%	16859/14127/17096/16414/19354/16409/12523/17916/22320/380732/11745/19204/15368/56743/18124/12229/20963/16797/14389/20619/15227/12772/12721/19215/14159/14461/74732/11891/16190
BP	GO:0007218	neuropeptide signaling pathway	84	-0.462532301756075	-1.88148379955876	0.0000532019066155099	0.00148171280215733	0.00132273397044846	3562	tags=39%, list=17%, signal=33%	76089/114229/68039/22174/18390/20608/56183/14657/229357/18387/100043254/18155/110312/239336/14419/18389/225642/110304/13599/230777/21334/216749/14654/237213/18610/60531/241070/18976/27220/14427/83428/14652/433292
BP	GO:0002716	negative regulation of natural killer cell mediated immunity	21	0.882010552122746	1.97090995051861	0.0000542977342561715	0.00150941634446206	0.00134746509003848	1242	tags=57%, list=6%, signal=54%	16859/21354/93694/21355/171285/14991/26365/16643/16002/16641/84544/20723
CC	GO:0098857	membrane microdomain	381	0.548154496477578	1.68188914098059	0.0000545262938696554	0.00151295262990003	0.00135062195341389	1813	tags=21%, list=9%, signal=20%	14964/15442/14127/19264/17096/14129/16414/12370/16409/16822/14130/21933/83433/13162/15894/12518/21937/20345/15162/21813/15368/56743/12481/12504/13033/20852/21812/12506/12487/24088/11796/11303/19225/21897/12525/20391/12633/21898/74039/12229/14102/12482/16818/193740/21687/11600/21938/16534/63993/11491/19766/16542/19229/12475/56188/22038/11977/21926/14726/259300/67801/13731/20194/11555/11838/11797/3…
CC	GO:0045211	postsynaptic membrane	329	-0.305856954087912	-1.50769313524215	0.0000546380190393182	0.00151323997814275	0.00135087847092621	5323	tags=41%, list=25%, signal=31%	192198/14807/64085/20616/170483/70495/170935/268345/14401/18386/56320/11733/242443/11941/13176/12300/12290/13643/11441/11735/383348/246317/12805/69017/18441/110637/216169/16508/231252/16416/14402/19268/103967/12558/16492/243764/11553/192167/11444/12386/245537/219228/14799/66673/268566/18196/56149/54376/13385/108030/331461/15558/22342/99633/19894/14395/211134/230868/18390/19277/23964/13492/14805/1…
BP	GO:0050852	T cell receptor signaling pathway	126	0.682049214420121	1.98643417055877	0.0000553071923152558	0.00152893660533729	0.00136489094485602	2764	tags=37%, list=13%, signal=32%	14961/23880/19264/16792/16822/12501/230787/12047/19260/15170/93675/234779/12487/21682/16428/210757/67596/225825/16818/13709/50723/16534/19697/226422/80859/268749/12477/20371/16854/101540/19255/232341/14462/328795/240354/243910/22217/18176/547431/27050/22034/217715/12929/22165/192656/19271
BP	GO:0032623	interleukin-2 production	67	0.757850265738269	2.02447609865292	0.0000572489207825274	0.00157968925959625	0.00141019814594182	1924	tags=40%, list=9%, signal=37%	14127/19264/16175/16768/16792/16364/18173/12394/12501/171285/93675/22695/12487/12490/26365/74131/21929/16176/12772/20371/101540/232790/22030/14462/14732/16963/240354
BP	GO:0050673	epithelial cell proliferation	443	0.528744611422395	1.62902665751244	0.0000573689811339266	0.00158008145824217	0.00141054826404255	2739	tags=24%, list=13%, signal=21%	19109/20304/20846/12010/20293/20296/13057/97165/14824/12273/16401/15368/22436/20852/21812/13805/22695/235505/21816/12490/26365/16002/18124/12633/56312/21898/14595/12766/12444/12399/12192/21929/18792/13123/21687/14254/21803/17345/18707/20848/12028/11491/319430/16542/66222/16160/12571/20111/11727/76365/15586/72043/20682/11977/21926/13601/18028/17381/68949/101540/11816/11799/14343/19378/240185/18094…
BP	GO:0048246	macrophage chemotaxis	46	0.791315874153796	1.99612898437352	0.0000576325763599175	0.0015844182318616	0.00141441972805381	1858	tags=41%, list=9%, signal=38%	20304/12267/20302/20293/20296/12978/12273/14747/13051/74748/18829/12977/19229/64095/27218/16854/21825/56792/17925
MF	GO:0001664	G protein-coupled receptor binding	303	0.569790932098124	1.74581522334341	0.0000579286380240182	0.00158962997871791	0.00141907228595989	943	tags=9%, list=4%, signal=8%	55985/15945/67775/20304/17329/20846/12266/20302/56066/66102/14129/20293/20296/20306/54199/14676/20307/18829/20308/24047/20305/193740/20299/70045/20848/68151
BP	GO:0060632	regulation of microtubule-based movement	56	-0.517251499769658	-1.96523145887896	0.0000581080380609835	0.00159162714160433	0.00142085516533472	3083	tags=38%, list=15%, signal=32%	21336/73668/12794/105833/16568/17257/68001/207607/237930/15114/100048534/51938/380684/68566/21334/21338/69329/50525/102774/212892/66793
BP	GO:1901739	regulation of myoblast fusion	23	0.872501603340022	1.98792647695872	0.0000583769614160879	0.00159606461542007	0.00142481652501961	1194	tags=35%, list=6%, signal=33%	15945/17329/12508/68662/20307/12633/259300/14256
MF	GO:0001848	complement binding	25	0.868380739803269	2.0065620629068	0.0000592075095677394	0.00161581298505889	0.00144244601390856	526	tags=36%, list=2%, signal=35%	12268/12267/12258/16414/625018/16409/12273/17064/12628
BP	GO:0007631	feeding behavior	128	-0.416306980050208	-1.83293505626395	0.0000613185203954955	0.0016703702052262	0.00149114957396653	6666	tags=52%, list=31%, signal=36%	73094/244813/387285/109648/17202/56717/108073/18168/69727/12801/12804/232339/227717/13350/12310/15551/19693/21407/18386/27103/21821/11804/14660/13983/15171/15111/18441/50933/320840/99296/68795/11444/12922/241950/21336/18390/73668/22223/56183/18212/404194/18387/226278/11606/13072/110312/244958/208188/50769/14419/18389/14810/23948/21375/18167/230777/216749/17201/30878/12425/21338/11607/27220/22044/…
BP	GO:0001774	microglial cell activation	45	0.803987982998324	2.02006097894877	0.000061862649558137	0.00168212319235678	0.00150164153658521	815	tags=40%, list=4%, signal=39%	13011/12259/13032/22177/16409/142980/14824/83433/12273/81897/12362/11629/13051/24088/21897/21898/15979/59027
BP	GO:0070269	pyroptosis	24	0.86658464184079	1.99558435781139	0.0000625685633568828	0.00169822457053009	0.00151601533415911	844	tags=38%, list=4%, signal=36%	58203/12363/17951/12370/17948/383619/17952/12362/69146
BP	GO:0033631	cell-cell adhesion mediated by integrin	18	0.90499222752835	1.9875302628243	0.0000635770589322474	0.00172246521912993	0.00153765510761726	972	tags=50%, list=5%, signal=48%	55985/20304/12501/234839/16401/108101/13482/16402/27205
BP	GO:2000108	positive regulation of leukocyte apoptotic process	34	0.836548697490293	2.0333442508077	0.0000648875859658488	0.00175478602046774	0.00156650808224189	1132	tags=41%, list=5%, signal=39%	20304/60533/17096/20612/80885/18439/12505/16453/26365/18124/18566/18707/12028/22059
MF	GO:0048248	CXCR3 chemokine receptor binding	3	0.995466271993429	1.63360282536939	0.0000651156736482057	0.00175776993891576	0.00156917184426817	6	tags=67%, list=0%, signal=67%	55985/15945
CC	GO:0034706	sodium channel complex	27	-0.641212187418739	-2.07420121891133	0.0000661389219156391	0.00178216936165462	0.00159095335635947	6512	tags=78%, list=31%, signal=54%	14809/72821/20273/20277/20266/14807/24046/20271/110637/14805/14802/20265/110880/110876/20269/68667/58226/20274/399548/14806/20272
BP	GO:0033630	positive regulation of cell adhesion mediated by integrin	21	0.879182067653434	1.96458951798859	0.000067759706391213	0.00182255296758203	0.00162700404535373	972	tags=43%, list=5%, signal=41%	55985/20304/105855/12501/234839/15170/20963/16878/27205
CC	GO:0070971	endoplasmic reticulum exit site	31	0.841755198711207	2.0087300512496	0.0000681861791503803	0.00183072532797999	0.00163429956085539	571	tags=16%, list=3%, signal=16%	14972/15015/14964/15018/15006
MF	GO:0023023	MHC protein complex binding	12	0.92489451170276	1.89125817167879	0.0000689870925745187	0.00184890362289482	0.00165052743455241	1387	tags=83%, list=7%, signal=78%	16149/12504/14998/16643/12525/15002/15001/14999/16641/213233
BP	GO:0048245	eosinophil chemotaxis	18	0.90412539892386	1.98562654693404	0.0000707913621780614	0.00189385923762384	0.00169065958342625	1516	tags=50%, list=7%, signal=46%	20304/20293/20296/20306/20307/18829/20290/16854/20303
BP	GO:0002283	neutrophil activation involved in immune response	20	0.886447045357314	1.97474017822815	0.0000714481001867245	0.00190800937314387	0.00170329149489489	622	tags=50%, list=3%, signal=49%	14127/22177/16414/16409/17916/17874/11745/19204/13421/20963
BP	GO:0032720	negative regulation of tumor necrosis factor production	62	0.757514046844655	2.0127454600055	0.0000716391548330691	0.0019096951845501	0.00170479642892228	1864	tags=37%, list=9%, signal=34%	20128/93695/12257/83433/171285/19260/12051/15170/11433/12490/74048/21898/14456/21929/26362/319430/27218/20371/73914/19219/50931/21899/26888
BP	GO:0006084	acetyl-CoA metabolic process	34	-0.602737639229572	-2.05858401573098	0.0000719447571628265	0.00191442305691029	0.00170901702914229	3134	tags=50%, list=15%, signal=43%	56720/68603/228026/56690/52538/107476/236900/68738/13382/14104/60525/19193/15360/104112/17855/192156/208715
BP	GO:0033622	integrin activation	27	0.857442411580506	2.00959656514558	0.0000721257070383942	0.00191582305101272	0.00171026681233578	889	tags=30%, list=4%, signal=28%	55985/69816/56193/234839/14268/108101/74202/21894
CC	GO:0045121	membrane raft	380	0.549875337044361	1.68778715398517	0.0000739422874614411	0.00195472379149795	0.00174499373839088	1813	tags=21%, list=9%, signal=20%	14964/15442/14127/19264/17096/14129/16414/12370/16409/16822/14130/21933/83433/13162/15894/12518/21937/20345/15162/21813/15368/56743/12481/12504/13033/20852/21812/12506/12487/24088/11796/11303/19225/21897/12525/20391/12633/21898/74039/12229/14102/12482/16818/193740/21687/11600/21938/16534/63993/11491/19766/16542/19229/12475/56188/22038/11977/21926/14726/259300/67801/13731/20194/11555/11838/11797/3…
BP	GO:0033632	regulation of cell-cell adhesion mediated by integrin	12	0.924347480536964	1.89013958231602	0.0000739501100134055	0.00195472379149795	0.00174499373839088	972	tags=58%, list=5%, signal=56%	55985/20304/12501/234839/108101/13482/27205
BP	GO:0032715	negative regulation of interleukin-6 production	49	0.798477284650251	2.04575266821521	0.0000739830481106876	0.00195472379149795	0.00174499373839088	1683	tags=41%, list=8%, signal=38%	20128/105855/12523/16331/171285/21937/81897/19260/11829/15170/21898/14456/21929/319430/21926/27218/20371/73914/15223/50931
BP	GO:0034154	toll-like receptor 7 signaling pathway	11	0.937514628034923	1.88619683847146	0.0000742696914523436	0.00195651169504667	0.00174658981069067	453	tags=73%, list=2%, signal=71%	58185/83490/170743/54445/171285/19260/71398/327957
BP	GO:0002753	cytoplasmic pattern recognition receptor signaling pathway	45	0.801123139202818	2.01286291220591	0.0000743128437226328	0.00195651169504667	0.00174658981069067	1312	tags=33%, list=6%, signal=31%	234311/230073/71586/80861/78781/210808/65221/19260/211550/21898/71481/21929/19697/71956/100561
BP	GO:0042073	intraciliary transport	47	-0.550379561746067	-2.00524422075661	0.0000747208149619628	0.00196105088326433	0.00175064197143668	6855	tags=64%, list=32%, signal=43%	76411/56350/67661/76568/620631/52028/68475/66061/12009/245866/110350/21821/18536/213081/241950/19893/73668/74052/72938/73916/68259/264134/99167/67286/78802/76779/17152/385668/12589/67694
BP	GO:0042531	positive regulation of tyrosine phosphorylation of STAT protein	54	0.768493186788193	2.01073983817441	0.0000747479871769428	0.00196105088326433	0.00175064197143668	2535	tags=44%, list=12%, signal=39%	20304/14599/547253/80285/17096/12978/21937/15163/16194/16818/16878/16168/16160/21926/21936/15458/19219/21939/16452/56708/60505/16000/16173/16195
BP	GO:0010573	vascular endothelial growth factor production	36	0.811342036629788	1.98401695223692	0.0000763212989583796	0.00199881465061525	0.00178435391470561	1216	tags=36%, list=6%, signal=34%	12267/12266/15442/16175/20296/12273/11829/19225/16194/72043/21926/16176/12772
BP	GO:1903556	negative regulation of tumor necrosis factor superfamily cytokine production	63	0.770127380742134	2.05559521062357	0.0000770230767649468	0.0020136611032349	0.00179760743265596	1864	tags=38%, list=9%, signal=35%	20128/93695/60533/12257/83433/171285/19260/12051/15170/11433/12490/74048/21898/14456/21929/26362/319430/27218/20371/73914/19219/50931/21899/26888
BP	GO:0030316	osteoclast differentiation	111	0.696817411406383	2.00119561020925	0.0000776323430859965	0.00202307188901611	0.00180600849797935	2678	tags=37%, list=13%, signal=32%	20304/20302/14127/22177/93694/16658/16331/83433/12978/27060/93675/235505/26365/246746/14281/18018/70809/17342/216161/22041/233328/21803/12977/16160/14389/21926/232790/321019/12349/21873/14308/227326/18997/11501/723848/215653/21847/22034/16477/74614/12912
BP	GO:0043087	regulation of GTPase activity	317	0.567943303259665	1.74327709768888	0.0000776540857721216	0.00202307188901611	0.00180600849797935	1932	tags=20%, list=9%, signal=18%	55985/20304/20302/22324/20293/20296/76088/15894/20306/320484/14744/16456/70719/216991/66824/240168/232201/76117/20307/18829/16403/20308/24047/50778/11652/20305/67784/24064/20299/76281/20469/19229/212285/67865/20290/20194/214137/56212/140570/229534/230837/29875/244058/226089/54324/69710/106952/210293/20303/20300/15223/21939/26921/71746/232341/19734/20354/216445/19414/17925/14694/16963/72836
BP	GO:0046633	alpha-beta T cell proliferation	41	0.822265320234661	2.03713918255803	0.0000780526374990047	0.00202991249579293	0.00181211514897744	1577	tags=59%, list=7%, signal=54%	16859/60533/19264/94176/16362/12501/14728/320484/56501/19260/21813/12487/12505/74048/26365/20963/16168/12519/16160/22724/230979/12772/18106/208154
BP	GO:0062237	protein localization to postsynapse	64	-0.49523218980802	-1.92651197582386	0.0000787897182264533	0.00204551811075564	0.00182604637573803	6824	tags=62%, list=32%, signal=43%	50791/20908/13138/545156/23859/54377/11496/56637/216831/26414/12300/15461/109905/54645/65114/20614/268566/18196/56149/54376/13385/56839/16574/53869/81905/72978/108672/56216/23888/74053/53324/12889/140723/216963/65945/26395/208188/14813/14810/18164
BP	GO:0001794	type IIa hypersensitivity	4	0.98752412786592	1.67171121674241	0.0000798669308731975	0.00205207150443217	0.00183189662986626	269	tags=100%, list=1%, signal=99%	12266/14127/14129/14131
BP	GO:0001796	regulation of type IIa hypersensitivity	4	0.98752412786592	1.67171121674241	0.0000798669308731975	0.00205207150443217	0.00183189662986626	269	tags=100%, list=1%, signal=99%	12266/14127/14129/14131
BP	GO:0001798	positive regulation of type IIa hypersensitivity	4	0.98752412786592	1.67171121674241	0.0000798669308731975	0.00205207150443217	0.00183189662986626	269	tags=100%, list=1%, signal=99%	12266/14127/14129/14131
BP	GO:0002445	type II hypersensitivity	4	0.98752412786592	1.67171121674241	0.0000798669308731975	0.00205207150443217	0.00183189662986626	269	tags=100%, list=1%, signal=99%	12266/14127/14129/14131
BP	GO:0002892	regulation of type II hypersensitivity	4	0.98752412786592	1.67171121674241	0.0000798669308731975	0.00205207150443217	0.00183189662986626	269	tags=100%, list=1%, signal=99%	12266/14127/14129/14131
BP	GO:0002894	positive regulation of type II hypersensitivity	4	0.98752412786592	1.67171121674241	0.0000798669308731975	0.00205207150443217	0.00183189662986626	269	tags=100%, list=1%, signal=99%	12266/14127/14129/14131
BP	GO:0010631	epithelial cell migration	302	0.56574124321899	1.73340789084803	0.0000801552849891843	0.00205594174281537	0.00183535161505349	2436	tags=26%, list=11%, signal=24%	55985/16414/13036/14824/11745/30955/15507/21813/15368/18024/21812/234779/19225/26365/16002/107321/17886/23871/105450/13179/67784/13482/21687/11600/21803/18707/243362/20130/68743/11491/16542/19229/20620/14389/19141/15586/20682/12512/21926/16398/24136/12562/13731/18438/101540/11816/18186/13636/19303/14343/384009/68792/16410/12458/240185/14178/21939/26921/21825/17260/14462/19015/14461/80837/18128/18…
BP	GO:0016125	sterol metabolic process	138	-0.391339819159647	-1.71518180228893	0.0000807783903255865	0.0020683701728651	0.00184644654964688	1869	tags=22%, list=9%, signal=21%	17777/110524/18979/13072/22164/109754/67800/110196/20788/234199/21834/16987/13116/15357/66234/15360/54200/15490/17855/20775/73166/192156/14137/208715/74754/13360/18194/231070/320581/13121/16835
BP	GO:0007204	positive regulation of cytosolic calcium ion concentration	330	0.546766913198874	1.68184200529832	0.0000851238231941565	0.00217590485041501	0.00194244340598057	1900	tags=19%, list=9%, signal=17%	55985/15945/23833/12267/20302/19264/17096/13057/233571/18854/80901/12273/14744/30955/14747/54199/12504/18439/13051/12335/21817/14676/15170/234779/16453/12766/12767/12482/24047/16818/12774/13198/21803/12028/320790/319430/16542/19229/64095/12478/16176/20290/12772/11555/18438/12721/12778/213439/16410/319197/14674/12458/14745/16440/19219/22063/18442/16452/170756/14461/16439/16963
BP	GO:0030101	natural killer cell activation	89	0.70955417459103	1.97132840265715	0.0000898223695474182	0.00229208261983566	0.00204615600264564	2513	tags=38%, list=12%, signal=34%	16859/19264/22177/16414/75345/16362/16185/171285/30925/56501/22778/19260/12142/16182/14456/27007/16168/26362/16160/27218/14256/12721/17289/18106/17101/74732/268564/11891/60505/21946/21423/14191/16783/16173
CC	GO:0036156	inner dynein arm	11	-0.809519133855499	-2.0041890008524	0.0000900679846771688	0.00229442811477948	0.00204824984015261	1005	tags=55%, list=5%, signal=52%	110084/330355/242253/110083/381917/627872
BP	GO:0048791	calcium ion-regulated exocytosis of neurotransmitter	21	-0.680440008749492	-2.09957289616291	0.0000903999511818174	0.00229896162051477	0.00205229692811227	4116	tags=67%, list=19%, signal=54%	11938/116838/20910/27062/13447/20614/53420/56216/382018/54525/54524/208898/20980/242662
MF	GO:0019770	IgG receptor activity	4	0.986912103949908	1.67067516383349	0.000091984492657768	0.00233527977278088	0.00208471836206112	282	tags=100%, list=1%, signal=99%	14129/14131/14130/246256
BP	GO:0001660	fever generation	14	0.912763234635569	1.89658328523606	0.0000926664476126785	0.00234859886241437	0.00209660839384597	1258	tags=57%, list=6%, signal=54%	20304/16175/19225/16181/12774/21926/16176/64292
CC	GO:0042612	MHC class I protein complex	9	0.95003133042213	1.79775650804771	0.0000932774199948767	0.00236007682319241	0.00210685483877812	571	tags=67%, list=3%, signal=65%	14972/15015/14964/15018/12010/15006
BP	GO:0034123	positive regulation of toll-like receptor signaling pathway	27	0.853671719816127	2.00075915622391	0.0000941000114816655	0.00237686120371963	0.00212183835667982	541	tags=37%, list=3%, signal=36%	58185/83490/70110/13057/142980/81897/19260/71398/24088/21897
BP	GO:0150062	complement-mediated synapse pruning	4	0.986582552610517	1.67011728919022	0.0000963908839596657	0.00243061337119914	0.00216982324133956	289	tags=100%, list=1%, signal=99%	12266/12259/16409/83433
BP	GO:0002260	lymphocyte homeostasis	79	0.728594069634923	2.00293098711413	0.0000967292834256291	0.00243503329338582	0.00217376893257915	2256	tags=39%, list=11%, signal=35%	16149/17096/105855/18439/27060/12505/16453/26365/14102/16797/21929/16184/21803/18707/12028/24099/20371/12721/53945/72049/18733/213439/210293/21935/12044/17260/14732/57916/22163/320795/56532
CC	GO:0030672	synaptic vesicle membrane	117	-0.418228598806006	-1.84937022528127	0.000101951493063737	0.00255786872009321	0.00228342486012721	5530	tags=53%, list=26%, signal=39%	12315/77407/19280/50873/11980/20977/20927/18386/140919/12313/110935/107767/15893/17306/11975/12757/22348/52551/75734/229706/66237/20527/14799/53420/19276/27204/19894/14395/64051/20972/20965/235415/20907/100226/19342/19339/72160/64176/78771/382018/14417/18387/12314/20964/20974/208898/22393/13446/22784/67295/20955/69908/53330/80718/75209/14810/433485/83762/20404/19326/20980/20617
CC	GO:0099501	exocytic vesicle membrane	117	-0.418228598806006	-1.84937022528127	0.000101951493063737	0.00255786872009321	0.00228342486012721	5530	tags=53%, list=26%, signal=39%	12315/77407/19280/50873/11980/20977/20927/18386/140919/12313/110935/107767/15893/17306/11975/12757/22348/52551/75734/229706/66237/20527/14799/53420/19276/27204/19894/14395/64051/20972/20965/235415/20907/100226/19342/19339/72160/64176/78771/382018/14417/18387/12314/20964/20974/208898/22393/13446/22784/67295/20955/69908/53330/80718/75209/14810/433485/83762/20404/19326/20980/20617
BP	GO:0045860	positive regulation of protein kinase activity	435	0.526889373692859	1.62448077829931	0.000102705276448338	0.00257245699131006	0.00229644789797944	2781	tags=24%, list=13%, signal=22%	16019/16149/12575/19106/19264/14129/56742/12524/18173/12978/18753/81897/30955/74568/21813/12504/18439/21812/65964/17969/26365/21897/320207/21898/17873/20963/13653/16194/16797/24047/16181/74055/12444/14456/16543/22041/26382/26401/11600/14254/21803/12977/11491/19766/26411/19229/16160/18712/11727/21926/24136/16176/13731/11555/29875/75547/54324/13636/19303/227210/14745/18214/21939/14388/26921/16187/2…
BP	GO:0043542	endothelial cell migration	217	0.599030619143406	1.80540642847451	0.00010292416717537	0.00257362138625449	0.00229748736038119	2436	tags=28%, list=11%, signal=25%	55985/16414/14824/11745/30955/15507/15368/18024/21812/19225/26365/16002/107321/17886/23871/105450/13179/67784/13482/21687/11600/21803/18707/243362/20130/11491/16542/19229/20620/19141/21926/12562/13731/18438/101540/11816/18186/13636/19303/14343/68792/16410/240185/21939/21825/17260/14462/14461/80837/18128/18591/19130/74030/13846/19108/18127/11501/26406/16000/14089/72461
BP	GO:0086010	membrane depolarization during action potential	31	-0.621164090622329	-2.07173268286629	0.000104671205991623	0.0026125340724551	0.00233222495044858	6349	tags=68%, list=30%, signal=48%	72821/20273/20266/22629/24046/11735/20271/57785/20265/16511/110880/110876/20269/68667/58226/545622/12391/20274/12293/399548/20272
BP	GO:0045589	regulation of regulatory T cell differentiation	30	0.834873477379531	1.98357451189804	0.000104830379782999	0.0026125340724551	0.00233222495044858	1240	tags=43%, list=6%, signal=41%	16186/16859/16768/16362/14991/15507/12487/12505/74048/16818/21803/12477/20371
MF	GO:0008188	neuropeptide receptor activity	39	-0.58151272563066	-2.05268986438098	0.000107240326535939	0.00266813932421415	0.00238186409464032	3466	tags=44%, list=16%, signal=37%	114229/21336/18390/20608/104443/226278/14829/246313/12209/14419/14608/18217/18167/216749/18241/21338/14427
BP	GO:0045953	negative regulation of natural killer cell mediated cytotoxicity	20	0.880420022893551	1.96131376603962	0.000111492585720591	0.00276931999939598	0.00247218869467148	1242	tags=55%, list=6%, signal=52%	16859/21354/93694/21355/171285/14991/26365/16643/16002/16641/20723
MF	GO:0032550	purine ribonucleoside binding	355	0.541871112023148	1.66935732669627	0.000112114059868901	0.00278013070718099	0.00248183947882547	2257	tags=15%, list=11%, signal=14%	21822/60440/626578/15944/55932/17472/14469/229898/229900/76074/19354/83408/107526/634650/236573/56045/80885/14468/21817/14676/231931/13627/54204/243374/11854/233328/20130/231932/67844/74734/226422/259300/226421/56212/14917/98878/14674/14528/106572/317757/238463/74012/80837/11891/69834/215449/72065/67951/11853/18176/246710/64143/13430/14685/56437
CC	GO:0065010	extracellular membrane-bounded organelle	9	0.948281868810701	1.7944459793348	0.000113787142973376	0.00281693942007721	0.0025146988392126	323	tags=67%, list=2%, signal=66%	60440/55932/14469/229900/236573/14468
BP	GO:0032733	positive regulation of interleukin-10 production	38	0.807385889793505	1.98758141862571	0.000117724436332344	0.00290958673107489	0.00259740565348114	1043	tags=45%, list=5%, signal=43%	16859/14127/60533/16364/83433/81897/12051/12487/66824/24088/12490/74131/21898/20963/100043314/20848/16160
BP	GO:0071360	cellular response to exogenous dsRNA	14	0.908861228343866	1.88847550916565	0.000117990435087525	0.00291134085121747	0.00259897156713017	255	tags=36%, list=1%, signal=35%	230073/71586/72512/78781/142980
BP	GO:0060907	positive regulation of macrophage cytokine production	11	0.933031328005087	1.87717683378105	0.000120840449856403	0.00297674296279932	0.00265735642727473	603	tags=45%, list=3%, signal=44%	16149/16792/14991/24088/21898
BP	GO:0043367	CD4-positive, alpha-beta T cell differentiation	88	0.71058759341074	1.96783085525938	0.000121615608917561	0.00298826750788141	0.00266764445829657	2127	tags=40%, list=10%, signal=36%	16186/58185/105855/16364/16362/12394/17085/30925/12051/20852/216799/16453/74131/16194/16182/24047/12399/21803/18782/20848/16160/11977/22724/80859/12772/16842/20371/321019/19219/14462/12703/240354/16190/60505/243910
CC	GO:0034704	calcium channel complex	59	-0.513766993511518	-1.95001923604778	0.000121795251871442	0.00298826750788141	0.00266764445829657	5024	tags=46%, list=24%, signal=35%	68514/22066/20192/12287/56808/194352/12300/271036/12290/76856/171395/12294/320225/12295/20191/69029/81905/545391/110854/238871/22067/58226/67077/212670/78506/12293/76757
MF	GO:0008047	enzyme activator activity	467	0.514945154986768	1.58815879123707	0.000121908823171207	0.00298826750788141	0.00266764445829657	2735	tags=23%, list=13%, signal=20%	20304/12575/16859/209200/13032/11857/105855/11810/94176/13036/21933/18753/320484/72536/228482/70719/216991/19188/17972/17970/17969/66824/11690/240168/232201/76117/74048/14268/16002/12633/56312/171207/53313/50778/217835/14456/11783/226652/208263/216859/24064/81489/67941/21803/243362/20469/212285/18712/19186/18542/11977/27214/67865/214137/66059/268390/11816/230837/29875/18186/69710/240047/106952/26…
BP	GO:0002468	dendritic cell antigen processing and presentation	12	0.919342305174102	1.8799048164201	0.000122695466671613	0.00300261955159645	0.00268045661443075	693	tags=58%, list=3%, signal=56%	16149/12514/18173/14190/18829/107607/24047
MF	GO:0030881	beta-2-microglobulin binding	10	0.930163989360908	1.82312720423193	0.000123279431413138	0.00301197275308563	0.00268880627390874	571	tags=50%, list=3%, signal=49%	14972/15015/14964/15018/15006
MF	GO:0070566	adenylyltransferase activity	30	0.832736632594218	1.9784975859124	0.000124640468401647	0.003040249856699	0.00271404941514423	432	tags=23%, list=2%, signal=23%	23962/23960/23961/246728/246730/74645/246727
BP	GO:0008630	intrinsic apoptotic signaling pathway in response to DNA damage	109	0.679326522079144	1.94742242511306	0.000126680167148575	0.00308496172136041	0.00275396396686007	1631	tags=24%, list=8%, signal=22%	16149/12575/18854/74041/21937/66940/12047/12051/15368/66824/12505/27280/68048/56312/12046/67941/21938/12028/22038/21926/22059/17210/18950/12778/12044/50883
BP	GO:0060333	interferon-gamma-mediated signaling pathway	20	0.877597361386741	1.955025716329	0.000131114893545502	0.0031877575420965	0.00284573041708564	341	tags=35%, list=2%, signal=34%	15944/20846/547253/434341/80285/16362/64685
BP	GO:0010574	regulation of vascular endothelial growth factor production	32	0.823616397318106	1.97551896061022	0.000132122043609754	0.00320702092196164	0.00286292695267349	1216	tags=34%, list=6%, signal=32%	12267/12266/15442/16175/20296/12273/11829/19225/72043/16176/12772
BP	GO:0032729	positive regulation of interferon-gamma production	75	0.735246331540692	2.01385994307383	0.000132478682025366	0.00321045741116017	0.00286599472734302	1683	tags=41%, list=8%, signal=38%	170743/15900/18173/142980/12394/12501/171285/30925/81897/19260/12051/14991/12481/66824/74131/21898/225825/16182/27007/12475/21950/16160/21926/27218/16177/16176/12772/21940/72049/18106/50931
BP	GO:1900246	positive regulation of RIG-I signaling pathway	9	0.946743318366416	1.79153456053671	0.000133292963792961	0.00322495520826795	0.00287893699841148	226	tags=33%, list=1%, signal=33%	234311/80861/78781
BP	GO:0045924	regulation of female receptivity	10	-0.819634290312319	-1.99025240229576	0.000139605640063092	0.00337222167453371	0.00301040266257663	1512	tags=60%, list=7%, signal=56%	13492/54140/21834/21833/18429/11998
BP	GO:2000116	regulation of cysteine-type endopeptidase activity	230	0.592921541092405	1.78718628341269	0.00013990373679174	0.00337396281555265	0.00301195698968357	1128	tags=18%, list=5%, signal=17%	20846/13011/16792/12364/16912/22035/17951/12370/18854/17948/383619/17952/12047/12362/230379/22436/13033/66824/12505/216799/19225/57913/12633/14102/20963/107607/15511/53313/16818/14456/11783/11652/67941/12028/19712/12955/19141/20111/17246/64209/21926
BP	GO:0032663	regulation of interleukin-2 production	59	0.75262300166322	1.99713945751259	0.000140435841864203	0.00338133265701424	0.0030185360916822	2528	tags=46%, list=12%, signal=40%	19264/16175/16768/16792/16364/12394/12501/171285/93675/22695/12487/12490/26365/74131/21929/16176/12772/20371/101540/22030/14462/16963/240354/547431/27050/22034/26558
BP	GO:0050817	coagulation	169	0.625132762769253	1.85979319372032	0.000140775784732185	0.00338405944361039	0.00302097031055082	1969	tags=28%, list=9%, signal=25%	12266/15442/14127/12258/17096/14728/56193/18753/19128/16456/18783/18024/15170/12490/12628/21682/12495/26365/14268/26570/21898/20963/108101/14456/18792/22371/27027/26362/12527/14726/11555/17289/11816/192232/20912/70839/20720/14674/224794/74012/21825/17101/16621/21824/15160/18591/11891
BP	GO:0045066	regulatory T cell differentiation	34	0.824754012246801	2.00467568016514	0.000143376459234069	0.00344103502161765	0.00307183275326335	1240	tags=41%, list=6%, signal=39%	16186/16859/16768/16362/14991/15507/12487/12505/74048/16818/21803/18782/12477/20371
BP	GO:0090130	tissue migration	306	0.565216527100058	1.73260040145852	0.000146839161784168	0.00351848315748646	0.00314097117206652	2436	tags=26%, list=11%, signal=24%	55985/16414/13036/14824/11745/30955/15507/21813/15368/18024/21812/234779/19225/26365/16002/107321/17886/23871/105450/13179/67784/13482/21687/11600/21803/18707/243362/20130/68743/11491/16542/19229/20620/14389/19141/15586/20682/12512/21926/16398/24136/12562/13731/15227/18438/101540/11816/18186/13636/19303/14343/384009/68792/16410/12458/240185/14178/21939/26921/21825/17260/14462/19015/14461/80837/18…
BP	GO:1903539	protein localization to postsynaptic membrane	58	-0.505546354527388	-1.92654837577687	0.000150076523659223	0.00359029221984756	0.00320507555588016	6824	tags=66%, list=32%, signal=45%	50791/20908/13138/545156/23859/54377/11496/56637/216831/26414/12300/15461/109905/54645/65114/20614/268566/18196/56149/54376/13385/56839/53869/81905/72978/56216/23888/74053/53324/12889/140723/216963/65945/26395/208188/14813/14810/18164
BP	GO:0033674	positive regulation of kinase activity	506	0.511409384003867	1.57707761072421	0.000151378763083531	0.00361565148049752	0.00322771392107369	2781	tags=23%, list=13%, signal=21%	16019/16149/12575/19106/19264/17096/14129/56742/12524/18173/12978/18753/81897/30955/74568/21813/12504/18439/21812/65964/17969/26365/21897/320207/21898/17873/20963/13653/16194/16797/24047/16181/74055/12444/14456/16543/22041/26382/26401/21687/11600/14254/26362/21803/12977/11491/19766/26411/16542/19229/16160/18712/11727/12478/21926/24136/16176/13731/11555/17289/29875/75547/54324/13636/19303/227210/1…
MF	GO:0019001	guanyl nucleotide binding	372	0.534981220527786	1.6434974449352	0.000153067572813672	0.00363915924522318	0.00324869944466953	2257	tags=15%, list=11%, signal=14%	21822/60440/626578/15944/55932/17472/14469/229898/229900/76074/19354/83408/72512/107526/634650/236573/56045/80885/14468/21817/14676/231931/13627/54204/243374/11854/233328/20130/231932/67844/74734/226422/259300/226421/56212/14917/98878/14674/14528/106572/317757/238463/74012/80837/11891/242202/69834/215449/72065/67951/11853/18176/246710/64143/13430/14685/56437
MF	GO:0032561	guanyl ribonucleotide binding	372	0.534981220527786	1.6434974449352	0.000153067572813672	0.00363915924522318	0.00324869944466953	2257	tags=15%, list=11%, signal=14%	21822/60440/626578/15944/55932/17472/14469/229898/229900/76074/19354/83408/72512/107526/634650/236573/56045/80885/14468/21817/14676/231931/13627/54204/243374/11854/233328/20130/231932/67844/74734/226422/259300/226421/56212/14917/98878/14674/14528/106572/317757/238463/74012/80837/11891/242202/69834/215449/72065/67951/11853/18176/246710/64143/13430/14685/56437
BP	GO:0060263	regulation of respiratory burst	14	0.906731783539439	1.88405084648243	0.000153094319801725	0.00363915924522318	0.00324869944466953	533	tags=29%, list=3%, signal=28%	16069/19354/14824/74748
BP	GO:0007520	myoblast fusion	48	0.773794108667779	1.97118724251674	0.000153842586887463	0.00365017473518225	0.00325853303910753	1245	tags=25%, list=6%, signal=24%	15945/17329/12508/12362/68662/20307/12633/17886/12527/259300/14256/67220
MF	GO:0042277	peptide binding	301	0.564453853892561	1.73147790778902	0.000154046763341695	0.00365017473518225	0.00325853303910753	1428	tags=14%, list=7%, signal=14%	16149/14960/14972/15015/15019/14964/21354/15018/14961/100529082/15039/16414/21355/14130/15042/83433/80898/15024/14991/13033/24088/21897/15006/16790/50498/212167/13482/19697/12955/100017/66101/12475/621968/11727/630294/16398/11555/64292/53945/11816/15007/18733/14917
MF	GO:0062061	TAP complex binding	8	0.9541672124248	1.77308409689282	0.000154579029629695	0.00365698217799062	0.00326461008443062	571	tags=75%, list=3%, signal=73%	14972/15015/14964/15018/21356/15006
BP	GO:2000107	negative regulation of leukocyte apoptotic process	68	0.747883030230903	2.00576122499273	0.000155195329145533	0.00366575296437424	0.00327243981842513	1833	tags=35%, list=9%, signal=32%	16149/20304/14127/76088/14130/15163/12505/16453/16197/24047/12774/14456/320404/26362/18950/20723/21940/20440/17289/13636/12044/16187/14732/209488
MF	GO:0022843	voltage-gated cation channel activity	138	-0.381082752766265	-1.67022666927799	0.000156707600264732	0.00369562568207255	0.00329910737399436	6381	tags=48%, list=30%, signal=34%	108073/225865/16531/16490/16538/54377/60613/241528/12801/16500/15168/16520/238271/226922/111173/66733/16524/16539/15551/170483/268345/16509/242443/12287/56808/12300/12290/76856/16508/12294/16492/16536/20614/54376/12295/18390/211480/223604/241794/16511/81905/16497/252972/80906/15165/16519/15166/140723/58226/227632/16526/16515/382571/277328/14813/16521/14299/16499/14810/16493/16498/16510/12293/2407…
BP	GO:0010952	positive regulation of peptidase activity	174	0.617605994387317	1.84289182618188	0.000157066123528138	0.00369823831550165	0.00330143968764109	1128	tags=19%, list=5%, signal=18%	20846/17096/16792/12364/22035/12370/13036/14824/18854/383619/12362/19188/230379/22436/13033/66824/216799/74048/57913/12633/14102/20963/107607/53313/16818/11783/67941/20848/12028/19712/19141/19186/21926
BP	GO:0032098	regulation of appetite	23	-0.65576784483615	-2.0478910513501	0.000157526981345644	0.00370324846854767	0.00330591228153477	1168	tags=30%, list=5%, signal=29%	208188/53322/15562/20519/102774/18976/27220
BP	GO:0048771	tissue remodeling	196	0.616643287105733	1.84986493831128	0.000158480945228929	0.0037198169031092	0.00332070302316823	2739	tags=33%, list=13%, signal=29%	13040/93695/16175/19354/231633/16331/17390/246256/18854/12978/21857/16401/18439/21817/27060/11433/20750/26365/14595/20963/17312/17342/16878/22041/233328/26362/17387/12028/320790/19229/18605/17246/11977/22059/13038/12772/11555/18669/16410/232790/18214/19219/16449/12349/69660/17260/14308/16973/19664/227326/12988/18127/12751/11501/723848/215653/16000/22337/22034/16173/18021/12018/353047/17242
BP	GO:0001667	ameboidal-type cell migration	436	0.527607438234524	1.6268296502726	0.000160806666964902	0.00376848025816649	0.00336414509423392	2747	tags=26%, list=13%, signal=23%	55985/16414/11857/13036/14824/18854/21857/11745/30955/16401/15507/21813/15368/18024/21812/234779/19225/26365/14268/16002/107321/171207/17886/12767/23871/105450/13179/67784/13482/21687/11600/21803/18707/243362/20130/68743/11491/16542/19229/20620/14389/19141/15586/18858/20682/12512/21926/16398/24136/12562/20665/13731/17381/12162/18438/242687/101540/11816/29875/18186/13636/19303/14343/100169/384009/…
MF	GO:0033218	amide binding	377	0.529605255574724	1.62660600308488	0.000162439221959469	0.00380077226553442	0.00339297236430768	1710	tags=15%, list=8%, signal=14%	16149/14960/14972/15015/15019/14964/21354/15018/14961/100529082/15039/16414/21355/14130/15042/83433/80898/15024/14991/18783/13033/24088/21897/15006/246746/16790/50498/212167/13482/223920/19697/12955/100017/66101/12475/621968/11727/630294/16398/11555/64292/107885/53945/11816/15007/11363/18733/14917/20652/20288/56356/18035/14990/18830/21899
MF	GO:0008201	heparin binding	159	0.634145854363673	1.8807569000152	0.00016440591154061	0.00384076908838534	0.00342867776971275	1722	tags=18%, list=8%, signal=16%	55985/15945/20304/93695/19264/20296/16409/20306/12628/20307/14268/68169/21826/22370/116701/18782/11504/11727/18542/19934/12162/19944/11816/18186/20720/224224/14178/21825
BP	GO:0003158	endothelium development	126	0.658962410991542	1.91919501207884	0.000165356091907381	0.00385693084373966	0.00344310546636093	2125	tags=31%, list=10%, signal=28%	15945/16411/15894/21937/17698/17874/16456/22436/21812/13805/26365/12741/12767/13610/243362/16542/21926/14726/12562/16176/18669/53945/16449/77446/21873/21872/20672/22422/18128/18591/26433/60611/16840/15213/19130/19664/15214/215449/72065
BP	GO:0045576	mast cell activation	76	0.721052932525264	1.97905559795225	0.000167857746381275	0.0039091738502023	0.00348974311386311	1554	tags=36%, list=7%, signal=33%	14127/17096/19354/16822/12523/14131/14728/22320/380732/15368/56743/12506/18124/21898/12229/20963/246746/225825/16797/14389/74734/22038/20619/15227/19215/171284/14159
CC	GO:0032589	neuron projection membrane	68	-0.482075805681738	-1.90242024675543	0.000168547285114237	0.00391911818097402	0.00349862047802301	3557	tags=54%, list=17%, signal=45%	54393/19876/193385/16500/14394/13823/268345/18386/11733/67972/11441/107448/217124/14799/14395/18390/30957/66797/81905/15165/110886/238276/15166/18483/21838/15444/57138/14404/57436/14406/14407/14810/16510/14405/14396/21338/76161
MF	GO:0005248	voltage-gated sodium channel activity	24	-0.649969611077591	-2.01939274804379	0.000168897725040253	0.00392115900373391	0.00350044233283066	2457	tags=75%, list=12%, signal=66%	72821/20273/15168/20266/24046/20271/20265/252972/15165/110880/110876/20269/15166/58226/11418/20274/399548/20272
BP	GO:0007156	homophilic cell adhesion via plasma membrane adhesion molecules	105	-0.419780519747368	-1.78313669409456	0.000170101945229939	0.0039429842211064	0.003519925836239	4337	tags=39%, list=20%, signal=31%	244682/13506/16769/13510/19268/12558/19281/58235/239096/229715/230868/67703/12614/53883/73173/93885/93889/545370/12565/93842/23965/104010/241201/65945/277432/16728/94332/105827/12561/68764/53870/93879/12563/12554/170677/232370/215654/93877/211924/268663/270120
BP	GO:0007596	blood coagulation	166	0.629512023165407	1.87084848521579	0.000170522303838527	0.00394659992511866	0.0035231535970555	1969	tags=28%, list=9%, signal=26%	12266/15442/14127/12258/17096/14728/56193/18753/19128/16456/18783/18024/15170/12490/12628/21682/12495/26365/14268/26570/21898/20963/108101/14456/18792/22371/27027/26362/12527/14726/11555/17289/11816/192232/20912/70839/20720/14674/224794/74012/21825/17101/16621/21824/15160/18591/11891
BP	GO:0045859	regulation of protein kinase activity	666	0.477433196515366	1.47490036891457	0.000173619659700706	0.00401206544893519	0.00358159506568508	2903	tags=23%, list=14%, signal=21%	16019/16149/12575/19106/19264/17096/14129/56742/12524/12450/18173/12978/18753/12273/81897/30955/230784/74568/19260/15507/21813/12504/18439/15170/21812/65964/17969/66824/240754/26365/21897/320207/21898/17873/20963/67603/13653/16194/16797/24047/16181/74055/12444/14456/16543/21929/22041/26382/26401/24064/11600/14254/21803/12977/11491/19766/26411/19229/16160/18712/11727/18519/18858/21926/12452/24136/…
BP	GO:0035457	cellular response to interferon-alpha	11	0.928631395014068	1.86832455622828	0.000177705419599918	0.00409918401921984	0.00365936633971648	849	tags=45%, list=4%, signal=44%	15957/15959/15958/14456/26362
BP	GO:0010820	positive regulation of T cell chemotaxis	15	0.887896809749619	1.87342862821578	0.000177938856139768	0.00409918401921984	0.00365936633971648	1216	tags=33%, list=6%, signal=31%	55985/20304/18829/11491/12772
BP	GO:0045338	farnesyl diphosphate metabolic process	4	-0.955133939080081	-1.7266135579105	0.00018475602846242	0.00424967333264563	0.00379370905901264	958	tags=100%, list=5%, signal=96%	15360/14137/208715
BP	GO:1901224	positive regulation of NIK/NF-kappaB signaling	66	0.738711124007299	1.97470974980599	0.000186752671639115	0.00428501555805835	0.00382525927716328	1182	tags=30%, list=6%, signal=29%	19106/16792/12524/170743/70110/142980/83433/171285/64685/81897/24088/21898/107607/16182/24047/170799/19697/12475/21926/16176
BP	GO:0007269	neurotransmitter secretion	183	-0.36648880733655	-1.65123096859378	0.000187220815058791	0.00428501555805835	0.00382525927716328	5556	tags=49%, list=26%, signal=36%	111173/238988/20743/15551/13542/18190/50873/20616/18754/67847/20977/11938/213760/78808/242443/12287/19063/381979/11784/67903/108124/11441/15171/15893/69017/18441/76787/18751/116838/109905/20910/12361/243764/192167/11444/27062/13447/20614/108030/53420/15565/19276/15558/22342/27204/19894/18645/18479/64051/20965/20615/18212/15566/235415/20907/319924/56216/19339/18191/22782/18049/78771/382018/54525/2…
BP	GO:0099643	signal release from synapse	183	-0.36648880733655	-1.65123096859378	0.000187220815058791	0.00428501555805835	0.00382525927716328	5556	tags=49%, list=26%, signal=36%	111173/238988/20743/15551/13542/18190/50873/20616/18754/67847/20977/11938/213760/78808/242443/12287/19063/381979/11784/67903/108124/11441/15171/15893/69017/18441/76787/18751/116838/109905/20910/12361/243764/192167/11444/27062/13447/20614/108030/53420/15565/19276/15558/22342/27204/19894/18645/18479/64051/20965/20615/18212/15566/235415/20907/319924/56216/19339/18191/22782/18049/78771/382018/54525/2…
BP	GO:0090025	regulation of monocyte chemotaxis	28	0.838426130708162	1.97700791964826	0.000187440726112815	0.00428501555805835	0.00382525927716328	1216	tags=32%, list=6%, signal=30%	15945/20304/17096/20296/11629/74748/19141/20290/12772
MF	GO:0001883	purine nucleoside binding	359	0.539422655659554	1.66271619176094	0.000188166015520712	0.00429501877628928	0.00383418921051378	2257	tags=15%, list=11%, signal=14%	21822/60440/626578/15944/55932/17472/14469/229898/229900/76074/19354/83408/107526/634650/236573/56045/80885/14468/21817/14676/231931/13627/54204/243374/11854/233328/20130/231932/67844/74734/226422/259300/226421/56212/14917/98878/14674/14528/106572/317757/238463/74012/80837/11891/69834/215449/72065/67951/11853/18176/246710/64143/13430/14685/56437
BP	GO:0007599	hemostasis	168	0.62399100720086	1.85912662828994	0.00018892498993473	0.00430575915991702	0.00384377721586771	1969	tags=28%, list=9%, signal=26%	12266/15442/14127/12258/17096/14728/56193/18753/19128/16456/18783/18024/15170/12490/12628/21682/12495/26365/14268/26570/21898/20963/108101/14456/18792/22371/27027/26362/12527/14726/11555/17289/11816/192232/20912/70839/20720/14674/224794/74012/21825/17101/16621/21824/15160/18591/11891
CC	GO:0098798	mitochondrial protein-containing complex	250	-0.324208192995672	-1.56198920750072	0.000190863673326945	0.00434331237107413	0.00387730119435032	7801	tags=48%, list=37%, signal=31%	30056/105675/227197/75406/64658/30055/641376/64660/18604/218506/234847/66169/66043/110826/27395/66495/66928/72181/68565/74600/28080/50529/67308/66916/67273/75398/68653/67530/69923/67184/66445/11957/65111/66576/94066/68349/235339/11947/75266/338359/15108/67680/66046/68316/52443/595136/433771/94067/18597/27397/60441/67212/107734/67713/107733/68514/28185/66098/66416/76614/68572/66945/68611/66377/563…
CC	GO:0098636	protein complex involved in cell adhesion	39	0.802494297837695	1.97683982327502	0.000194486737308616	0.00441255287337662	0.00393911260908134	1956	tags=46%, list=9%, signal=42%	17096/16414/16409/16411/16408/16419/16401/12487/16403/27027/12519/16402/18858/16398/12477/16410/16421/16407
BP	GO:0097191	extrinsic apoptotic signaling pathway	231	0.587733903907869	1.77371025085863	0.000194497574402587	0.00441255287337662	0.00393911260908134	1915	tags=23%, list=9%, signal=22%	19264/16175/22035/12370/97165/142980/18854/21933/20612/15894/12047/15368/16819/18439/13051/21812/66824/11910/16453/57913/12633/16403/14102/12046/170755/12399/21929/22029/21938/21803/29810/17000/12028/19697/19766/21926/16176/17210/14051/21940/16854/18186/21948/12044/16410/12167/16187/21825/14048/22030/69660/16452/17127/13867
BP	GO:0002437	inflammatory response to antigenic stimulus	66	0.737569993218349	1.97165929879543	0.000198157199812359	0.00448875672048391	0.00400714024378958	1304	tags=30%, list=6%, signal=29%	12266/14127/14129/12514/97165/14131/14728/14130/15894/12487/12229/58861/16181/16184/18782/16160/21926/12511/20723/22040
BP	GO:0001782	B cell homeostasis	37	0.802360544464216	1.97655226152354	0.000199783986314798	0.00451875052682925	0.00403391589592558	1823	tags=41%, list=9%, signal=37%	16149/17096/105855/12505/21929/18707/12028/24099/20371/72049/18733/210293/12044/17260/57916
CC	GO:0030658	transport vesicle membrane	148	-0.371874901395437	-1.66911076509172	0.000200282596805261	0.00452317489426465	0.00403786555546557	5530	tags=47%, list=26%, signal=35%	12315/77407/19280/50873/11980/20977/20927/18386/140919/12313/56041/110935/237504/107767/15893/17306/11975/240756/240667/12757/22348/52551/69608/75734/229706/66237/20527/14799/53420/19276/27204/19894/14395/64051/20972/20965/235415/20907/100226/19342/19339/72160/11769/64176/53611/78771/382018/14417/18387/12314/20964/20974/208898/22393/13446/22784/67295/20955/69908/53330/80718/75209/14810/433485/837…
BP	GO:0002637	regulation of immunoglobulin production	78	0.717221046631456	1.97124463977046	0.000200905543816695	0.00453038966479701	0.00404430622470879	2488	tags=40%, list=12%, signal=35%	16019/19264/12493/69816/14130/81897/20852/12487/26365/74131/21929/235587/12483/21803/21926/22364/20371/22040/100561/15458/21939/50931/22030/16963/56708/16190/22163/320795/22433/51869/22034
BP	GO:0090026	positive regulation of monocyte chemotaxis	21	0.858851197022349	1.91915886510913	0.000201214325795226	0.00453050898261107	0.00404441274044227	1216	tags=33%, list=6%, signal=31%	15945/20304/20296/11629/19141/20290/12772
BP	GO:0045061	thymic T cell selection	27	0.841038394149396	1.97115030142113	0.000202759971364398	0.00455843501886708	0.00406934248172683	798	tags=33%, list=4%, signal=32%	16149/12502/19264/94176/12501/12487/14998/14102/320404
BP	GO:0046640	regulation of alpha-beta T cell proliferation	37	0.801646142710275	1.97479238884269	0.000206176939617218	0.00462828474376816	0.00413169775315232	1577	tags=54%, list=7%, signal=50%	16859/60533/19264/16362/12501/320484/19260/21813/12487/12505/74048/26365/20963/12519/16160/22724/230979/12772/18106/208154
BP	GO:0002532	production of molecular mediator involved in inflammatory response	81	0.712884878336725	1.97288288905687	0.00021439070031777	0.00480544200351903	0.00428984710925078	1175	tags=27%, list=6%, signal=26%	229898/14127/104759/17096/14824/17874/22320/11815/66824/11690/74748/56644/21898/12229/20963/16172/20848/11491/84544/20619/21926/12511
BP	GO:0031342	negative regulation of cell killing	28	0.836334599419782	1.97207609110682	0.000217835754655096	0.00486817008394528	0.00434584484562724	1242	tags=46%, list=6%, signal=44%	16859/21354/19264/93694/21355/171285/14991/16197/26365/16643/16002/16641/20723
BP	GO:2000514	regulation of CD4-positive, alpha-beta T cell activation	65	0.739189436538304	1.97431607711546	0.000217841480176544	0.00486817008394528	0.00434584484562724	2127	tags=40%, list=10%, signal=36%	16186/16859/60533/105855/16362/12394/21813/12505/216799/16453/74048/26365/74131/24047/12399/21803/22724/80859/12772/20371/14462/12703/16963/240354/16190/243910
BP	GO:0039528	cytoplasmic pattern recognition receptor signaling pathway in response to virus	27	0.838465602193956	1.96512042255504	0.000219798238931268	0.00490455621938113	0.00437832696856244	226	tags=19%, list=1%, signal=18%	234311/230073/71586/80861/78781
CC	GO:0043230	extracellular organelle	107	0.668927117456269	1.91476753121186	0.000221008230623066	0.00492419532349423	0.00439585891545643	1254	tags=16%, list=6%, signal=15%	60440/55932/14469/229900/60533/12524/236573/15894/14468/114584/16401/14268/16790/12527/12351/12512/11838
BP	GO:0006858	extracellular transport	38	-0.559044258949297	-1.9585820315932	0.000222417908321111	0.00494707471677597	0.0044162834880679	3985	tags=66%, list=19%, signal=54%	66894/104346/16348/67685/66722/75050/71227/237222/77609/226162/74362/233865/320277/110082/319953/209012/207607/74407/100048534/51938/110084/70989/54562/78801/50525
BP	GO:1902624	positive regulation of neutrophil migration	35	0.807683224576435	1.96290645716494	0.000222727262227197	0.00494707471677597	0.0044162834880679	2000	tags=37%, list=9%, signal=34%	16149/12267/16175/105855/19354/12273/24047/16177/16176/19219/20343/16963/117149
BP	GO:0072677	eosinophil migration	22	0.862498620958952	1.95415524025341	0.000223029292898595	0.00494707471677597	0.0044162834880679	1671	tags=45%, list=8%, signal=42%	20304/20293/20296/20306/20307/18829/20290/16854/20303/19219
MF	GO:0032549	ribonucleoside binding	358	0.539491732969468	1.66085415353845	0.000227878557522219	0.00504713814049211	0.00450561071096563	2257	tags=15%, list=11%, signal=14%	21822/60440/626578/15944/55932/17472/14469/229898/229900/76074/19354/83408/107526/634650/236573/56045/80885/14468/21817/14676/231931/13627/54204/243374/11854/233328/20130/231932/67844/74734/226422/259300/226421/56212/14917/98878/14674/14528/106572/317757/238463/74012/80837/11891/69834/215449/72065/67951/11853/18176/246710/64143/13430/14685/56437
CC	GO:0098839	postsynaptic density membrane	97	-0.433514475908315	-1.81406562750049	0.000230541862425749	0.0050985613663579	0.00455151653537619	6290	tags=53%, list=30%, signal=37%	23859/245684/243499/54377/11496/20273/216028/233067/19280/192198/64085/170483/18386/242443/11941/13176/12300/13643/246317/216169/19268/11553/14799/66673/54376/13385/331461/19277/13492/272381/14802/241568/81905/70530/12671/12794/108071/80749/22782/14804/14803/140723/11551/229791/65945/19739/23969/14813/14810/433485/232370
BP	GO:0002707	negative regulation of lymphocyte mediated immunity	47	0.782251417161733	1.98353792861367	0.000230930126946937	0.00509959309920692	0.00455243756952386	1242	tags=43%, list=6%, signal=40%	16859/21354/19264/93694/21355/14130/171285/14991/15170/16197/74048/26365/16643/16002/235587/16641/84544/27218/20371/20723
MF	GO:0005525	GTP binding	348	0.547886589840129	1.68754428490324	0.000235539266039853	0.00519369300360845	0.00463644112270005	2257	tags=16%, list=11%, signal=14%	21822/60440/626578/15944/55932/17472/14469/229898/229900/76074/19354/83408/107526/634650/236573/56045/80885/14468/21817/14676/231931/13627/54204/243374/11854/233328/20130/231932/67844/74734/226422/259300/226421/56212/14917/98878/14674/14528/106572/317757/238463/74012/80837/11891/69834/215449/72065/67951/11853/18176/246710/64143/13430/14685/56437
BP	GO:1905521	regulation of macrophage migration	45	0.778737302324427	1.95661735068581	0.00023732708337206	0.00522539631353704	0.00466474285901301	1829	tags=42%, list=9%, signal=39%	20304/12267/20296/83433/12978/12273/14747/13051/74748/18829/17387/12527/12977/19229/27218/18438/70839/21825/56792
MF	GO:0005178	integrin binding	138	0.637967094791998	1.87973196963017	0.000242535815139428	0.00533221597702708	0.0047601014179756	1781	tags=27%, list=8%, signal=25%	93695/18826/17096/16414/14580/14728/15894/16456/16419/22329/20750/14268/16002/100038882/16403/20963/17886/225825/108101/13610/22370/22371/21894/16402/17387/12527/11491/16542/16398/16176/13731/21810/19303/16410/19255/21825/16421
BP	GO:1901222	regulation of NIK/NF-kappaB signaling	92	0.696066878792029	1.94681975699428	0.000243068372510958	0.00533606568359351	0.00476353807428596	1374	tags=28%, list=6%, signal=27%	19106/16792/12524/170743/70110/142980/83433/171285/64685/81897/19260/24088/11796/216799/21898/107607/16182/24047/170799/21687/19697/12475/21926/16176/11797/56722
BP	GO:0030853	negative regulation of granulocyte differentiation	10	0.921175644931764	1.80550999324848	0.000243612194890571	0.00534015102103735	0.00476718507970419	535	tags=40%, list=3%, signal=39%	12262/12394/16331/26365
CC	GO:0097169	AIM2 inflammasome complex	5	0.977306967984934	1.69555455490215	0.000244932034314832	0.00536121027602904	0.00478598480386752	487	tags=100%, list=2%, signal=98%	12364/12363/383619/12362/66824
BP	GO:0050854	regulation of antigen receptor-mediated signaling pathway	62	0.73828892464661	1.96166353276818	0.000246626552234832	0.00539039703039763	0.00481203999582797	2764	tags=48%, list=13%, signal=42%	19264/17096/16792/14130/19260/15170/107321/74039/67596/225825/16818/13709/12483/16534/19697/226422/12478/68119/16854/101540/19255/18755/56792/328795/240354/22217/547431/27050/56310/19271
BP	GO:0036037	CD8-positive, alpha-beta T cell activation	30	0.821753829337143	1.95240356184746	0.000247193931473695	0.00539489913602239	0.00481605905271926	2205	tags=60%, list=10%, signal=54%	60533/105855/16362/12394/14728/19260/74048/26365/21949/545030/12399/22724/18106/12703/26888/16963/15216/73902
BP	GO:0006637	acyl-CoA metabolic process	84	-0.436944369251581	-1.77739748971915	0.000248758725587368	0.00541224399401306	0.00483154291223877	5827	tags=48%, list=27%, signal=35%	235339/56360/13350/66885/14081/18597/27402/18293/110446/70025/216739/330450/56451/56720/68603/50790/329910/228026/71147/56690/272428/20916/52538/107476/236900/68738/13382/14104/270076/67800/60525/19193/15360/104112/26568/17855/192156/64059/208715/20617
BP	GO:0035383	thioester metabolic process	84	-0.436944369251581	-1.77739748971915	0.000248758725587368	0.00541224399401306	0.00483154291223877	5827	tags=48%, list=27%, signal=35%	235339/56360/13350/66885/14081/18597/27402/18293/110446/70025/216739/330450/56451/56720/68603/50790/329910/228026/71147/56690/272428/20916/52538/107476/236900/68738/13382/14104/270076/67800/60525/19193/15360/104112/26568/17855/192156/64059/208715/20617
CC	GO:0099568	cytoplasmic region	224	-0.324522997231881	-1.54398975872717	0.000249076341364347	0.00541224399401306	0.00483154291223877	4264	tags=33%, list=20%, signal=27%	16570/19084/76787/12757/17427/116838/67968/16579/104346/22153/54633/12386/13426/13193/13385/64436/103988/13191/66722/19387/76192/18390/77609/75564/16589/16497/72507/216618/105000/104871/19087/105833/73916/73412/16568/382018/74362/74405/110082/69281/207607/74407/76670/382253/15444/237806/78802/17152/26395/100048534/13807/385668/208898/72569/381933/51938/74665/110084/57436/330355/244653/242253/6887…
BP	GO:0001937	negative regulation of endothelial cell proliferation	45	0.778189635059741	1.95524130863763	0.000249900524501214	0.00542226021766587	0.00484048445560796	2002	tags=31%, list=9%, signal=28%	19109/20846/20293/22436/21812/13805/12766/14254/16160/21926/11816/21825/17260/16840
BP	GO:1905523	positive regulation of macrophage migration	30	0.820975179605241	1.9505535692393	0.000260465894684308	0.00564330170659994	0.00503780952823061	1722	tags=50%, list=8%, signal=46%	20304/12267/20296/83433/12978/12273/14747/13051/18829/17387/12977/27218/18438/70839/21825
BP	GO:0010508	positive regulation of autophagy	129	0.648653817314088	1.88980642892306	0.000262186146557491	0.00567207674604036	0.00506349717978726	1016	tags=17%, list=5%, signal=16%	20128/15944/20821/319236/667823/60599/209387/72512/81897/230784/15368/74735/24088/434218/107607/13179/13198/29810/76681/80888/16542/20620
BP	GO:0043300	regulation of leukocyte degranulation	52	0.760321975229984	1.96692074367989	0.000262553927620169	0.00567207674604036	0.00506349717978726	1216	tags=27%, list=6%, signal=25%	16859/14127/17096/16414/19354/16409/12523/22320/19204/15368/20963/14389/15227/12772
BP	GO:0010594	regulation of endothelial cell migration	170	0.614996700818014	1.82585807918562	0.000264114248664025	0.00569753974574648	0.00508622815346297	2695	tags=30%, list=13%, signal=26%	55985/14824/11745/30955/15507/15368/18024/19225/26365/16002/23871/105450/13179/21687/11600/21803/18707/243362/20130/11491/16542/19229/20620/19141/21926/13731/18438/101540/11816/18186/13636/14343/68792/240185/21939/21825/17260/14462/14461/80837/18128/18591/19130/74030/18127/26406/16000/72461/71093/70097/22421
BP	GO:0042771	intrinsic apoptotic signaling pathway in response to DNA damage by p53 class mediator	42	0.792326660658568	1.96688295152632	0.000265207791885265	0.00571287433948518	0.00509991743793947	1132	tags=29%, list=5%, signal=27%	16149/12575/18854/66940/12051/66824/12505/27280/68048/56312/67941/22059
MF	GO:0001882	nucleoside binding	368	0.532805925667889	1.63727223443576	0.000275823126775644	0.00592503494037413	0.00528931448814918	2257	tags=15%, list=11%, signal=14%	21822/60440/626578/15944/55932/17472/14469/229898/229900/76074/19354/83408/107526/634650/236573/56045/80885/14468/21817/14676/231931/13627/54204/243374/11854/233328/20130/231932/67844/74734/226422/259300/18950/226421/56212/14917/98878/14674/14528/106572/317757/238463/74012/80837/11891/69834/215449/72065/67951/11853/18176/246710/64143/13430/14685/56437
BP	GO:0043549	regulation of kinase activity	765	0.468935679905698	1.44831477978089	0.000275971362150448	0.00592503494037413	0.00528931448814918	2903	tags=22%, list=14%, signal=20%	16019/16149/12575/434341/19106/19264/17096/14129/56742/12524/12450/18173/12978/18753/12273/81897/30955/230784/74568/19260/15507/21813/12504/18439/15170/21812/65964/17969/66824/240754/74748/26365/21897/320207/21898/17873/20963/13627/67603/13653/16194/16797/24047/16181/74055/12444/14456/16543/21929/22041/26382/26401/24064/21687/11600/14254/26362/21803/12977/11491/19766/26411/16542/19229/16160/18712…
BP	GO:0031329	regulation of cellular catabolic process	714	0.474940622787157	1.46364259452723	0.000276247609760209	0.00592503494037413	0.00528931448814918	1489	tags=12%, list=7%, signal=12%	20128/60440/15944/209200/13032/20821/16792/319236/667823/60599/209387/74645/16154/11810/72512/78781/14580/18173/18854/12257/83433/18753/17698/17874/21857/81897/30955/230784/19260/12362/19188/22352/15368/74735/230379/18439/22695/66824/24088/56312/12227/17454/434218/107607/15511/12192/11783/11652/21929/12193/237256/13179/193740/59027/19205/13198/212943/21938/29810/20848/76681/12028/30940/80888/1654…
BP	GO:0006099	tricarboxylic acid cycle	32	-0.58858958126919	-1.98539987408625	0.000282298124729933	0.00604612109895041	0.00539740883346817	6656	tags=59%, list=31%, signal=41%	12974/11429/235339/14194/67680/18597/18293/71832/269951/66945/76668/170718/56451/17449/20916/67834/209692/17993/15926
BP	GO:0002866	positive regulation of acute inflammatory response to antigenic stimulus	10	0.918702369788772	1.80066235858587	0.000285254365201071	0.00610068361564697	0.0054461171217698	614	tags=50%, list=3%, signal=49%	12266/14127/14129/14131/12229
MF	GO:0005237	inhibitory extracellular ligand-gated ion channel activity	17	-0.702372232052243	-1.99715945900842	0.000297410210572081	0.00634290267405866	0.00566234753861219	3003	tags=65%, list=14%, signal=56%	14395/14657/110886/14404/14406/14407/110304/14654/14405/237213/14396
BP	GO:0045059	positive thymic T cell selection	16	0.881088418313054	1.89537644996639	0.000298423236120715	0.00634290267405866	0.00566234753861219	798	tags=44%, list=4%, signal=42%	16149/12502/19264/94176/12501/14998/320404
BP	GO:0072567	chemokine (C-X-C motif) ligand 2 production	16	0.881645032929062	1.89657382609001	0.000298423236120715	0.00634290267405866	0.00566234753861219	1128	tags=31%, list=5%, signal=30%	16149/20304/17874/21898/21926
BP	GO:2000341	regulation of chemokine (C-X-C motif) ligand 2 production	16	0.881645032929062	1.89657382609001	0.000298423236120715	0.00634290267405866	0.00566234753861219	1128	tags=31%, list=5%, signal=30%	16149/20304/17874/21898/21926
BP	GO:0045123	cellular extravasation	74	0.715318550546141	1.95933404042328	0.000298704486861149	0.00634290267405866	0.00566234753861219	1781	tags=31%, list=8%, signal=29%	20304/16175/16414/20296/16409/15894/16408/20345/16456/16401/19204/13051/22329/14537/21926/16177/12772/20339/20300/19219/50931/20343/16421
BP	GO:0045577	regulation of B cell differentiation	34	0.81036368782481	1.96969805899557	0.000304449507717614	0.00645571342501214	0.00576305437754934	1248	tags=44%, list=6%, signal=42%	16186/105855/16331/81897/22780/15170/74748/12142/74039/20963/12192/12193/17387/18950/21940
BP	GO:0031640	killing of cells of other organism	64	0.731288388515958	1.9494330093768	0.000311532529807614	0.00659653560988377	0.00588876719277997	1292	tags=22%, list=6%, signal=21%	55985/15945/20296/319184/17874/17969/56644/20963/24047/12774/20299/20290/20723/16854
BP	GO:0045925	positive regulation of female receptivity	5	-0.916677662989036	-1.76637593734945	0.000312804082564554	0.00661407839167658	0.00590442774007344	424	tags=40%, list=2%, signal=39%	21833/18429
BP	GO:0060338	regulation of type I interferon-mediated signaling pathway	26	0.834440660663108	1.94952633757418	0.000314163820317682	0.00663343353564691	0.0059217061940324	1881	tags=35%, list=9%, signal=32%	54123/434341/58203/56045/17381/22040/19255/54131/56489
BP	GO:0032615	interleukin-12 production	62	0.735184200955893	1.95341415635187	0.000318045671049799	0.0067059121150161	0.00598640825972414	1722	tags=44%, list=8%, signal=40%	16792/15900/16362/142980/54445/18753/81897/14991/14747/327957/24088/11433/16453/21898/20963/100043314/16994/24047/19696/19697/21950/16160/27218/73914/21939/21899/21825
BP	GO:0031295	T cell costimulation	30	0.814891650707118	1.93609972300791	0.000323507825874377	0.00681145955522243	0.00608063109727506	1347	tags=47%, list=6%, signal=44%	60533/12524/12501/54167/12487/16852/18829/12507/24047/13482/12519/24099/230979/72049
MF	GO:0005249	voltage-gated potassium channel activity	84	-0.431517622699919	-1.75532262990396	0.000326600534473019	0.00686689123748342	0.00613011529492724	6303	tags=48%, list=30%, signal=34%	16531/16490/16538/60613/241528/16500/15168/16520/238271/226922/66733/16524/16539/268345/16509/16508/16492/16536/20614/211480/223604/241794/16511/16497/80906/15165/16519/15166/227632/16526/16515/382571/16521/16499/16493/16498/16510/240776/192775/211468
BP	GO:0033634	positive regulation of cell-cell adhesion mediated by integrin	7	0.95775765594515	1.74811003058483	0.000328950679237368	0.00690657628643521	0.00616554237788894	304	tags=57%, list=1%, signal=56%	55985/20304/12501/234839
BP	GO:0051347	positive regulation of transferase activity	586	0.485685377111292	1.49381502073057	0.000331371082735947	0.00694762292567727	0.00620218496072899	2781	tags=21%, list=13%, signal=19%	16019/16149/12575/209200/19106/19264/17096/14129/56742/12524/18173/12978/18753/81897/30955/74568/21813/12504/18439/21812/65964/17969/26365/21897/16002/320207/21898/17873/20963/13653/16194/16797/24047/16181/74055/12444/14456/16543/22041/26382/26401/21687/11600/14254/26362/21803/12977/11491/19766/26411/16542/19229/16160/18712/11727/12478/21926/24136/16176/13731/11555/59125/17289/29875/75547/54324/1…
BP	GO:0010632	regulation of epithelial cell migration	238	0.578968194232257	1.74917797013584	0.00033779989342838	0.00707247799312603	0.00631364383376879	2695	tags=28%, list=13%, signal=25%	55985/13036/14824/11745/30955/15507/21813/15368/18024/234779/19225/26365/16002/23871/105450/13179/21687/11600/21803/18707/243362/20130/11491/16542/19229/20620/14389/19141/15586/20682/12512/21926/16398/13731/18438/101540/11816/18186/13636/14343/384009/68792/12458/240185/14178/21939/26921/21825/17260/14462/14461/80837/18128/18591/19130/74030/18643/18127/11881/330662/26406/16000/72461/16476/71093/70…
BP	GO:0070230	positive regulation of lymphocyte apoptotic process	21	0.848742883789867	1.89657118167959	0.000342605140662351	0.00716303857115906	0.00639448780891252	1132	tags=38%, list=5%, signal=36%	20304/60533/20612/18439/26365/18566/12028/22059
CC	GO:0005797	Golgi medial cisterna	23	0.841756675457761	1.91787656996099	0.000345748988903241	0.00721865861027633	0.00644414015386828	1776	tags=39%, list=8%, signal=36%	14972/15015/14964/15018/15006/20440/15007/76775/17158
BP	GO:0006873	cellular ion homeostasis	683	0.474231678671493	1.46312775319404	0.000348954036287586	0.0072753992370127	0.00649479285416178	1913	tags=16%, list=9%, signal=15%	55985/15945/20304/23833/12267/20302/19264/16175/17096/20296/13057/233571/210808/18173/74096/14824/15212/18854/80901/12273/14744/30955/14747/71398/12870/15368/16819/54199/12504/18439/13051/12335/21817/27060/14676/15170/234779/16453/20750/21391/74748/12766/12767/83457/12482/53313/24047/16818/12774/14325/242341/22041/13198/21803/12028/320790/225049/319430/16542/19229/64095/13400/19309/18605/56188/64…
BP	GO:0039530	MDA-5 signaling pathway	7	0.956418358734717	1.74566553027417	0.000351027584999759	0.00730842369438829	0.00652427398678258	159	tags=43%, list=1%, signal=43%	234311/71586/80861
MF	GO:0022836	gated channel activity	321	-0.292430426458779	-1.44808850478849	0.000358561536809498	0.00745488387394455	0.00665501987393087	3076	tags=28%, list=14%, signal=24%	11749/28240/14395/209195/12724/12295/18390/333329/14805/108015/211480/12728/20191/14802/11951/67549/223604/78339/14657/241794/20265/16511/26372/270028/81905/16497/252972/12733/80906/15165/16519/110880/233424/14804/110876/14803/110886/20269/57776/68667/15166/140723/58226/227632/231503/110834/16526/16515/12722/14404/11418/212670/16528/382571/233649/277328/14813/12727/16521/58802/14406/14299/241118/…
CC	GO:0097228	sperm principal piece	33	-0.58212393428434	-1.97944083193875	0.000359790871866865	0.00747003913105503	0.00666854906351587	2459	tags=33%, list=12%, signal=30%	381290/73412/20686/69306/68226/67077/12589/50525/71840/226265/71233
BP	GO:0045670	regulation of osteoclast differentiation	75	0.71416300608587	1.95611213423909	0.000361445946106716	0.00749397928261258	0.00668992058144886	2678	tags=36%, list=13%, signal=32%	20304/20302/22177/93694/16658/16331/83433/12978/93675/26365/14281/70809/17342/12977/16160/21926/12349/21873/14308/227326/18997/11501/215653/21847/22034/74614/12912
BP	GO:0030852	regulation of granulocyte differentiation	19	0.866602637504816	1.92224043367464	0.00036448956042243	0.0075466021608683	0.00673689734279578	1611	tags=47%, list=8%, signal=44%	12262/12394/16331/22778/15163/26365/723814/16842/19659
BP	GO:0002606	positive regulation of dendritic cell antigen processing and presentation	7	0.955927812688502	1.74477018012111	0.000368689122999908	0.00761871555816244	0.00680127340824283	693	tags=71%, list=3%, signal=69%	16149/18173/18829/107607/24047
BP	GO:0060078	regulation of postsynaptic membrane potential	115	-0.403148533250416	-1.76703985564886	0.00036899325753962	0.00761871555816244	0.00680127340824283	6622	tags=53%, list=31%, signal=37%	58234/14809/243725/13048/225872/56637/18189/81907/20238/63959/14394/14705/19699/13542/50873/19736/56320/268860/11441/380785/15171/246317/116838/319477/14402/224617/192167/245537/14799/13385/110355/14395/20370/71687/18390/14805/60597/20907/56216/108013/64009/210274/14804/17257/12404/110886/14169/110834/14404/110893/14813/14406/14407/110891/14810/18167/14654/14405/14396/14806/20617
BP	GO:0008033	tRNA processing	116	-0.407933844208254	-1.78461205851381	0.00037535521025582	0.00773936820262276	0.00690898075289136	7548	tags=51%, list=36%, signal=33%	76265/28114/54364/66757/227522/68291/72181/227682/98985/54351/74455/68730/14911/66966/15108/381802/224907/329504/66637/104721/58523/66926/72133/231413/224805/230233/68736/74195/229780/69786/20823/114615/68205/74467/66078/72085/66971/60507/66965/73681/102614/72341/208366/78651/319582/108943/77766/69934/66161/107328/13434/209584/71916/67106/233802/76357/106338/66628/66369
BP	GO:0140131	positive regulation of lymphocyte chemotaxis	18	0.882122892311457	1.9373049741957	0.000377076705161335	0.00776413938572195	0.00693109413770236	1900	tags=50%, list=9%, signal=46%	55985/20304/18829/11491/19229/12772/20303/232341/16963
CC	GO:0030176	integral component of endoplasmic reticulum membrane	150	0.619475782140475	1.83229577263281	0.000390193667138372	0.00802315573421711	0.0071623195968853	571	tags=10%, list=3%, signal=10%	14972/15015/15019/14964/21354/15018/12010/72512/21355/21356/70377/192193/170829/56857/15006
BP	GO:0071359	cellular response to dsRNA	20	0.861501891576322	1.91916980018764	0.000392737691605807	0.00806435799214784	0.00719910110146892	443	tags=30%, list=2%, signal=29%	230073/71586/72512/78781/142980/18439
BP	GO:0002438	acute inflammatory response to antigenic stimulus	27	0.829759846532296	1.94471665381397	0.000393824551724831	0.00807556718152235	0.00720910761254534	1242	tags=37%, list=6%, signal=35%	12266/14127/14129/14131/14130/15894/12229/18782/12511/20723
BP	GO:0002883	regulation of hypersensitivity	12	0.905128014934269	1.85083891514104	0.000406991876655435	0.00833412172114174	0.0074399208121548	614	tags=50%, list=3%, signal=49%	12266/14127/14129/14131/14130/12229
BP	GO:0034138	toll-like receptor 3 signaling pathway	19	0.864817276849832	1.91828026520621	0.000407793910994289	0.00833910616893528	0.00744437045881428	1128	tags=47%, list=5%, signal=45%	16859/12524/142980/54445/171285/19260/327957/21929/21926
BP	GO:0010935	regulation of macrophage cytokine production	16	0.877270232624856	1.88716285972437	0.000408779842153365	0.00834783239899512	0.00745216041710937	1263	tags=44%, list=6%, signal=41%	16149/16792/14991/24088/21898/21803/73914
CC	GO:0048471	perinuclear region of cytoplasm	667	0.474730740800537	1.46538111542059	0.000413227293998573	0.00842014174277603	0.00751671140516899	1973	tags=13%, list=9%, signal=12%	16019/55932/20846/13058/14469/12575/229898/246728/19106/18826/17096/16792/72512/20296/13057/97165/12450/17698/22320/114584/19260/11815/11629/22352/18783/15368/13051/11746/20200/11303/68616/240168/12490/20750/56312/21898/12229/14102/18037/225845/22041/193740/21687/21938/12028/12977/53881/12351/69178/19229/24099/19141/22038/70435/18858/11977/16398/259300/12477/207839/64292/18438/17979/20339/75547/2…
BP	GO:0001936	regulation of endothelial cell proliferation	137	0.620708734939531	1.8226386609592	0.00041398794526967	0.00842014174277603	0.00751671140516899	2920	tags=33%, list=14%, signal=29%	19109/20846/20293/20296/13057/97165/16401/15368/22436/21812/13805/16002/12766/21687/14254/18707/20848/11491/16542/16160/11727/21926/13601/101540/11816/14343/19378/240185/21825/17260/14205/14461/18591/16840/19130/18176/11689/16000/16476/71093/12390/17242/13655/23796/12161
BP	GO:0031294	lymphocyte costimulation	32	0.80158296122842	1.92266975689802	0.000414381072709664	0.00842014174277603	0.00751671140516899	1347	tags=44%, list=6%, signal=41%	60533/12524/12501/54167/12487/16852/18829/12507/24047/13482/12519/24099/230979/72049
BP	GO:0034122	negative regulation of toll-like receptor signaling pathway	34	0.802116337836183	1.94965176433982	0.000415574732188319	0.00842014174277603	0.00751671140516899	1270	tags=29%, list=6%, signal=28%	20128/17096/83490/16364/81897/246746/21929/16365/73914/226421
BP	GO:0090022	regulation of neutrophil chemotaxis	34	0.801874544081106	1.94906405206049	0.000415574732188319	0.00842014174277603	0.00751671140516899	2000	tags=35%, list=9%, signal=32%	16149/12267/105855/19354/12273/24047/13482/319430/16176/20343/16963/117149
BP	GO:0044546	NLRP3 inflammasome complex assembly	17	0.872786716440246	1.89748023751899	0.000415705015033892	0.00842014174277603	0.00751671140516899	603	tags=35%, list=3%, signal=34%	20128/229898/19106/383619/216799/21898
BP	GO:0048661	positive regulation of smooth muscle cell proliferation	108	0.656348974685291	1.87929110706656	0.000419177791809055	0.00847897842293438	0.00756923526501589	2591	tags=31%, list=12%, signal=28%	20304/20846/12267/13057/233571/17390/17874/11629/21813/19204/15368/21817/19225/18124/13653/16194/59027/100017/11504/17246/21926/16398/15446/21825/16452/18591/60611/19664/11677/16000/22034/16173/18816/16476
BP	GO:0033625	positive regulation of integrin activation	13	0.907748642790577	1.85481493754483	0.000428143097834314	0.00864860644718625	0.00772066322709553	304	tags=23%, list=1%, signal=23%	55985/56193/234839
MF	GO:0016175	superoxide-generating NAD(P)H oxidase activity	10	0.912385729894201	1.78828170510664	0.00043104364645048	0.00868901020934214	0.00775673190967673	479	tags=50%, list=2%, signal=49%	13058/13057/17972/17970/17969
BP	GO:0010575	positive regulation of vascular endothelial growth factor production	26	0.826833290265867	1.93175303187583	0.000431307379764371	0.00868901020934214	0.00775673190967673	1182	tags=31%, list=6%, signal=29%	12267/12266/15442/16175/12273/19225/72043/16176
CC	GO:0030992	intraciliary transport particle B	21	-0.649757877842252	-2.00489978814307	0.000437610745707109	0.00880411484085677	0.0078594865096496	2235	tags=67%, list=11%, signal=60%	67661/76568/620631/245866/21821/72938/73916/68259/264134/67286/78802/76779/12589/67694
MF	GO:0003950	NAD+ ADP-ribosyltransferase activity	23	0.835154648770653	1.90283436992073	0.000445459653162889	0.00894996191442208	0.00798968507337561	772	tags=26%, list=4%, signal=25%	547253/243771/80285/671535/78781/235587
BP	GO:0030225	macrophage differentiation	42	0.782026137029929	1.94131278542826	0.000449042605007495	0.00900982259079554	0.00804312306083034	1850	tags=40%, list=9%, signal=37%	12262/20375/12370/16409/15163/12504/24088/16878/16168/21803/12977/19766/272382/19255/19645/12606/14461
BP	GO:0006874	cellular calcium ion homeostasis	476	0.50026691074243	1.54278070425343	0.000455232698602451	0.00912176338890924	0.00814305328761149	1908	tags=16%, list=9%, signal=15%	55985/15945/20304/23833/12267/20302/19264/17096/20296/13057/233571/15212/18854/80901/12273/14744/30955/14747/54199/12504/18439/13051/12335/21817/27060/14676/15170/234779/16453/20750/12766/12767/12482/53313/24047/16818/12774/13198/21803/12028/320790/319430/16542/19229/64095/13400/19309/56188/64209/12478/12562/16176/20290/12772/11555/18438/12721/11816/12778/76775/213439/16410/319197/14674/12458/147…
CC	GO:0008328	ionotropic glutamate receptor complex	53	-0.485857432194475	-1.82722972840802	0.000457053194711386	0.00914596526896993	0.0081646584521605	8030	tags=77%, list=38%, signal=48%	242667/81904/14814/14811/14800/83493/320460/78070/58234/14809/23859/243499/54377/53310/53627/14807/170483/242443/12300/110637/56177/192167/14799/54376/13385/244723/76192/14805/14802/81905/72978/12794/210274/14804/140723/319922/14813/68404/14810/229759/14806
CC	GO:0031985	Golgi cisterna	63	0.740956036978918	1.9777321505291	0.000459574149718063	0.00917148111202601	0.00818743659941398	1486	tags=22%, list=7%, signal=21%	17105/14972/15015/14964/15018/14594/14537/15006/17110/14595/18805/20440/15007/76775
BP	GO:0030218	erythrocyte differentiation	137	0.618509841240673	1.81618186658644	0.0004597038604728	0.00917148111202601	0.00818743659941398	1865	tags=20%, list=9%, signal=19%	20846/12010/20375/17096/105855/97165/16658/16331/22778/15163/22695/16453/100038882/20044/23871/12192/20848/107817/12571/16909/230257/76044/19255/19645/14462/16452/14461/13423
BP	GO:0034101	erythrocyte homeostasis	149	0.607272892156148	1.79750131969773	0.000460171446470222	0.00917148111202601	0.00818743659941398	1865	tags=20%, list=9%, signal=18%	20846/12010/20375/17096/105855/97165/16658/16331/22778/15163/15368/22695/16453/100038882/20044/23871/12192/26362/20848/107817/12571/16909/230257/76044/19255/19645/14462/16452/14461/13423
BP	GO:0071900	regulation of protein serine/threonine kinase activity	423	0.508458834650926	1.56541221889113	0.000466723668608152	0.00928966789997665	0.00829294265905853	2901	tags=25%, list=14%, signal=22%	16019/16149/12575/19264/17096/56742/12450/12978/18753/81897/30955/230784/74568/19260/18439/15170/65964/66824/240754/26365/320207/21898/17873/20963/67603/24047/16181/74055/12444/16543/21929/22041/26382/26401/24064/14254/21803/11491/19766/26411/19229/18712/18519/18858/21926/12452/24136/16176/192231/12162/11555/73914/11816/29875/75547/54324/19303/268697/319520/227210/14745/19645/21939/14388/77446/21…
BP	GO:1903902	positive regulation of viral life cycle	33	0.80490442929813	1.94713941021971	0.000475155661739188	0.0094449050844775	0.00843152383154829	849	tags=18%, list=4%, signal=17%	16149/20128/20821/12504/16852/26362
CC	GO:0001772	immunological synapse	41	0.784423230054436	1.9433864694629	0.000479310559364495	0.00951482450823561	0.00849394132356454	1292	tags=37%, list=6%, signal=34%	12508/12493/12501/171285/15894/16408/327957/12487/17886/16797/16818/74734/12511/12721/16854
BP	GO:0043406	positive regulation of MAP kinase activity	209	0.582636851953772	1.75636116522771	0.000482048832487619	0.00955647406557128	0.00853112213502936	2781	tags=28%, list=13%, signal=25%	16019/16149/19264/18753/81897/30955/74568/18439/65964/26365/320207/21898/17873/20963/24047/16181/74055/16543/22041/26382/26401/14254/21803/19766/26411/19229/21926/24136/16176/29875/75547/54324/19303/14745/21939/14388/21899/21825/22030/22422/104709/18591/242202/117149/12988/11501/23886/16000/27050/19713/71920/22034/12929/19246/70097/192656/54635/21809/330177
BP	GO:0048660	regulation of smooth muscle cell proliferation	171	0.60024834475759	1.78095953259163	0.000491198052496368	0.00972493969186442	0.00868151241742847	2591	tags=27%, list=12%, signal=24%	20304/20846/12575/12267/13057/233571/17390/17874/11815/11629/21813/19204/15368/21817/19225/18124/13653/16194/21929/59027/16168/100017/16160/11504/11727/17246/21926/22059/16398/15446/14674/21825/17260/16452/19015/18591/60611/19664/387163/18127/11677/16000/19737/22034/16173/18816/16476
BP	GO:0032655	regulation of interleukin-12 production	59	0.730372978932139	1.93809741624014	0.000492432952698771	0.0097364756528308	0.00869181063947918	1722	tags=44%, list=8%, signal=41%	16792/15900/16362/142980/54445/81897/14991/14747/327957/24088/11433/16453/21898/20963/100043314/16994/24047/19696/19697/21950/16160/27218/73914/21939/21899/21825
CC	GO:0008305	integrin complex	34	0.79695614843059	1.93710922916832	0.000494107045906568	0.009749599939185	0.00870352676919967	1956	tags=44%, list=9%, signal=40%	17096/16414/16409/16411/16408/16419/16401/16403/27027/16402/18858/16398/16410/16421/16407
BP	GO:0002643	regulation of tolerance induction	19	0.861447011045635	1.9108045653633	0.00049440294439731	0.009749599939185	0.00870352676919967	1635	tags=63%, list=8%, signal=58%	60533/12524/12394/12501/171285/14991/21813/18566/16184/20371/73914/15223
BP	GO:1905515	non-motile cilium assembly	70	-0.461176808770291	-1.83057064080971	0.000496503584409821	0.0097781075304351	0.008728975668141	7771	tags=60%, list=37%, signal=38%	216274/106633/140810/11994/244585/68642/71492/67661/67378/52028/70235/52906/235072/12009/245866/110350/381644/70300/21821/74448/544696/231214/18536/723953/52023/54633/93840/13191/103765/76260/66910/73916/74025/71769/16568/68259/71448/15114/17152/67694/50525/102774
BP	GO:0003352	regulation of cilium movement	38	-0.543159314316402	-1.90292996714071	0.000508163726580068	0.00999455614016767	0.00892220064975198	2196	tags=34%, list=10%, signal=31%	105833/68001/207607/237930/100048534/51938/21334/21338/69329/50525/102774/212892/66793
BP	GO:0030003	cellular cation homeostasis	668	0.474393040799224	1.46470410954842	0.000517996875946462	0.0101540324671644	0.00906456613035911	1913	tags=16%, list=9%, signal=15%	55985/15945/20304/23833/12267/20302/19264/16175/17096/20296/13057/233571/210808/18173/74096/14824/15212/18854/80901/12273/14744/30955/14747/71398/12870/15368/16819/54199/12504/18439/13051/12335/21817/27060/14676/15170/234779/16453/20750/74748/12766/12767/83457/12482/53313/24047/16818/12774/14325/242341/22041/13198/21803/12028/320790/225049/319430/16542/19229/64095/13400/19309/56188/64209/12478/11…
CC	GO:0042613	MHC class II protein complex	8	0.94079036044955	1.74822652141238	0.000518152530385665	0.0101540324671644	0.00906456613035911	881	tags=88%, list=4%, signal=84%	16149/14960/14961/14998/15002/15001/14999
MF	GO:0005324	long-chain fatty acid transporter activity	19	-0.66608945350466	-1.9652600331752	0.000518312750534515	0.0101540324671644	0.00906456613035911	1552	tags=32%, list=7%, signal=29%	26569/14077/26457/26568/26458/76574
BP	GO:0006875	cellular metal ion homeostasis	601	0.480136634720701	1.47887286760508	0.000519555542574185	0.0101650395013728	0.00907439217629741	1913	tags=16%, list=9%, signal=15%	55985/15945/20304/23833/12267/20302/19264/16175/17096/20296/13057/233571/18173/15212/18854/80901/12273/14744/30955/14747/12870/15368/16819/54199/12504/18439/13051/12335/21817/27060/14676/15170/234779/16453/20750/12766/12767/83457/12482/53313/24047/16818/12774/14325/22041/13198/21803/12028/320790/225049/319430/16542/19229/64095/13400/19309/56188/64209/12478/11977/12562/16176/20290/117167/12772/115…
BP	GO:0003351	epithelial cilium movement involved in extracellular fluid movement	35	-0.573212168726815	-1.98130224477793	0.000526324452730517	0.0102839940187973	0.00918058359268166	3954	tags=69%, list=19%, signal=56%	104346/16348/67685/66722/75050/71227/237222/77609/226162/74362/233865/320277/110082/319953/209012/207607/74407/100048534/51938/110084/70989/54562/78801/50525
BP	GO:0002524	hypersensitivity	14	0.888342661509517	1.84584104557383	0.000531781077315306	0.0103770299636116	0.00926363734270626	614	tags=43%, list=3%, signal=42%	12266/14127/14129/14131/14130/12229
BP	GO:0051932	synaptic transmission, GABAergic	58	-0.481803377054081	-1.83606805823988	0.00053370873404031	0.0103946758255038	0.00927938991022718	6189	tags=57%, list=29%, signal=40%	18168/225872/69727/12801/14394/15551/170571/18754/14401/12354/21333/20910/14402/192167/21336/14395/18479/14805/170758/110886/100043254/230085/15114/14404/12426/13429/14406/14407/11549/545192/14405/232370/14396
BP	GO:0033209	tumor necrosis factor-mediated signaling pathway	67	0.717345680240957	1.91627455946725	0.000534097389479261	0.0103946758255038	0.00927938991022718	1813	tags=33%, list=9%, signal=30%	20846/16792/12363/21937/383619/12362/66824/20963/14456/22029/19697/11491/19766/19229/21926/22059/19255/22033/18035/21873/22030/16452
BP	GO:0098586	cellular response to virus	61	0.725771642290186	1.91861742256598	0.000534774318996978	0.0103946758255038	0.00927938991022718	1205	tags=20%, list=6%, signal=19%	234311/230073/71586/16859/80861/78781/18985/545030/24047/12028/71956/17381
BP	GO:2001185	regulation of CD8-positive, alpha-beta T cell activation	17	0.868010027121965	1.88709548553838	0.000535545023049546	0.0103961197712401	0.00928067892930976	2102	tags=76%, list=10%, signal=69%	60533/105855/16362/12394/19260/74048/26365/12399/22724/18106/12703/16963/15216
BP	GO:0002920	regulation of humoral immune response	38	0.777301506547485	1.91352121781405	0.000540261043104071	0.010466166149198	0.00934320975410717	1635	tags=37%, list=8%, signal=34%	12266/12258/19264/12493/14130/15170/14998/12628/16365/21926/16176/232345/15458/15223
BP	GO:0070231	T cell apoptotic process	61	0.725412114407725	1.91766699075108	0.000540555606982291	0.010466166149198	0.00934320975410717	2286	tags=41%, list=11%, signal=37%	20304/60533/76088/12370/20612/16453/16197/26365/14102/18566/243374/16184/12028/19766/22059/18950/20723/21940/16854/13636/14732/243910/22163/56532/11501
BP	GO:0001578	microtubule bundle formation	111	-0.387200844798183	-1.69179818341338	0.000541459989929262	0.0104700968000829	0.00934671866989973	3189	tags=35%, list=15%, signal=30%	213402/66722/56398/71227/237222/77609/75564/74354/105000/105833/67971/12338/74362/264134/320277/110082/319953/209012/207607/74407/237930/76779/100048534/227736/241116/51938/24084/110084/70989/114602/104362/244653/242253/54562/78801/69329/50525/212892/22092
BP	GO:0061512	protein localization to cilium	64	-0.459274815321665	-1.78663352286222	0.000545221503708083	0.0105291935412086	0.00939947468774336	5259	tags=44%, list=25%, signal=33%	215445/241516/110350/11843/66573/74448/544696/231214/654470/104346/16348/213081/64436/73668/74052/66910/94187/72507/104871/93730/68259/264134/207607/74407/51938/114602/54562/102774
CC	GO:0005795	Golgi stack	88	0.681075454488886	1.88610286266051	0.000546169675699932	0.0105338771561351	0.00940365577908492	1486	tags=18%, list=7%, signal=17%	17105/14972/15015/14964/15018/270084/14594/14537/15006/17110/14595/18805/20440/15007/68212/76775
MF	GO:0019838	growth factor binding	145	0.609974706708803	1.80569511722855	0.000550894366855543	0.0106112917527994	0.00947276425723759	2072	tags=21%, list=10%, signal=19%	55985/16186/18414/16154/16185/21813/21812/13805/235505/29817/16403/16194/16181/16184/21687/14254/116701/16542/16177/232345/16008/18186/68792/16410/21825/18489/13867/18591/278507/18550
BP	GO:0050798	activated T cell proliferation	49	0.754828534833207	1.93392162665767	0.000557988638968572	0.0107340907249006	0.00958238764153842	2513	tags=43%, list=12%, signal=38%	60533/16792/16414/12524/16409/16408/66824/16453/16002/16184/50723/21950/16160/27218/16008/50931/14732/56532/16000/27050/16173
BP	GO:0039529	RIG-I signaling pathway	23	0.829849274820647	1.8907464914515	0.000566622370509353	0.0108861502534924	0.0097181321014	226	tags=17%, list=1%, signal=17%	234311/230073/80861/78781
BP	GO:0032147	activation of protein kinase activity	240	0.561658590339688	1.69826557087752	0.000573004658639458	0.0109946189513751	0.00981496276332774	2825	tags=25%, list=13%, signal=22%	16019/16149/19106/19264/12524/18173/18753/74568/21813/18439/21812/65964/21897/21898/17873/20963/16194/24047/74055/14456/16543/22041/26401/11600/19766/26411/19229/16160/11727/21926/16176/13731/19303/14745/14388/26921/16187/21825/22030/16452/12703/22422/240354/18591/117149/56692/53608/56532/23886/16000/19713/71920/22034/16173/12929/19246/192656/54635/21809/330177/110157
BP	GO:0010950	positive regulation of endopeptidase activity	165	0.605150246352269	1.80397955712762	0.000576701696897752	0.0110513516447877	0.00986560838149523	1128	tags=19%, list=5%, signal=18%	20846/17096/16792/12364/22035/12370/18854/383619/12362/19188/230379/22436/13033/66824/216799/74048/57913/12633/14102/20963/107607/53313/16818/11783/67941/20848/12028/19712/19141/19186/21926
MF	GO:0030547	receptor inhibitor activity	35	0.786964217653369	1.91255321069674	0.000584889157555153	0.0111938786461325	0.00999284309669127	701	tags=26%, list=3%, signal=25%	20304/57248/110454/14728/100041546/17067/14727/17069/16181
BP	GO:0033605	positive regulation of catecholamine secretion	19	-0.662146948575253	-1.95362789078413	0.000591918489380821	0.0113139042374864	0.0100999906672433	3636	tags=53%, list=17%, signal=44%	11444/110355/15565/20907/18387/68943/18167/27220/22353/18429
CC	GO:0048787	presynaptic active zone membrane	46	-0.512412167373169	-1.86146157708748	0.00059298169567909	0.0113197324208407	0.0101051935217355	6381	tags=59%, list=30%, signal=41%	108073/16531/20273/233067/18189/231602/20616/67972/11941/18441/20910/12558/58235/20614/18673/381290/235415/20907/319924/56216/80883/58226/11551/14252/83762/12293/53321
CC	GO:0035869	ciliary transition zone	72	-0.450381286298057	-1.78357350407712	0.000594467549312709	0.0113336035455174	0.0101175763585385	7771	tags=57%, list=37%, signal=36%	22283/216274/106633/140810/72088/244585/68642/67978/56350/100503041/381259/330171/52906/12009/245866/21821/231214/18536/654470/16579/110789/213081/93893/103765/27078/19893/73873/76260/66910/68099/93887/216618/104871/73916/16568/320299/71448/17152/26370/234740/102774
BP	GO:0019083	viral transcription	48	0.742274584549689	1.89089342386937	0.000596971977581213	0.0113645356649658	0.0101451896484506	2181	tags=27%, list=10%, signal=24%	20304/66141/20821/74735/22695/16543/19712/192231/16842/20303/18128/18643/12648
BP	GO:0033108	mitochondrial respiratory chain complex assembly	81	-0.43302852138842	-1.7547349655364	0.000597612573485945	0.0113645356649658	0.0101451896484506	7192	tags=52%, list=34%, signal=34%	100126824/66495/66928/68185/69089/66916/67273/68653/68472/52469/68493/67184/66272/56046/66046/595136/66821/70207/71238/66359/20930/73694/66377/66271/54405/21780/93757/66218/72795/75597/66706/17991/68198/69875/75530/66349/67105/69487/225887/70556/67267/17993
BP	GO:0038061	NIK/NF-kappaB signaling	111	0.661172746966918	1.89882740752661	0.000599050823887816	0.0113773927468159	0.0101566672430959	1374	tags=26%, list=6%, signal=25%	19106/16792/12524/170743/70110/142980/83433/171285/64685/81897/19260/24088/11796/216799/21897/21898/107607/16182/24047/18034/170799/21687/19696/19697/12475/21926/16176/11797/56722
BP	GO:0001779	natural killer cell differentiation	31	0.798039010427339	1.90440753412545	0.000600020445791533	0.0113813281000966	0.0101601803567455	2252	tags=52%, list=11%, signal=46%	16859/19264/16362/30925/22778/12142/14456/16168/26362/27218/14256/17289/268564/60505/21946/21423
BP	GO:0030330	DNA damage response, signal transduction by p53 class mediator	62	0.721200794329626	1.91625967938915	0.000604680307069507	0.0114551619593066	0.0102260922889393	1132	tags=18%, list=5%, signal=17%	16149/12575/18854/230784/12051/230379/12505/57913/67941/17246/22059
BP	GO:0060267	positive regulation of respiratory burst	6	0.960714370737413	1.7156971616122	0.000607300283561267	0.0114902137300413	0.010257383216444	4	tags=17%, list=0%, signal=17%	16069
BP	GO:0097300	programmed necrotic cell death	43	0.766811909946736	1.90778678833107	0.000611432355453163	0.0115537496230441	0.0103141020919881	1880	tags=42%, list=9%, signal=38%	58203/12370/142980/74568/12362/11796/12633/56312/14102/12028/19766/21926/22059/268749/11797/56449/22030/54131
BP	GO:0039535	regulation of RIG-I signaling pathway	16	0.869950195664974	1.87141617031356	0.000615074950795196	0.0116078873141222	0.0103624311358935	226	tags=19%, list=1%, signal=19%	234311/80861/78781
BP	GO:0032897	negative regulation of viral transcription	15	0.872479921342458	1.84089957778691	0.000617782482327063	0.011644263757801	0.0103949046069386	1195	tags=33%, list=6%, signal=31%	66141/20821/74735/22695/192231
BP	GO:0050878	regulation of body fluid levels	355	0.516337505886733	1.59069523983643	0.000630186769182784	0.0118630871252971	0.0105902495491525	1969	tags=19%, list=9%, signal=18%	19109/12266/246728/15442/14127/12258/17096/13057/14728/13162/56193/18753/22320/19128/16456/11829/18783/18024/22436/15170/12490/12628/21682/12495/26365/14268/26570/21898/20963/108101/14456/18792/22371/27027/26362/16534/12527/22724/14726/13731/11555/54325/17289/11816/192232/20912/232156/70839/232174/20720/14674/19219/224794/17386/77446/74012/21419/21825/232341/17101/22063/12443/16621/18442/21824/15…
BP	GO:0032928	regulation of superoxide anion generation	27	0.821748868866744	1.9259412433809	0.000633538945478402	0.0119111705013874	0.0106331738694904	884	tags=37%, list=4%, signal=36%	22177/16414/13057/16409/74096/18753/269823/11433/20963/21803
BP	GO:0006801	superoxide metabolic process	66	0.717370812113545	1.9176631986022	0.000639232451140267	0.012003096893864	0.0107152371154396	1121	tags=24%, list=5%, signal=23%	13058/22177/16414/13057/16409/74096/18753/269823/17972/18024/17970/17969/11433/20963/21803/11977
MF	GO:0004197	cysteine-type endopeptidase activity	98	0.67925536148041	1.92293107741088	0.000645713964565354	0.0120625950816414	0.0107683515071346	1323	tags=18%, list=6%, signal=17%	24110/13040/13032/12364/12363/12370/13036/64138/12362/12335/66824/13041/12633/13531/30940/19141/13038/229445
BP	GO:0002282	microglial cell activation involved in immune response	5	0.970644488706555	1.68399565124398	0.000645835483241927	0.0120625950816414	0.0107683515071346	446	tags=80%, list=2%, signal=78%	22177/14824/83433/13051
CC	GO:0030990	intraciliary transport particle	29	-0.595685818622418	-1.96129161556259	0.000645943987492618	0.0120625950816414	0.0107683515071346	6855	tags=62%, list=32%, signal=42%	76411/67661/76568/620631/245866/21821/213081/73668/74052/72938/73916/68259/264134/67286/78802/76779/12589/67694
BP	GO:0009240	isopentenyl diphosphate biosynthetic process	5	-0.90374080662302	-1.74144748898368	0.000647053316989573	0.0120625950816414	0.0107683515071346	342	tags=100%, list=2%, signal=98%	17855/192156/319554/320581
BP	GO:0046490	isopentenyl diphosphate metabolic process	5	-0.90374080662302	-1.74144748898368	0.000647053316989573	0.0120625950816414	0.0107683515071346	342	tags=100%, list=2%, signal=98%	17855/192156/319554/320581
BP	GO:0070232	regulation of T cell apoptotic process	44	0.763138230505501	1.90991331557904	0.00064844520904662	0.0120625950816414	0.0107683515071346	2286	tags=48%, list=11%, signal=43%	20304/60533/76088/12370/20612/16453/16197/26365/18566/243374/22059/18950/20723/21940/16854/13636/14732/243910/22163/56532/11501
CC	GO:0043020	NADPH oxidase complex	12	0.897712209161883	1.83567480389468	0.000648762801457124	0.0120625950816414	0.0107683515071346	479	tags=42%, list=2%, signal=41%	13058/13057/17972/17970/17969
MF	GO:0042834	peptidoglycan binding	15	0.872006089237562	1.83989980999798	0.000648865477663322	0.0120625950816414	0.0107683515071346	488	tags=20%, list=2%, signal=20%	16069/83433/24088
BP	GO:0060100	positive regulation of phagocytosis, engulfment	16	0.868743723688566	1.86882083649223	0.000653277886997365	0.0121144500585052	0.0108146427582695	1850	tags=50%, list=9%, signal=46%	12266/14129/105855/83433/16398/106572/56792/14461
BP	GO:1905155	positive regulation of membrane invagination	16	0.868743723688566	1.86882083649223	0.000653277886997365	0.0121144500585052	0.0108146427582695	1850	tags=50%, list=9%, signal=46%	12266/14129/105855/83433/16398/106572/56792/14461
MF	GO:0019763	immunoglobulin receptor activity	8	0.937580195630118	1.74226122296613	0.000659866381727043	0.0122214458392324	0.0109101585381538	282	tags=62%, list=1%, signal=62%	14127/14129/14131/14130/246256
BP	GO:0031620	regulation of fever generation	11	0.912317060428568	1.835501552302	0.00066863520656864	0.0123685085051507	0.0110414422685176	1258	tags=55%, list=6%, signal=51%	20304/19225/12774/21926/16176/64292
BP	GO:0045581	negative regulation of T cell differentiation	48	0.740335909912192	1.88595478364192	0.000670686162064399	0.012391092855566	0.0110616034545796	2127	tags=38%, list=10%, signal=34%	16149/16768/16362/12394/14190/15507/12505/16453/12399/22724/12477/20371/19255/229473/15223/12703/16190/243910
BP	GO:1902893	regulation of pri-miRNA transcription by RNA polymerase II	56	0.723100041953709	1.90827419598175	0.000673262739490776	0.012398652767467	0.0110683522336078	2636	tags=43%, list=12%, signal=38%	19109/20375/21812/14283/14281/13653/23871/21803/20848/19697/20682/21926/22059/18028/14462/19015/14461/17127/18591/22632/18021/16476/18033/71093
BP	GO:0060330	regulation of response to interferon-gamma	14	0.885055126399671	1.83901004723563	0.000673587044106091	0.012398652767467	0.0110683522336078	116	tags=29%, list=1%, signal=28%	15944/547253/434341/80285
BP	GO:0060334	regulation of interferon-gamma-mediated signaling pathway	14	0.885055126399671	1.83901004723563	0.000673587044106091	0.012398652767467	0.0110683522336078	116	tags=29%, list=1%, signal=28%	15944/547253/434341/80285
BP	GO:1900245	positive regulation of MDA-5 signaling pathway	3	0.989384113237707	1.62362174212505	0.000677232686642462	0.0124504058450723	0.011114552518659	159	tags=67%, list=1%, signal=66%	234311/80861
BP	GO:2000343	positive regulation of chemokine (C-X-C motif) ligand 2 production	12	0.897207330488914	1.83464240949307	0.000680999057681778	0.0125042483801643	0.0111626180750324	1128	tags=33%, list=5%, signal=32%	16149/20304/21898/21926
BP	GO:0046928	regulation of neurotransmitter secretion	122	-0.377378509475107	-1.65952724542489	0.00068483635998286	0.0125592594371304	0.0112117267779426	5423	tags=48%, list=26%, signal=36%	15551/13542/50873/18754/67847/20977/11938/213760/78808/242443/12287/11784/67903/11441/15171/15893/18441/18751/116838/109905/20910/12361/243764/192167/11444/15565/15558/18645/20615/18212/15566/235415/20907/319924/56216/19339/18191/22782/18049/78771/382018/20618/12889/216963/11551/12890/110834/56695/14299/68404/11419/110304/11549/545192/16510/171180/242662/20617
BP	GO:0055065	metal ion homeostasis	678	0.465717588861563	1.43572339638987	0.000692879420288694	0.0126911705350548	0.0113294846120179	1913	tags=14%, list=9%, signal=14%	55985/15945/20304/23833/12267/20302/12010/19264/16175/17096/20296/13057/233571/18173/15212/18854/80901/12273/14744/30955/14747/12870/15368/16819/54199/12504/18439/13051/12335/21817/27060/14676/15170/234779/16453/20750/12766/16790/12767/83457/12482/53313/24047/16818/12774/14325/22041/13198/21803/12028/320790/225049/319430/16542/19229/64095/13400/19309/56188/64209/12478/11977/12562/16176/20290/1171…
BP	GO:0033623	regulation of integrin activation	19	0.855028893038506	1.89656832212162	0.000696491590668802	0.0127416990998822	0.0113745917671143	777	tags=21%, list=4%, signal=20%	55985/56193/234839/74202
CC	GO:0140534	endoplasmic reticulum protein-containing complex	133	0.626534021228896	1.83405185515544	0.000701688593710024	0.0128210615996368	0.0114454391501242	1914	tags=17%, list=9%, signal=16%	14972/15015/14964/21354/15018/12010/21355/69816/21356/70377/15006/18451/64136/67556/12304/66059/22040/15007/67292/66844/22030/225896/19035
MF	GO:0031957	very long-chain fatty acid-CoA ligase activity	9	-0.805925640254373	-1.90406157069699	0.000706509743429162	0.0128933709656608	0.0115099901580404	3023	tags=67%, list=14%, signal=57%	50790/26569/26457/257633/26568/26458
BP	GO:0031664	regulation of lipopolysaccharide-mediated signaling pathway	20	0.847860434095998	1.88878069311455	0.000709803415013342	0.012937662245811	0.011549529251422	763	tags=40%, list=4%, signal=39%	17084/17079/12523/327957/17087/12142/21929/16365
BP	GO:0002485	antigen processing and presentation of endogenous peptide antigen via MHC class I via ER pathway, TAP-dependent	3	0.989172394313153	1.62327430229403	0.00071218615872062	0.0129494701307934	0.0115600702216848	233	tags=100%, list=1%, signal=99%	14972/14964/21355
BP	GO:0150064	vertebrate eye-specific patterning	3	0.989219470859618	1.62335155692482	0.00071218615872062	0.0129494701307934	0.0115600702216848	232	tags=100%, list=1%, signal=99%	12266/12259/16409
BP	GO:0072507	divalent inorganic cation homeostasis	528	0.484842176027761	1.49408559234208	0.000714092807629634	0.012968342375055	0.0115769175881562	1908	tags=15%, list=9%, signal=14%	55985/15945/20304/23833/12267/20302/19264/17096/20296/13057/233571/18173/15212/18854/80901/12273/14744/30955/14747/54199/12504/18439/13051/12335/21817/27060/14676/15170/234779/16453/20750/12766/12767/12482/53313/24047/16818/12774/13198/21803/12028/320790/319430/16542/19229/64095/13400/19309/56188/64209/12478/12562/16176/20290/12772/11555/18438/12721/213053/11816/12778/76775/213439/16410/319197/14…
BP	GO:0070265	necrotic cell death	58	0.733326825388444	1.9327346871557	0.000720097266345641	0.0130614969526218	0.0116600772423557	1880	tags=36%, list=9%, signal=33%	58203/12370/142980/12257/74568/12362/71929/11796/12633/56312/14102/12028/19766/14412/21926/22059/268749/11797/56449/22030/54131
BP	GO:0010934	macrophage cytokine production	18	0.869611249348211	1.90982709287177	0.000728518459882253	0.0131982082149542	0.0117821202121989	1263	tags=44%, list=6%, signal=42%	16149/16792/14991/24088/21898/14456/21803/73914
BP	GO:0001935	endothelial cell proliferation	152	0.612102624447623	1.81068835571604	0.000731224257743457	0.0132311705692052	0.0118115459049852	2920	tags=32%, list=14%, signal=27%	19109/20846/20293/20296/13057/97165/16401/15368/22436/21812/13805/12490/16002/12766/21687/14254/18707/20848/11491/16542/16160/11727/21926/13601/101540/11816/14343/19378/240185/21825/17260/14205/14461/18591/16840/19130/19108/18176/22433/11689/16000/16476/71093/12390/17242/13655/23796/12161
BP	GO:0097193	intrinsic apoptotic signaling pathway	295	0.528868673691391	1.62388000520771	0.000735530376388702	0.013292975131635	0.0118667192112667	1962	tags=17%, list=9%, signal=16%	16149/12575/245527/12364/12363/18854/74041/21937/66940/12047/12051/15507/15368/18024/66824/12505/19225/27280/68048/56312/12046/53313/16818/11783/170799/13198/67941/21938/12028/17246/22038/64209/21926/22059/17210/18950/69065/15201/12778/26427/26943/67025/12044/19255/50883/56449/16452/14694/56489/12913/54711
BP	GO:0051480	regulation of cytosolic calcium ion concentration	373	0.512060218074666	1.57311730570405	0.000739207051605588	0.0133406833250436	0.0119093086037578	1908	tags=17%, list=9%, signal=16%	55985/15945/23833/12267/20302/19264/17096/13057/233571/18854/80901/12273/14744/30955/14747/54199/12504/18439/13051/12335/21817/14676/15170/234779/16453/12766/12767/12482/24047/16818/12774/13198/21803/12028/320790/319430/16542/19229/64095/56188/12478/16176/20290/12772/11555/18438/12721/12778/213439/16410/319197/14674/12458/14745/16440/19219/22063/18442/16452/170756/14461/16439/14748/16963/17127
BP	GO:0031331	positive regulation of cellular catabolic process	384	0.521651864572906	1.60137590633119	0.00073995751561737	0.0133406833250436	0.0119093086037578	1227	tags=13%, list=6%, signal=13%	20128/15944/209200/13032/20821/16792/319236/667823/60599/209387/72512/78781/83433/18753/17698/81897/230784/15368/74735/18439/22695/24088/56312/12227/17454/434218/107607/15511/12192/11652/21929/12193/237256/13179/193740/13198/21938/29810/76681/12028/80888/16542/19229/20620/18458/237500/17246/64209/21926/16176/11555
BP	GO:0055074	calcium ion homeostasis	492	0.493646241426691	1.52352828529809	0.000749442295145185	0.013495385502928	0.0120474121726088	1908	tags=16%, list=9%, signal=15%	55985/15945/20304/23833/12267/20302/19264/17096/20296/13057/233571/15212/18854/80901/12273/14744/30955/14747/54199/12504/18439/13051/12335/21817/27060/14676/15170/234779/16453/20750/12766/12767/12482/53313/24047/16818/12774/13198/21803/12028/320790/319430/16542/19229/64095/13400/19309/56188/64209/12478/12562/16176/20290/12772/11555/18438/12721/11816/12778/76775/213439/16410/319197/14674/12458/147…
BP	GO:0002431	Fc receptor mediated stimulatory signaling pathway	17	0.862616022066302	1.87536865949783	0.000752756058613671	0.0135387258349215	0.0120861023488257	1106	tags=47%, list=5%, signal=45%	14127/19264/17096/14130/18124/246177/225825/22038
BP	GO:0006953	acute-phase response	42	0.769743115187876	1.91082123761857	0.000759677872684008	0.0136467765143524	0.012182559843156	1795	tags=36%, list=8%, signal=33%	20304/16175/19225/14268/20716/16181/12774/20848/20701/22038/21926/16176/64292/20210/18489
MF	GO:0005261	cation channel activity	320	-0.276987070001003	-1.37364356095293	0.000764340435345948	0.0137066459937569	0.0122360056891298	6415	tags=43%, list=30%, signal=31%	329064/108073/225865/72821/16531/171382/16490/241769/16538/54377/20273/60613/11957/241528/54411/12801/66658/20277/16500/15168/16520/231602/238271/11947/20266/226922/111173/66733/16524/16539/68944/15551/14807/170483/268345/20927/16509/22066/338370/20192/242443/12287/56808/217733/194352/12300/12290/24046/76856/11441/244646/11826/20271/110637/16508/231252/171395/52076/12790/12294/214111/16492/11444/…
BP	GO:2001056	positive regulation of cysteine-type endopeptidase activity	144	0.60505754775104	1.78612698569227	0.000764847006484426	0.0137066459937569	0.0122360056891298	1128	tags=18%, list=5%, signal=17%	20846/16792/12364/22035/12370/18854/383619/12362/230379/22436/13033/66824/216799/57913/12633/14102/20963/107607/53313/16818/11783/67941/12028/19712/19141/21926
BP	GO:0008347	glial cell migration	64	0.713117805341614	1.9009947527383	0.000775492991650995	0.013867890695715	0.0123799498087488	2917	tags=42%, list=14%, signal=37%	20302/20293/20296/15212/12257/83433/22352/13051/14268/14102/216616/12527/12977/18858/12772/18438/70839/321019/56792/15228/319565/494504/14270/12929/192157/13003/223697
BP	GO:0019693	ribose phosphate metabolic process	356	-0.274443167034427	-1.38108062762531	0.000775702621310424	0.013867890695715	0.0123799498087488	5901	tags=38%, list=28%, signal=28%	68073/56409/235339/16969/56360/13350/18640/11947/230163/75456/230899/56520/11514/66885/14081/67464/16434/18158/12398/212627/50873/18597/105446/27402/18573/14635/18293/23917/110446/60596/56428/11941/70025/216019/72106/109674/213484/12499/14751/64705/51797/216739/55936/54391/11474/16548/214917/330450/66129/11565/71743/237823/18746/11564/56451/328099/103988/75735/56421/15558/56720/68603/50790/20860/…
BP	GO:0072503	cellular divalent inorganic cation homeostasis	504	0.4943554064567	1.52566277135429	0.000777028788153502	0.0138749829540137	0.0123862811105809	1908	tags=16%, list=9%, signal=15%	55985/15945/20304/23833/12267/20302/19264/17096/20296/13057/233571/18173/15212/18854/80901/12273/14744/30955/14747/54199/12504/18439/13051/12335/21817/27060/14676/15170/234779/16453/20750/12766/12767/12482/53313/24047/16818/12774/13198/21803/12028/320790/319430/16542/19229/64095/13400/19309/56188/64209/12478/12562/16176/20290/12772/11555/18438/12721/213053/11816/12778/76775/213439/16410/319197/14…
BP	GO:0001505	regulation of neurotransmitter levels	250	-0.308219348628244	-1.48495721731081	0.000782966863515977	0.0139595726735258	0.0124617948642492	5556	tags=46%, list=26%, signal=34%	111173/14251/238988/20743/15551/13542/18125/18190/50873/20616/18754/67847/20977/11938/260298/213760/78808/140919/242443/12287/19063/381979/11784/67903/108124/268860/11441/15171/15893/69017/18441/76787/18751/116838/109905/14415/20910/16416/20518/99296/12361/140483/243764/192167/11444/27062/13447/20614/108030/53420/15565/243328/19276/15558/22342/27204/23980/19894/18645/14395/18479/64051/56752/20965…
BP	GO:0045807	positive regulation of endocytosis	124	0.63375294445639	1.84175689933354	0.000783636247348248	0.0139595726735258	0.0124617948642492	1909	tags=19%, list=9%, signal=18%	16019/12266/12010/14129/105855/83433/234779/18829/20963/24047/22370/22041/11600/26362/100017/12475/12512/16398/11816/20339/106572/56792/14461/11736
BP	GO:0043277	apoptotic cell clearance	48	0.735588955722219	1.87386224450875	0.000793744658531422	0.0141227893475054	0.0126074993752058	1722	tags=38%, list=8%, signal=35%	12266/22177/19354/20296/83433/21817/246746/14456/26362/107817/12263/74734/12772/56212/22040/17289/16410/21825
BP	GO:0007416	synapse assembly	188	-0.325779299956351	-1.47236949677981	0.000804642475130801	0.0142996462723245	0.0127653806204962	6237	tags=48%, list=29%, signal=34%	243499/217692/225872/20471/107831/56637/70237/216028/233067/382864/18189/67453/237979/14394/330814/20743/19280/19699/75409/16979/13542/192198/64085/18190/226438/14362/14401/244682/14367/13640/320840/14402/65114/103967/12558/11519/16981/192167/11444/58235/270190/245537/219228/331461/229715/99633/320772/14395/272381/246316/396184/93887/18212/74762/67703/245446/18191/80749/210274/23888/14804/319387/…
MF	GO:0097199	cysteine-type endopeptidase activity involved in apoptotic signaling pathway	8	0.934754733478274	1.73701079941084	0.000810437867861149	0.0143855130694783	0.0128420344290909	581	tags=62%, list=3%, signal=61%	12364/12363/12370/12362/12633
BP	GO:0036159	inner dynein arm assembly	11	-0.760300924039392	-1.88233567999847	0.000813090397143466	0.0144154554020875	0.0128687641303116	1637	tags=64%, list=8%, signal=59%	207607/51938/24084/110084/114602/242253/54562
BP	GO:0043280	positive regulation of cysteine-type endopeptidase activity involved in apoptotic process	127	0.624281365224347	1.81918722753591	0.000819118823350884	0.014505107704605	0.0129487972824152	1128	tags=19%, list=5%, signal=18%	20846/16792/12364/22035/12370/18854/12362/230379/22436/13033/66824/216799/57913/12633/14102/20963/107607/53313/16818/11783/67941/12028/19712/21926
MF	GO:0044389	ubiquitin-like protein ligase binding	318	0.529341232734514	1.62431627443067	0.000820096722392578	0.0145052178576735	0.0129488956167249	2742	tags=21%, list=13%, signal=19%	20846/12575/230073/209200/14961/80285/56791/17096/16792/20847/72512/12370/18854/19260/21812/100038882/20963/12767/15511/22029/193740/78294/21938/56338/22186/17000/665596/30940/19697/19766/19229/17246/22059/230979/268749/18671/68612/19303/67025/268697/22033/50883/18035/19645/21939/22030/225896/13654/56489/17127/13867/217410/399673/18400/14368/64143/72446/22433/65019/11993/22034/66740/16476/13163/2…
MF	GO:0023026	MHC class II protein complex binding	6	0.958802203493573	1.71228230698661	0.000823225842107479	0.0145433317999769	0.0129829201632895	881	tags=100%, list=4%, signal=96%	16149/12504/14998/15002/15001/14999
MF	GO:0043394	proteoglycan binding	39	0.77088109347541	1.89896482591605	0.000824606086715458	0.0145504960549508	0.0129893157369885	1343	tags=28%, list=6%, signal=26%	13040/93695/15442/19264/16409/12628/14268/18782/13038/18073/11816
BP	GO:0055080	cation homeostasis	755	0.460444623299679	1.42046651870881	0.000830535737678405	0.0146378246659542	0.0130672745156386	1913	tags=14%, list=9%, signal=13%	55985/15945/20304/23833/12267/20302/12010/19264/16175/17096/20296/13057/233571/210808/18173/74096/14824/15212/18854/80901/12273/14744/30955/14747/71398/12870/15368/16819/54199/12504/18439/13051/12335/21817/27060/14676/15170/234779/16453/20750/74748/12766/16790/12767/83457/12482/53313/24047/16818/12774/14325/242341/22041/13198/21803/12028/320790/225049/12351/319430/16542/19229/64095/13400/19309/56…
BP	GO:0090023	positive regulation of neutrophil chemotaxis	27	0.81557833378238	1.91147929708203	0.000832835278621079	0.0146610436783673	0.0130880022683005	2000	tags=37%, list=9%, signal=34%	16149/12267/105855/19354/12273/24047/16176/20343/16963/117149
BP	GO:0071624	positive regulation of granulocyte chemotaxis	29	0.809307642199706	1.91639486691086	0.000846387041093322	0.0148820562419801	0.0132853015191141	2000	tags=34%, list=9%, signal=31%	16149/12267/105855/19354/12273/24047/16176/20343/16963/117149
BP	GO:0032735	positive regulation of interleukin-12 production	40	0.754329253717389	1.86785623984857	0.000849374323674571	0.0149170116515459	0.0133165064244211	1043	tags=42%, list=5%, signal=40%	16792/15900/16362/142980/54445/81897/14991/327957/24088/21898/20963/16994/24047/19696/19697/21950/16160
CC	GO:0005759	mitochondrial matrix	271	-0.296054081813992	-1.42182647211103	0.000857922612287509	0.015049434496155	0.0134347210978537	5353	tags=32%, list=25%, signal=25%	52443/94067/100039707/18597/219158/27397/14533/60441/67212/107734/67713/107733/14661/71832/110446/68550/231413/110616/66416/68572/268860/665563/68611/53895/545725/27398/21780/14651/66845/56357/66904/94065/71743/64657/19935/56451/66383/234309/12261/11669/66448/72650/320717/329910/228026/207728/66128/68463/56690/381760/272428/12040/52064/72039/52538/64659/67681/18120/66148/408022/68738/217214/69713…
BP	GO:0043281	regulation of cysteine-type endopeptidase activity involved in apoptotic process	205	0.57968482436935	1.74014930535683	0.000860412899302122	0.0150754034750963	0.0134579037622497	1128	tags=18%, list=5%, signal=17%	20846/16792/12364/22035/17951/12370/18854/17948/17952/12047/12362/230379/22436/13033/66824/12505/216799/19225/57913/12633/14102/20963/107607/15511/53313/16818/14456/11783/11652/67941/12028/19712/12955/20111/17246/64209/21926
BP	GO:0090322	regulation of superoxide metabolic process	33	0.792722572309167	1.91767035405667	0.000862798343157933	0.0150994767487241	0.013479394119059	884	tags=33%, list=4%, signal=32%	22177/16414/13057/16409/74096/18753/269823/18024/11433/20963/21803
BP	GO:0002863	positive regulation of inflammatory response to antigenic stimulus	16	0.864469391226165	1.85962599415839	0.000867666458871796	0.0151668909813093	0.0135395752117798	1128	tags=44%, list=5%, signal=41%	12266/14127/14129/14131/12487/12229/21926
BP	GO:0007288	sperm axoneme assembly	25	-0.603768631376138	-1.91030552321522	0.000874719442515801	0.0152722945472233	0.0136336696118806	6911	tags=76%, list=33%, signal=51%	22210/69707/67378/212517/12009/241516/21821/18011/213402/66722/320277/319953/100048534/227736/241116/110084/104362/69329/50525
MF	GO:0022834	ligand-gated channel activity	135	-0.362275127129472	-1.60623371397335	0.00087768960133355	0.0153062504307327	0.0136639822342385	3076	tags=33%, list=14%, signal=28%	11749/28240/14395/333329/14805/108015/211480/20191/14802/11951/14657/16511/252972/15165/16519/14804/14803/110886/68667/15166/110834/16515/14404/11418/233649/277328/14813/16521/14406/241118/14407/57249/14810/11419/110304/14654/14405/237213/14396/14408/192775/14806/94045/228139
BP	GO:0033032	regulation of myeloid cell apoptotic process	34	0.785107679328034	1.90830992961429	0.000887867155433995	0.015465671991037	0.0138062988242884	1789	tags=41%, list=8%, signal=38%	20304/14127/14130/23845/80885/12505/26570/12774/320404/18707/11491/20440/16187/17260
MF	GO:0042923	neuropeptide binding	27	-0.58821100151451	-1.90275231858887	0.000889221468283	0.015471209881735	0.0138112425327724	3466	tags=44%, list=16%, signal=37%	114229/18390/20608/229357/18387/14829/18389/11517/216749/17201/241070/14427
CC	GO:0032281	AMPA glutamate receptor complex	28	-0.563254005940884	-1.83545422355069	0.000891566667063232	0.0154939548380907	0.0138315470927278	7997	tags=86%, list=38%, signal=54%	81904/14800/83493/320460/78070/243499/54377/53310/53627/12300/56177/14799/54376/13385/244723/76192/14802/81905/72978/12794/140723/319922/68404/229759
MF	GO:0016917	GABA receptor activity	22	-0.625646468095198	-1.94074832235957	0.00091603760410186	0.0159007085512007	0.014194658589877	3013	tags=59%, list=14%, signal=51%	14402/328699/14395/242425/239845/110886/14404/14406/14407/57249/14405/14396/14408
BP	GO:0033028	myeloid cell apoptotic process	39	0.768639864469451	1.89344385117019	0.000928491440980804	0.0160981651927543	0.0143709293267522	1789	tags=38%, list=8%, signal=35%	20304/14127/16409/14130/23845/80885/12505/26570/12774/320404/18707/11491/20440/16187/17260
BP	GO:1900426	positive regulation of defense response to bacterium	12	0.890668388615469	1.8212713416623	0.000931386439966922	0.0161172042055157	0.014387925568471	305	tags=33%, list=1%, signal=33%	16859/13057/14824/171285
CC	GO:0031227	intrinsic component of endoplasmic reticulum membrane	158	0.608700783988742	1.80723303123678	0.000931748876564847	0.0161172042055157	0.014387925568471	571	tags=9%, list=3%, signal=9%	14972/15015/15019/14964/21354/15018/12010/72512/21355/21356/70377/192193/170829/56857/15006
BP	GO:0046638	positive regulation of alpha-beta T cell differentiation	49	0.740851943076095	1.89811265572096	0.000937639627508934	0.0162003291197377	0.0144621316816071	2127	tags=43%, list=10%, signal=39%	16186/105855/16362/12394/22778/21813/216799/74131/20963/24047/12399/320404/22724/80859/12772/18950/20371/12703/240354/16190/243910
BP	GO:0009259	ribonucleotide metabolic process	345	-0.274356652727639	-1.37424063993293	0.000941896702340193	0.0162550681763403	0.0145109975681495	5901	tags=38%, list=28%, signal=28%	68073/56409/235339/16969/56360/13350/18640/11947/230163/230899/56520/11514/66885/14081/67464/16434/18158/12398/50873/18597/105446/27402/18573/14635/18293/23917/110446/60596/56428/11941/70025/216019/72106/109674/213484/12499/14751/64705/51797/216739/55936/54391/11474/16548/214917/330450/66129/11565/71743/237823/18746/11564/56451/103988/75735/56421/15558/56720/68603/50790/20860/329910/228026/71147/…
MF	GO:0050664	oxidoreductase activity, acting on NAD(P)H, oxygen as acceptor	16	0.860093647577381	1.85021299849233	0.000944449178473428	0.0162802971550246	0.0145335196298451	1073	tags=38%, list=5%, signal=36%	13058/13057/17972/17970/17969/98256
BP	GO:0002712	regulation of B cell mediated immunity	61	0.709020521265596	1.87433490893143	0.000947013901469898	0.0162868934575376	0.0145394081889509	1976	tags=36%, list=9%, signal=33%	12266/14127/19264/14129/14131/14130/20852/15170/12487/12229/225825/235587/21803/21926/20371/100561/15458/15223/21939/50931/16963/56708
BP	GO:0002889	regulation of immunoglobulin mediated immune response	61	0.709020521265596	1.87433490893143	0.000947013901469898	0.0162868934575376	0.0145394081889509	1976	tags=36%, list=9%, signal=33%	12266/14127/19264/14129/14131/14130/20852/15170/12487/12229/225825/235587/21803/21926/20371/100561/15458/15223/21939/50931/16963/56708
MF	GO:1990404	protein ADP-ribosylase activity	15	0.863836612142742	1.8226625228505	0.000960538602297507	0.0164846351390306	0.014715933382702	772	tags=33%, list=4%, signal=32%	547253/243771/80285/671535/235587
BP	GO:0030168	platelet activation	85	0.669392306537929	1.85585204688953	0.000960720295482087	0.0164846351390306	0.014715933382702	1707	tags=34%, list=8%, signal=32%	14127/17096/56193/18753/16456/18783/15170/12628/21682/12495/26365/14268/26570/21898/20963/108101/22371/27027/26362/12527/14726/11555/17289/11816/20912/70839/20720/14674/74012
BP	GO:0070304	positive regulation of stress-activated protein kinase signaling cascade	119	0.631163888612996	1.82996786415658	0.000973457179606699	0.0166840054846944	0.0148939124947982	2923	tags=36%, list=14%, signal=31%	19106/245527/16175/20375/17096/142980/14130/17874/22436/327957/17969/66824/26365/21898/17873/107607/24047/22029/17000/19766/19229/21926/27218/16176/21940/29820/22033/26921/16187/22030/22422/117149/26406/215653/22034/18816/24017/70097/22421/192656/330177/17394/242316
BP	GO:0045672	positive regulation of osteoclast differentiation	33	0.791017058878741	1.9135445568885	0.00098134862375771	0.0167999681828614	0.0149974330960558	2678	tags=45%, list=13%, signal=40%	20304/20302/22177/83433/12978/14281/12977/16160/21926/12349/18997/21847/22034/74614/12912
BP	GO:0045596	negative regulation of cell differentiation	703	0.460429127019386	1.41914354922622	0.000986817779118682	0.0168742449102906	0.0150637403793845	2739	tags=19%, list=13%, signal=17%	15945/16149/12262/12010/16175/16768/17096/60599/93694/231633/16658/16362/12394/16331/14190/12257/14991/15507/18024/22436/12335/21812/93675/22695/12505/16453/26365/16002/17341/171207/14102/13610/20308/18018/70809/12774/12399/12192/12193/216616/320404/24064/19205/13198/21803/58198/20848/74318/19712/19229/12571/18605/107503/20682/22724/21926/22059/71973/723902/16176/20665/319530/65963/12477/12162/20…
BP	GO:0010758	regulation of macrophage chemotaxis	34	0.78152933532626	1.89961228269278	0.000993094032809764	0.0169621369814464	0.0151422021623168	1169	tags=32%, list=6%, signal=31%	20304/12267/20296/12978/12273/14747/74748/18829/12977/19229/27218
BP	GO:0072332	intrinsic apoptotic signaling pathway by p53 class mediator	77	0.685322479149608	1.87672243449022	0.000997994297714516	0.0170263530014655	0.0151995281913573	1132	tags=19%, list=5%, signal=19%	16149/12575/245527/18854/66940/12051/66824/12505/27280/68048/56312/67941/12028/17246/22059
BP	GO:0051770	positive regulation of nitric-oxide synthase biosynthetic process	22	0.835460404465653	1.89289500033704	0.0010018540531139	0.0170726909873108	0.0152408943912784	1000	tags=36%, list=5%, signal=35%	20846/20296/81897/24088/16453/21898/59027/16542
BP	GO:1905153	regulation of membrane invagination	20	0.842005652750183	1.87573798287159	0.00100660217658837	0.0171340448028634	0.0152956653130994	1850	tags=40%, list=9%, signal=37%	12266/14129/105855/83433/16398/106572/56792/14461
BP	GO:0002885	positive regulation of hypersensitivity	8	0.930900271359137	1.72984823356648	0.00102362082528403	0.0174038857401367	0.0155365539480828	614	tags=62%, list=3%, signal=61%	12266/14127/14129/14131/12229
BP	GO:0046330	positive regulation of JNK cascade	86	0.653839397727607	1.80931982286023	0.00104730240928897	0.0177862689031465	0.0158779097079197	2909	tags=40%, list=14%, signal=34%	245527/16175/142980/14130/17874/17969/66824/26365/21898/17873/107607/24047/22029/17000/19766/19229/21926/27218/16176/21940/29820/22033/26921/16187/22030/22422/117149/215653/22034/18816/22421/192656/330177/17394
BP	GO:0032621	interleukin-18 production	10	0.89806724568708	1.76021738700796	0.00105138353544987	0.017835287974086	0.0159216693287026	1128	tags=60%, list=5%, signal=57%	229898/12523/81897/24088/216799/21926
BP	GO:0016525	negative regulation of angiogenesis	110	0.637500422557745	1.82748954917985	0.0010634884315115	0.0180201535818429	0.0160866999736371	2103	tags=26%, list=10%, signal=24%	15945/20846/20296/18854/14991/13051/12741/12766/21826/16878/13179/24064/21687/243362/20620/11504/21926/12772/11555/18576/26427/319197/192187/21825/15245/60611/16840/21413/15242
BP	GO:0060143	positive regulation of syncytium formation by plasma membrane fusion	27	0.808806408205736	1.89560786572472	0.00106685036575298	0.0180566238775063	0.0161192572269158	1194	tags=30%, list=6%, signal=28%	17329/22177/12508/83433/68662/20307/259300/14256
CC	GO:0030286	dynein complex	54	-0.49177741432893	-1.8557834736254	0.00106910792512074	0.0180718890004734	0.0161328844944149	2229	tags=30%, list=10%, signal=27%	105000/105833/73412/110082/75465/76670/237806/209586/110084/330355/69654/235661/242253/110083/381917/627872
BP	GO:0002381	immunoglobulin production involved in immunoglobulin-mediated immune response	69	0.698408208773413	1.87874553818514	0.00107017349118559	0.0180718890004734	0.0161328844944149	1976	tags=26%, list=9%, signal=24%	16019/14961/19264/14190/20852/12487/12229/235587/50723/21803/20371/22040/100561/12458/21939/50931/16963/56708
BP	GO:0006790	sulfur compound metabolic process	288	-0.284676517934486	-1.37130606125085	0.00107189828277186	0.0180805622205857	0.0161406271304095	3879	tags=26%, list=18%, signal=22%	14651/71367/29807/330450/76971/100910/104923/56451/66383/103140/67873/72902/56720/207182/68603/50790/20860/329910/319415/228026/71147/20510/14431/56690/68044/272428/67563/20916/14872/52538/78923/236539/269378/107476/236900/93683/109801/68738/14860/13382/20887/14104/14864/14711/270076/50490/74241/12116/29859/14874/14600/68947/67800/60525/12411/14865/14859/105663/50887/232223/14778/19193/14866/1536…
BP	GO:0046637	regulation of alpha-beta T cell differentiation	67	0.701922631796511	1.87507434571034	0.00107346967590384	0.0180866312888177	0.0161460450242873	3266	tags=49%, list=15%, signal=42%	16186/105855/16362/12394/22778/21813/216799/16453/74131/12142/20963/24047/12399/320404/21803/22724/80859/12772/18950/20371/14462/12703/240354/16190/243910/16173/192656/57765/83430/67050/381305/240873/17131
BP	GO:0098771	inorganic ion homeostasis	768	0.460633693181606	1.42201536001636	0.00107904116970026	0.0181600074197131	0.0162115483396491	1913	tags=14%, list=9%, signal=14%	55985/15945/20304/23833/12267/20302/12010/19264/16175/17096/20296/13057/233571/210808/18173/74096/14824/15212/18854/80901/12273/14744/30955/14747/71398/12870/15368/16819/54199/12504/18439/13051/12335/21817/27060/14676/15170/234779/16453/20750/21391/74748/12766/16790/12767/83457/12482/53313/24047/16818/12774/14325/242341/22041/13198/21803/12028/320790/225049/12351/319430/16542/19229/64095/13400/19…
BP	GO:0060099	regulation of phagocytosis, engulfment	19	0.844520904725752	1.87326020010908	0.00108072569958128	0.018167875274042	0.0162185720207432	1850	tags=42%, list=9%, signal=38%	12266/14129/105855/83433/16398/106572/56792/14461
BP	GO:0030336	negative regulation of cell migration	281	0.52997193335206	1.62391056072362	0.00109682803108906	0.018417827725644	0.0164417060844089	2054	tags=17%, list=10%, signal=15%	55985/16149/11857/20293/60599/21857/11815/11629/18024/13051/13805/74748/12741/171207/14102/16181/12774/17342/217835/105450/13179/13482/12798/21803/20848/243362/20130/319430/12512/21926/11816/242608/106952/20300/14674/19219/50931/16449/74012/21825/17260/56792/19015/18128/18591/54608/19664
BP	GO:0046782	regulation of viral transcription	21	0.823262903069526	1.83963450737351	0.00110572929851183	0.018546434795713	0.016556514392856	2049	tags=38%, list=10%, signal=34%	66141/20821/74735/22695/16543/192231/18128/18643
CC	GO:0060077	inhibitory synapse	24	-0.608747113744913	-1.89131843387416	0.00111113076506389	0.0186161167911042	0.0166187199311346	4116	tags=54%, list=19%, signal=44%	116838/22348/14415/76380/14402/245537/268566/14395/230868/14417/93842/14406/14654
BP	GO:0080135	regulation of cellular response to stress	634	0.464911332732311	1.4341619296813	0.00111704874965707	0.0186942866982968	0.0166885026795592	3007	tags=22%, list=14%, signal=19%	16149/12010/209200/80285/19106/245527/16175/20375/17096/16409/142980/14824/14130/18854/74041/18753/17874/19260/14991/15507/18024/22436/327957/65964/17969/66824/12505/19225/12490/26365/26570/18124/56312/21898/17873/14102/107607/22376/24047/67760/235587/22029/59027/77976/17000/12028/30940/11491/19712/19766/19229/20620/12571/209027/17246/22038/64209/22724/21926/22059/27218/16176/17210/18950/14051/21…
BP	GO:0033866	nucleoside bisphosphate biosynthetic process	36	-0.553330568337062	-1.91326490936201	0.00112130355552268	0.0187025915942375	0.0166959165103406	5827	tags=58%, list=27%, signal=42%	235339/14081/18597/27402/110446/70025/216739/71743/75735/50790/228026/56690/236900/68738/13382/270076/60525/211347/104112/23972/20617
BP	GO:0034030	ribonucleoside bisphosphate biosynthetic process	36	-0.553330568337062	-1.91326490936201	0.00112130355552268	0.0187025915942375	0.0166959165103406	5827	tags=58%, list=27%, signal=42%	235339/14081/18597/27402/110446/70025/216739/71743/75735/50790/228026/56690/236900/68738/13382/270076/60525/211347/104112/23972/20617
BP	GO:0034033	purine nucleoside bisphosphate biosynthetic process	36	-0.553330568337062	-1.91326490936201	0.00112130355552268	0.0187025915942375	0.0166959165103406	5827	tags=58%, list=27%, signal=42%	235339/14081/18597/27402/110446/70025/216739/71743/75735/50790/228026/56690/236900/68738/13382/270076/60525/211347/104112/23972/20617
BP	GO:0031580	membrane raft distribution	4	0.972672895290662	1.64657059346249	0.00112353730749055	0.0187189340694407	0.0167105055366898	223	tags=50%, list=1%, signal=49%	19264/94176
BP	GO:0002517	T cell tolerance induction	13	0.891776408222427	1.82217865711823	0.00113394222187062	0.0188712257392248	0.0168464572303962	1240	tags=62%, list=6%, signal=58%	12524/12394/12501/54167/14991/21813/16184/20371
CC	GO:0098686	hippocampal mossy fiber to CA3 synapse	49	-0.491245034960655	-1.81302724555565	0.00114037633202857	0.0189571691364394	0.0169231794203279	5644	tags=45%, list=27%, signal=33%	22631/11514/170483/78808/12300/13643/110637/12386/58235/21960/210274/12565/432442/22784/20955/19085/14810/12307/20404/171180/14806/228139
MF	GO:0061134	peptidase regulator activity	250	0.546230980391724	1.65989183118725	0.00114805066670076	0.0190635154087975	0.017018115380167	2072	tags=21%, list=10%, signal=19%	12266/13011/13032/12258/17951/69550/13036/20568/21933/100034251/21857/17948/17952/12047/19188/235505/66824/11796/74048/14268/12633/20716/53313/14456/11783/238393/67941/16425/20701/66222/20111/19186/271047/18542/20723/21940/11797/232345/12406/11799/240047/20720/66340/19703/20719/14694/15160/78609/628900/110651/278507/18550
BP	GO:2000146	negative regulation of cell motility	294	0.522877865410914	1.60504137496971	0.00115524834420493	0.0191617192025457	0.0171057825001572	2054	tags=17%, list=10%, signal=15%	55985/16149/11857/20293/60599/21857/11815/11629/18024/13051/13805/74748/12741/171207/14102/22376/16181/12774/17342/217835/105450/13179/13482/12798/21803/20848/243362/20130/319430/12512/21926/11816/242608/106952/20300/14674/19219/50931/16449/74012/21825/17260/14462/56792/19015/18128/18591/54608/19664
BP	GO:0048659	smooth muscle cell proliferation	177	0.590011652559044	1.75981449260572	0.00115661172589116	0.0191630408924565	0.0171069623807257	2591	tags=27%, list=12%, signal=24%	20304/20846/12575/12267/13057/233571/17390/17874/11815/11629/21813/19204/15368/21817/19225/18124/13653/16194/21929/59027/16168/100017/16160/11504/11727/17246/21926/22059/16398/15446/14674/21825/17260/16452/19015/18591/60611/19664/387163/18127/11677/16000/19737/22034/16173/18816/16476
BP	GO:0002292	T cell differentiation involved in immune response	76	0.678114903634108	1.86120468492084	0.00116012049037829	0.0191998654992983	0.017139835929734	3340	tags=53%, list=16%, signal=45%	14127/16364/16362/17085/14190/30925/12051/20852/216799/16453/16194/16182/24047/21803/20848/16160/11977/22724/80859/12772/16842/20371/17474/321019/19219/14462/240354/16190/60505/243910/16173/19698/192656/57765/83430/381305/20737/240873/17131/13813
BP	GO:0032689	negative regulation of interferon-gamma production	34	0.776117632042359	1.88645840917363	0.00116408804023228	0.0192441929840393	0.0171794073431727	2166	tags=44%, list=10%, signal=40%	16859/60533/16792/171285/74048/21898/14456/13198/26362/84544/27218/20371/14462/16963/21946
BP	GO:0050680	negative regulation of epithelial cell proliferation	148	0.590696439128011	1.74573235794849	0.00117075787627849	0.0193201186453496	0.0172471866397392	2051	tags=20%, list=10%, signal=18%	19109/20846/12010/20293/22436/21812/13805/235505/26365/56312/12766/12399/14254/21803/16160/12571/20682/21926/18028/68949/11816/18094/19645/21825/17260/14462/15473/19015/16840/110829
BP	GO:0002279	mast cell activation involved in immune response	53	0.714653066069878	1.85841395507603	0.00117126925067265	0.0193201186453496	0.0172471866397392	1554	tags=34%, list=7%, signal=32%	14127/17096/19354/12523/14728/22320/380732/15368/56743/18124/12229/20963/16797/14389/20619/15227/19215/14159
BP	GO:2001026	regulation of endothelial cell chemotaxis	22	0.832110892242041	1.88530604111437	0.00118924823599319	0.0195950305374242	0.0174926021467105	1959	tags=41%, list=9%, signal=37%	55985/15507/16542/19141/18438/101540/21825/18128/18591
MF	GO:0005164	tumor necrosis factor receptor binding	31	0.782187674120803	1.86658055587791	0.0011926413989222	0.0196292732118088	0.0175231707890153	1755	tags=42%, list=8%, signal=39%	20846/22035/12370/80898/21949/16994/22029/21950/24099/21926/21948/22033/22030
MF	GO:0016878	acid-thiol ligase activity	27	-0.579767638850825	-1.87543962324035	0.00120146189813286	0.0197526687393472	0.0176333267219591	4089	tags=44%, list=19%, signal=36%	216739/56451/50790/272428/20916/68738/26569/26457/60525/257633/26568/26458
BP	GO:0045648	positive regulation of erythrocyte differentiation	27	0.800603357855467	1.87638229257255	0.00120450667676808	0.0197809413320065	0.0176585658362387	915	tags=26%, list=4%, signal=25%	20846/105855/97165/16331/100038882/23871/20848
BP	GO:0000187	activation of MAPK activity	118	0.63546261813904	1.84127410010554	0.0012139213159128	0.019913645498842	0.0177770316477224	2770	tags=26%, list=13%, signal=23%	16019/16149/19264/74568/18439/65964/21898/20963/24047/74055/16543/22041/26401/19766/26411/21926/16176/19303/14745/14388/21825/22422/117149/23886/16000/19713/71920/12929/19246/192656/21809
BP	GO:0006914	autophagy	422	0.49821580759048	1.53347367054509	0.00121790724229476	0.0199193528683407	0.0177821266509557	1227	tags=11%, list=6%, signal=10%	20128/60440/15944/20821/319236/667823/60599/209387/16154/72512/15900/12523/14580/12257/83433/22320/81897/230784/19260/12362/15368/74735/230379/13033/27060/66824/24088/56312/15277/545030/434218/107607/21929/13179/59027/13198/29810/20848/76681/80888/16542/20620/18858/22059/17210/11555
BP	GO:0061919	process utilizing autophagic mechanism	422	0.49821580759048	1.53347367054509	0.00121790724229476	0.0199193528683407	0.0177821266509557	1227	tags=11%, list=6%, signal=10%	20128/60440/15944/20821/319236/667823/60599/209387/16154/72512/15900/12523/14580/12257/83433/22320/81897/230784/19260/12362/15368/74735/230379/13033/27060/66824/24088/56312/15277/545030/434218/107607/21929/13179/59027/13198/29810/20848/76681/80888/16542/20620/18858/22059/17210/11555
BP	GO:0006925	inflammatory cell apoptotic process	27	0.799574656560284	1.87397131480723	0.00121827231838123	0.0199193528683407	0.0177821266509557	1295	tags=41%, list=6%, signal=38%	20304/16409/14130/80885/12505/26570/14102/12774/320404/18707/20440
CC	GO:0019815	B cell receptor complex	5	0.966381310792634	1.67659935615236	0.00122543248977722	0.0200090146110139	0.0178621682303432	622	tags=80%, list=3%, signal=78%	16019/12518/15985/20963
BP	GO:0007214	gamma-aminobutyric acid signaling pathway	30	-0.568955618410472	-1.87743575605879	0.00122643678785354	0.0200090146110139	0.0178621682303432	3003	tags=40%, list=14%, signal=34%	14395/242425/239845/110886/230085/14404/14406/14407/57249/15562/14405/14396
BP	GO:0060340	positive regulation of type I interferon-mediated signaling pathway	13	0.89020534144783	1.81896847537404	0.00123044638838014	0.0200525149407629	0.0179010012375231	119	tags=23%, list=1%, signal=23%	54123/434341/58203
BP	GO:1900225	regulation of NLRP3 inflammasome complex assembly	15	0.859371786397006	1.81324190968891	0.00124166635925572	0.0201976846001648	0.0180305950695328	603	tags=27%, list=3%, signal=26%	20128/229898/19106/21898
MF	GO:0045505	dynein intermediate chain binding	32	-0.556863798174488	-1.8783841066211	0.00124206018642493	0.0201976846001648	0.0180305950695328	1789	tags=28%, list=8%, signal=26%	110082/75465/237806/331537/110084/330355/110083/381917/627872
CC	GO:0098993	anchored component of synaptic vesicle membrane	18	-0.646724545153354	-1.86832843799743	0.00124579867822313	0.020223271666362	0.0180534367981146	2416	tags=67%, list=11%, signal=59%	19349/59021/19344/77407/235415/19342/19339/20964/67295/69908/80718/19326
BP	GO:0010759	positive regulation of macrophage chemotaxis	24	0.813438540513852	1.87319870340906	0.00124634310912734	0.020223271666362	0.0180534367981146	1169	tags=38%, list=6%, signal=35%	20304/12267/20296/12978/12273/14747/18829/12977/27218
BP	GO:0098581	detection of external biotic stimulus	25	0.819941957680246	1.89463486539263	0.00124826056006446	0.0202323926608494	0.0180615791649993	1710	tags=48%, list=8%, signal=44%	17951/83433/17948/17952/17087/24088/21897/56644/21898/107607/16410/21899
BP	GO:0032930	positive regulation of superoxide anion generation	23	0.813739387163342	1.85404137584805	0.00126776463131547	0.0205262368940101	0.0183238956872404	884	tags=35%, list=4%, signal=33%	22177/16414/13057/16409/74096/18753/20963/21803
BP	GO:0008594	photoreceptor cell morphogenesis	8	-0.801979659700403	-1.83020779941877	0.00127072568241785	0.0205495604322621	0.0183447167507501	2611	tags=62%, list=12%, signal=55%	73660/264134/67157/170677/76574
BP	GO:0051767	nitric-oxide synthase biosynthetic process	27	0.798547101450564	1.87156302336853	0.00127333490084689	0.0205495604322621	0.0183447167507501	1813	tags=37%, list=9%, signal=34%	20846/20296/81897/24088/16453/21898/59027/16542/19219/16452
BP	GO:0051769	regulation of nitric-oxide synthase biosynthetic process	27	0.798547101450564	1.87156302336853	0.00127333490084689	0.0205495604322621	0.0183447167507501	1813	tags=37%, list=9%, signal=34%	20846/20296/81897/24088/16453/21898/59027/16542/19219/16452
BP	GO:0097028	dendritic cell differentiation	41	0.760509165418874	1.88414004755443	0.00128662414659425	0.0207416039528715	0.0185161551618543	1394	tags=34%, list=7%, signal=32%	20375/17096/16364/15900/83433/14991/21813/24047/21803/17000/21950/74481/65963/18733
BP	GO:0042063	gliogenesis	338	0.509367651029153	1.5670693466132	0.001293263319626	0.0208261432959837	0.0185916239442061	2764	tags=25%, list=13%, signal=22%	12259/20302/17096/20293/20296/16409/14580/14824/15212/12257/83433/12978/12273/22352/13051/24088/20336/14268/21898/14102/12767/16878/11652/22370/216616/22041/15979/104156/21938/21803/20848/12527/12977/19697/12571/107503/11484/18858/20682/21926/16176/20665/18028/12772/16842/18438/723823/225908/70839/19047/20720/59024/321019/13626/18755/56792/13654/15228/50913/13867/18128/18591/56708/319565/18032/18…
BP	GO:0001802	type III hypersensitivity	4	0.97128195471023	1.64421596646704	0.00130329970644863	0.0209200623848013	0.0186754660822181	614	tags=100%, list=3%, signal=97%	14127/14129/14131/12229
BP	GO:0001803	regulation of type III hypersensitivity	4	0.97128195471023	1.64421596646704	0.00130329970644863	0.0209200623848013	0.0186754660822181	614	tags=100%, list=3%, signal=97%	14127/14129/14131/12229
BP	GO:0001805	positive regulation of type III hypersensitivity	4	0.97128195471023	1.64421596646704	0.00130329970644863	0.0209200623848013	0.0186754660822181	614	tags=100%, list=3%, signal=97%	14127/14129/14131/12229
BP	GO:0035739	CD4-positive, alpha-beta T cell proliferation	13	0.88966284870656	1.81785999270319	0.00131086661098202	0.0210189224154023	0.0187637190288115	535	tags=54%, list=3%, signal=53%	16859/60533/14728/21813/12505/74048/26365
BP	GO:0034109	homotypic cell-cell adhesion	76	0.673356182275648	1.84814354374973	0.00131780211311805	0.0211074570221312	0.0188427544071318	1729	tags=29%, list=8%, signal=27%	20304/17096/56193/18753/16456/15170/12628/26365/16852/14268/26570/20963/108101/27027/12527/14726/11555/20912/70839/20720/74012/21873
BP	GO:0007568	aging	234	0.543116037247762	1.63937038752345	0.00132865789468944	0.0211705174843896	0.018899048862778	1972	tags=15%, list=9%, signal=13%	12575/12259/76933/12010/20375/12514/16331/17390/18854/18753/14991/11815/12628/28146/59027/77976/20620/12534/12571/338467/18858/22059/22040/11816/18736/228913/69104/214084/387134/387174/244349/22408/72836/387220
BP	GO:0035766	cell chemotaxis to fibroblast growth factor	7	0.944266733645087	1.72348624768089	0.00132883004306492	0.0211705174843896	0.018899048862778	1	tags=14%, list=0%, signal=14%	55985
BP	GO:0035768	endothelial cell chemotaxis to fibroblast growth factor	7	0.944266733645087	1.72348624768089	0.00132883004306492	0.0211705174843896	0.018899048862778	1	tags=14%, list=0%, signal=14%	55985
BP	GO:1904847	regulation of cell chemotaxis to fibroblast growth factor	7	0.944266733645087	1.72348624768089	0.00132883004306492	0.0211705174843896	0.018899048862778	1	tags=14%, list=0%, signal=14%	55985
BP	GO:2000544	regulation of endothelial cell chemotaxis to fibroblast growth factor	7	0.944266733645087	1.72348624768089	0.00132883004306492	0.0211705174843896	0.018899048862778	1	tags=14%, list=0%, signal=14%	55985
BP	GO:0003159	morphogenesis of an endothelium	17	0.8509732600438	1.85005673571198	0.00133229780630854	0.0211805555405473	0.0189080098961562	931	tags=24%, list=4%, signal=23%	15945/16411/12767/243362
BP	GO:0061154	endothelial tube morphogenesis	17	0.8509732600438	1.85005673571198	0.00133229780630854	0.0211805555405473	0.0189080098961562	931	tags=24%, list=4%, signal=23%	15945/16411/12767/243362
MF	GO:0004715	non-membrane spanning protein tyrosine kinase activity	45	0.734682834168425	1.84592824344518	0.00133989578383453	0.0212786853841296	0.0189956110003865	2745	tags=42%, list=13%, signal=37%	19106/17096/20491/18753/15162/16453/21682/16428/12229/20963/16818/19229/14159/16452/12988/14191/14302/22165/192656
BP	GO:0043405	regulation of MAP kinase activity	284	0.536812873596635	1.64447093723134	0.00134759091229215	0.02137814786259	0.0190844017558237	2781	tags=26%, list=13%, signal=23%	16019/16149/19264/17096/18753/81897/30955/74568/19260/18439/15170/65964/240754/26365/320207/21898/17873/20963/67603/24047/16181/74055/16543/22041/26382/26401/24064/14254/21803/19766/26411/19229/21926/24136/16176/12162/73914/11816/29875/75547/54324/19303/319520/14745/21939/14388/21899/21825/22030/22422/104709/217410/18591/242202/117149/12988/11501/24066/23886/16000/27050/19713/71920/22034/12929/19…
BP	GO:0002861	regulation of inflammatory response to antigenic stimulus	33	0.782308591230834	1.89247795575842	0.00136347494415149	0.0215730319291419	0.0192583759394523	1128	tags=30%, list=5%, signal=29%	12266/14127/14129/14131/14130/12487/12229/18782/16160/21926
BP	GO:0070266	necroptotic process	33	0.782585271588992	1.89314727153032	0.00136347494415149	0.0215730319291419	0.0192583759394523	1268	tags=36%, list=6%, signal=34%	58203/12370/142980/74568/11796/12633/14102/19766/21926/22059/268749/11797
BP	GO:2000040	regulation of planar cell polarity pathway involved in axis elongation	3	-0.956548347613219	-1.58009600547842	0.00136565616110927	0.0215730319291419	0.0192583759394523	927	tags=100%, list=4%, signal=96%	20319/54612
BP	GO:2000041	negative regulation of planar cell polarity pathway involved in axis elongation	3	-0.956548347613219	-1.58009600547842	0.00136565616110927	0.0215730319291419	0.0192583759394523	927	tags=100%, list=4%, signal=96%	20319/54612
BP	GO:0002281	macrophage activation involved in immune response	20	0.833457534488709	1.85669531961541	0.00136868387022111	0.0215980050894934	0.0192806696305767	1304	tags=50%, list=6%, signal=47%	22177/70110/14824/83433/171285/64685/13051/20963/216161/22040
BP	GO:0070229	negative regulation of lymphocyte apoptotic process	48	0.721456059378598	1.83785966364092	0.0013727293982597	0.0216389698597896	0.0193172391285142	1833	tags=27%, list=9%, signal=25%	16149/20304/76088/12505/16453/16197/18950/20723/21940/13636/12044/14732/209488
CC	GO:0060076	excitatory synapse	78	-0.419201025918089	-1.69370641704917	0.0013834117713423	0.0217843575132888	0.0194470275651715	5529	tags=46%, list=26%, signal=34%	11514/16524/20743/192198/20616/20977/56320/140919/11941/246317/19268/192167/12386/245537/235106/14799/54376/13385/18212/66797/243312/16519/14804/20513/382018/12404/238276/208898/19058/94332/320707/14810/53870/433485/16510/12308
BP	GO:0032088	negative regulation of NF-kappaB transcription factor activity	74	0.677702005077765	1.85629829786768	0.00138707579504357	0.0218058040573696	0.0194661730246445	2290	tags=27%, list=11%, signal=24%	434341/20821/671535/171285/81897/383619/14747/11746/66824/216799/21929/16365/13198/20371/73914/18035/15223/223453/243910/59079
MF	GO:0005253	anion channel activity	84	-0.404270432051848	-1.64448680807444	0.00138769519389745	0.0218058040573696	0.0194661730246445	3112	tags=36%, list=15%, signal=31%	24115/328699/14395/209195/20510/12724/12728/229725/67549/78339/14657/26372/12733/110886/57776/12722/14404/224661/12727/14406/14407/233246/57249/110304/216749/14654/14405/237213/14396/14408
BP	GO:0030162	regulation of proteolysis	709	0.459012959520832	1.41449810493207	0.00139260191378753	0.0218598962870876	0.0195144614849191	2102	tags=16%, list=10%, signal=14%	20846/13011/16913/13032/12258/20821/17096/16792/12364/16912/22035/17951/12370/13036/64138/14824/20568/18854/83433/21857/17948/383619/17952/12047/12362/19188/230379/22436/13033/12335/235505/66824/12505/216799/19225/74048/57913/12633/56312/14102/20963/17886/107607/20716/15511/53313/16818/212167/14456/11783/11652/238393/22370/193740/67941/16425/21938/20848/17387/12028/20701/30940/19712/19229/66222/1…
BP	GO:0030851	granulocyte differentiation	39	0.757087134473729	1.86498521067315	0.00139636113504187	0.0218958813276314	0.0195465855480209	1850	tags=31%, list=9%, signal=28%	12262/20375/12394/16331/22778/15163/26365/723814/16842/19659/12606/14461
CC	GO:0042101	T cell receptor complex	15	0.855750030612437	1.80560014220342	0.00139784886279127	0.0218962096786443	0.0195468786689539	1600	tags=53%, list=8%, signal=49%	12502/12501/15170/26365/20963/54519/12511/12500
BP	GO:0033002	muscle cell proliferation	245	0.544908751568365	1.6530531664333	0.00140034622272956	0.0219123358625858	0.019561274610787	2524	tags=23%, list=12%, signal=21%	20304/20846/12575/12267/13057/233571/17390/17874/11815/11629/21813/19204/15368/21817/21812/19225/18124/12633/13653/16194/21929/59027/16168/11600/20848/19766/100017/16160/18712/11504/12534/11727/17246/21926/22059/16398/15446/268697/14674/21825/17260/16452/19015/18128/18591/60611/19664/387163/15214/232334/18127/11677/16000/19737/22034/16173/18816
BP	GO:1902895	positive regulation of pri-miRNA transcription by RNA polymerase II	44	0.744711216886926	1.86379585314611	0.00140652265655256	0.0219859374000173	0.0196269791479254	2636	tags=43%, list=12%, signal=38%	19109/20375/21812/14283/14281/13653/23871/21803/20848/19697/21926/22059/14462/14461/17127/18591/16476/18033/71093
BP	GO:0002371	dendritic cell cytokine production	14	0.871445522373594	1.81073135837625	0.00141716283671585	0.0221290866385922	0.0197547693380562	603	tags=50%, list=3%, signal=49%	230073/142980/81897/327957/24088/16453/21898
BP	GO:0042092	type 2 immune response	40	0.741210739478401	1.83537241589758	0.00142044862344912	0.0221572173990057	0.0197798818378329	2091	tags=35%, list=10%, signal=32%	16149/58185/16362/14728/12051/20852/216799/13601/12772/50931/14462/16963/56708/16190
BP	GO:0050869	negative regulation of B cell activation	36	0.757763849025303	1.8529994187205	0.00142853083467785	0.0222600295407838	0.0198716628579513	1823	tags=44%, list=9%, signal=41%	22177/17096/16792/16331/14130/12142/12229/14102/67742/21929/235587/12477/20371/208154/15223/57916
BP	GO:0045579	positive regulation of B cell differentiation	19	0.840696703632667	1.86477761114674	0.00144338056951792	0.0224679719934969	0.0200572943418	1248	tags=42%, list=6%, signal=40%	16186/105855/16331/12142/20963/17387/18950/21940
BP	GO:1903409	reactive oxygen species biosynthetic process	127	0.609633026976171	1.77650123476063	0.00146226855257084	0.0227147563025369	0.0202776001854599	2422	tags=26%, list=11%, signal=23%	13058/16414/13057/12257/15894/14991/11629/13051/17969/24088/11433/19225/12490/12633/21898/13627/11652/27007/20848/53881/19229/21926/16176/73389/18438/21899/16452/17127/11891/18127/13430/11689/16000
BP	GO:0071902	positive regulation of protein serine/threonine kinase activity	272	0.543399522779181	1.65952096947308	0.00146227765318448	0.0227147563025369	0.0202776001854599	2781	tags=25%, list=13%, signal=22%	16019/16149/19264/56742/12978/18753/81897/30955/74568/18439/65964/26365/320207/21898/17873/20963/24047/16181/74055/12444/16543/22041/26382/26401/14254/21803/11491/19766/26411/19229/18712/21926/24136/16176/11555/29875/75547/54324/19303/227210/14745/21939/14388/21899/21825/22030/12443/22422/104709/18591/242202/117149/19130/12988/64143/11501/23886/16000/27050/19713/71920/22034/12929/19246/70097/1926…
BP	GO:1901343	negative regulation of vasculature development	113	0.631648482651437	1.82154530365664	0.00146622758402893	0.0227335328503967	0.0202943621231753	2103	tags=27%, list=10%, signal=24%	15945/20846/20296/18854/14991/13051/12741/12766/21826/16878/13179/24064/21687/243362/20620/11504/21926/12772/11555/18576/26427/319197/192187/19219/21825/15245/60611/16840/21413/15242
MF	GO:0046979	TAP2 binding	3	0.985547500235383	1.6173256957227	0.00146653216337969	0.0227335328503967	0.0202943621231753	310	tags=100%, list=1%, signal=99%	21354/21355/21356
BP	GO:0002335	mature B cell differentiation	33	0.779930565938589	1.88672528923493	0.00146937270359695	0.0227539374681485	0.0203125774487195	2307	tags=52%, list=11%, signal=46%	18985/12051/234779/102545/74748/16852/18018/21929/19229/12478/210293/17305/321019/240354/60505/18987/22433
BP	GO:0002864	regulation of acute inflammatory response to antigenic stimulus	18	0.857912560593987	1.88413460930439	0.00147894775020484	0.0228749947056886	0.0204206459760548	886	tags=39%, list=4%, signal=37%	12266/14127/14129/14131/14130/12229/18782
BP	GO:0045337	farnesyl diphosphate biosynthetic process	3	-0.955088974672818	-1.57768530730579	0.00148025488248226	0.0228749947056886	0.0204206459760548	958	tags=100%, list=5%, signal=96%	15360/208715
BP	GO:1901216	positive regulation of neuron death	126	0.616633475288411	1.79591410726089	0.00148601812734594	0.0229235109813739	0.0204639567484764	1343	tags=18%, list=6%, signal=17%	12259/20302/22177/12370/16409/64138/14824/14130/21937/17970/21898/14102/14281/13653/13198/12028/19712/98256/21926/22059/16176/17210/11816
BP	GO:0070212	protein poly-ADP-ribosylation	8	0.924666393652804	1.71826411153929	0.00148646561026058	0.0229235109813739	0.0204639567484764	772	tags=50%, list=4%, signal=48%	547253/80285/671535/235587
BP	GO:2000181	negative regulation of blood vessel morphogenesis	112	0.637153859871434	1.83390699459985	0.00149038910165874	0.0229602977394858	0.020496796509695	2103	tags=27%, list=10%, signal=24%	15945/20846/20296/18854/14991/13051/12741/12766/21826/16878/13179/24064/21687/243362/20620/11504/21926/12772/11555/18576/26427/319197/192187/19219/21825/15245/60611/16840/21413/15242
CC	GO:0098889	intrinsic component of presynaptic membrane	128	-0.366270862935032	-1.6126337941312	0.00149430323558693	0.0229807213580962	0.0205150287974204	6381	tags=52%, list=30%, signal=37%	108073/54393/16531/16490/20273/12801/13838/233067/18189/231602/330814/11514/16524/19280/15551/170571/18386/67972/11941/12290/24046/13643/11441/244682/12805/69017/18441/110637/23792/12558/16492/11444/58235/219228/14799/20614/15558/18390/14805/243616/242425/381290/20265/15566/235415/20907/12671/80883/16519/20513/110876/18387/110886/12565/58226/11551/59095/94332/320707/14252/14810/53870/11549/16510/…
BP	GO:0033003	regulation of mast cell activation	55	0.714743910777202	1.8819553177982	0.00149628323379673	0.0229807213580962	0.0205150287974204	1554	tags=31%, list=7%, signal=29%	14127/17096/19354/12523/14728/22320/380732/15368/18124/20963/246746/225825/14389/22038/15227/171284/14159
BP	GO:0032494	response to peptidoglycan	14	0.869546481131943	1.80678543928112	0.00149633314309147	0.0229807213580962	0.0205150287974204	1263	tags=57%, list=6%, signal=54%	83433/17874/12273/27056/24088/216799/19697/73914
BP	GO:0072331	signal transduction by p53 class mediator	134	0.597797458590739	1.75265969822572	0.00151155874010177	0.0231906977104206	0.0207024759557402	1195	tags=14%, list=6%, signal=13%	16149/12575/245527/18854/66940/230784/12051/230379/66824/12505/57913/27280/68048/56312/67941/12028/17246/22059/192231
BP	GO:0045620	negative regulation of lymphocyte differentiation	56	0.698886650359501	1.84437461404896	0.00151790521086883	0.0232641570717145	0.0207680535713817	2166	tags=34%, list=10%, signal=31%	16149/16768/16362/12394/14190/15507/12505/16453/12399/22724/12477/20371/19255/229473/15223/12703/16190/243910/21946
CC	GO:0099029	anchored component of presynaptic active zone membrane	5	-0.885610613945349	-1.70651183234193	0.00152185488549631	0.0233007689545528	0.0208007372203868	2416	tags=80%, list=11%, signal=71%	235415/80883/14252/12293
BP	GO:1900424	regulation of defense response to bacterium	17	0.847318712231137	1.84211157325594	0.00152800061998778	0.0233708947286656	0.0208633389226114	305	tags=24%, list=1%, signal=23%	16859/13057/14824/171285
BP	GO:0019731	antibacterial humoral response	80	0.667077046266896	1.84011503283811	0.00152996969691512	0.0233770600159149	0.0208688427117873	1095	tags=14%, list=5%, signal=13%	16069/12010/319184/20568/100034251/13236/78416/22041/319185/68024/11727
BP	GO:0019933	cAMP-mediated signaling	77	-0.429051818078554	-1.73403500778754	0.0015325692504511	0.0233928361663947	0.0208829261766343	4204	tags=39%, list=20%, signal=31%	19084/116838/217340/18577/76089/12922/23980/18390/207728/229714/210044/230857/19087/241489/110524/238871/12918/29863/19085/14419/15563/18389/19088/11517/19735/53322/18167/17993/140498/14652
MF	GO:0032813	tumor necrosis factor receptor superfamily binding	46	0.729787769211599	1.84092164222329	0.00153972951705245	0.0234781228095597	0.0209590620782581	1762	tags=35%, list=8%, signal=32%	20846/22035/12370/80898/12633/21949/16994/22029/19766/21950/24099/21926/21948/22033/22030/69660
MF	GO:0016504	peptidase activator activity	39	0.75458751394952	1.85882772219174	0.00155295805481477	0.0236556712676274	0.0211175606594575	1868	tags=41%, list=9%, signal=37%	13032/13036/21933/19188/66824/74048/14268/12633/53313/11783/67941/19186/18542/240047/66340/14694
MF	GO:0016505	peptidase activator activity involved in apoptotic process	14	0.868109045216066	1.8037986659009	0.00157550348866205	0.0239746341271632	0.0214023007312211	853	tags=50%, list=4%, signal=48%	13032/13036/21933/66824/53313/11783/67941
BP	GO:0150172	regulation of phosphatidylcholine metabolic process	8	-0.794106463852883	-1.81224028082626	0.00159075503447442	0.0241820683855745	0.0215874785469462	3685	tags=62%, list=17%, signal=52%	27410/210992/14077/76574/16835
BP	GO:2001233	regulation of apoptotic signaling pathway	389	0.503310333847359	1.54518030822413	0.00159784270764723	0.0242651026854099	0.0216616037680719	2463	tags=21%, list=12%, signal=19%	16149/13032/19264/22035/60599/12370/97165/13036/18854/74041/18753/20612/15894/15507/15368/18024/13051/21812/66824/12505/11910/16453/19225/12633/56312/16403/14102/16818/170755/12399/11783/21929/22029/170799/13198/17000/12028/19697/19766/17246/22038/64209/18858/21926/22059/16176/17210/14051/16854/15201/18186/12778/26427/26943/67025/66449/16410/19255/12167/19645/21825/14048/56449/22030/69660/16452/1…
BP	GO:0043254	regulation of protein-containing complex assembly	435	0.48669748837509	1.50056302933292	0.00160190882879368	0.0243021290612115	0.0216946574374498	1757	tags=12%, list=8%, signal=12%	55985/20128/229898/327959/19106/18826/56742/105855/56193/18753/11867/234839/15894/17698/22778/15162/15163/93675/66824/24088/11303/63986/21898/14102/20963/22376/74202/13685/26401/21803/12028/19229/12955/20682/21926/22059/12562/12721/11797/242687/16854/237860/69524/11816/19241/54324/70839/14159/16800/19219/21899/12332/22030/224008
MF	GO:0019825	oxygen binding	24	-0.598494178511996	-1.8594635552727	0.00160637082492489	0.024338838930322	0.0217274285593922	1042	tags=33%, list=5%, signal=32%	15122/13107/12411/110257/215772/64242/100503605/101488143
MF	GO:0005267	potassium channel activity	120	-0.370353688535052	-1.621557150839	0.0016075894416732	0.024338838930322	0.0217274285593922	6512	tags=48%, list=31%, signal=34%	14809/329064/16531/16490/241769/16538/60613/241528/66658/16500/15168/16520/238271/226922/66733/16524/16539/14807/268345/20927/16509/11826/110637/16508/52076/16492/16536/20614/72258/80334/14805/211480/223604/241794/16511/16497/80906/15165/16519/15166/227632/16526/16515/16528/382571/16521/58802/72392/16499/70357/16493/16498/16510/240776/192775/14806/211468/16533
BP	GO:0002238	response to molecule of fungal origin	8	0.923019964049225	1.71520462876861	0.00161107806202083	0.0243563163678097	0.0217430307734297	622	tags=75%, list=3%, signal=73%	17874/327957/24088/56644/12229/20963
BP	GO:2000516	positive regulation of CD4-positive, alpha-beta T cell activation	36	0.75384694078262	1.84342119892787	0.00161200700505064	0.0243563163678097	0.0217430307734297	2127	tags=47%, list=10%, signal=43%	16186/105855/16362/21813/216799/26365/74131/24047/22724/80859/12772/20371/12703/16963/240354/16190/243910
BP	GO:0033033	negative regulation of myeloid cell apoptotic process	20	0.828079481476198	1.84471461820739	0.00161561358878906	0.0243772511495539	0.021761719379573	1702	tags=40%, list=8%, signal=37%	20304/14127/14130/23845/12774/320404/20440/16187
BP	GO:0070234	positive regulation of T cell apoptotic process	15	0.853560978624554	1.8009813254471	0.00161665853684742	0.0243772511495539	0.021761719379573	1132	tags=40%, list=5%, signal=38%	20304/60533/20612/26365/18566/22059
BP	GO:0090398	cellular senescence	66	0.697158022278537	1.86363071978768	0.00163200708473572	0.0245826012561762	0.0219450366604044	1132	tags=17%, list=5%, signal=16%	12575/12010/20375/18854/18753/14991/59027/77976/20620/12571/22059
MF	GO:0042056	chemoattractant activity	38	0.750772545037017	1.84821357295649	0.00163357050148223	0.0245826012561762	0.0219450366604044	1959	tags=24%, list=9%, signal=22%	15945/20304/97165/16854/20210/14178/14205/22422/18591
BP	GO:2000378	negative regulation of reactive oxygen species metabolic process	70	0.671765356045377	1.8147137243199	0.00164072723021959	0.0246654341316395	0.0220189820687762	1252	tags=19%, list=6%, signal=18%	20128/12257/269823/11796/11433/12490/12633/15277/13627/20848/12955/22059/73389
BP	GO:0031622	positive regulation of fever generation	9	0.916851897509913	1.73497064031768	0.00164531471485539	0.024709515154287	0.0220583334640149	1182	tags=56%, list=6%, signal=52%	20304/19225/12774/21926/16176
BP	GO:0045655	regulation of monocyte differentiation	16	0.849010496424679	1.82637118733055	0.00165130814294734	0.0247746009627316	0.0221164359584378	1554	tags=44%, list=7%, signal=41%	16149/16331/12504/12192/12977/12571/14159
BP	GO:0035767	endothelial cell chemotaxis	30	0.780063932378742	1.85335260472531	0.00165678497741316	0.0247950052681932	0.0221346510051987	1959	tags=33%, list=9%, signal=30%	55985/15507/16542/19141/18438/101540/18186/21825/18128/18591
BP	GO:0051584	regulation of dopamine uptake involved in synaptic transmission	6	-0.863741072147709	-1.77902497050435	0.00165765107567369	0.0247950052681932	0.0221346510051987	1030	tags=50%, list=5%, signal=48%	69908/269642/20617
BP	GO:0051940	regulation of catecholamine uptake involved in synaptic transmission	6	-0.863741072147709	-1.77902497050435	0.00165765107567369	0.0247950052681932	0.0221346510051987	1030	tags=50%, list=5%, signal=48%	69908/269642/20617
CC	GO:0001518	voltage-gated sodium channel complex	17	-0.649690243244667	-1.84736092275506	0.00166797699066781	0.0249244850016907	0.0222502383455607	6349	tags=76%, list=30%, signal=54%	72821/20273/20266/24046/20271/20265/110880/110876/20269/58226/20274/399548/20272
BP	GO:0043330	response to exogenous dsRNA	51	0.715505666422986	1.83922712829696	0.00167182119199334	0.0249428797816619	0.0222666594767755	255	tags=12%, list=1%, signal=12%	20846/230073/71586/72512/78781/142980
CC	GO:0099144	anchored component of synaptic membrane	19	-0.638645075938623	-1.88428691750415	0.0016725497495608	0.0249428797816619	0.0222666594767755	4337	tags=58%, list=20%, signal=46%	244682/12805/216169/20614/268566/13385/235415/80883/14252/53870/12293
BP	GO:0002287	alpha-beta T cell activation involved in immune response	70	0.669773468638308	1.80933281954061	0.00168662096031281	0.0251276224506484	0.0224315803735268	3340	tags=54%, list=16%, signal=46%	16364/16362/17085/30925/12051/14991/20852/216799/16453/16194/16182/24047/21803/20848/16160/11977/22724/80859/12772/16842/20371/321019/19219/14462/240354/16190/60505/243910/16173/19698/192656/57765/83430/381305/20737/240873/17131/13813
BP	GO:0002369	T cell cytokine production	41	0.754430166786799	1.86907949957877	0.00170232168845431	0.0253202335282948	0.022603525446227	2513	tags=56%, list=12%, signal=50%	58185/12010/18173/216799/74048/74131/16182/21938/16160/27218/16177/16176/12772/20371/16174/22030/14462/16963/240354/214855/15216/22034/16173
BP	GO:0045649	regulation of macrophage differentiation	20	0.82459548308547	1.83695330675727	0.00170294175123312	0.0253202335282948	0.022603525446227	1850	tags=50%, list=9%, signal=46%	12262/12370/15163/16878/21803/12977/19766/19255/19645/14461
BP	GO:0061614	pri-miRNA transcription by RNA polymerase II	58	0.709976191037162	1.87119243966747	0.00170616896102682	0.0253429753733417	0.0226238272286981	2636	tags=41%, list=12%, signal=36%	19109/20375/21812/14283/14281/13653/23871/21803/20848/19697/20682/21926/22059/18028/14462/19015/14461/17127/18591/22632/18021/16476/18033/71093
BP	GO:0006541	glutamine metabolic process	20	-0.626332732809716	-1.87136834952578	0.00172677283951338	0.0256235238054232	0.0228742745089876	5013	tags=65%, list=24%, signal=50%	14661/14660/51797/55936/14645/237823/14584/236539/109900/17257/229363/52633/216456
BP	GO:0006898	receptor-mediated endocytosis	245	0.539979642631548	1.63810005894099	0.00172869855691365	0.0256266256778619	0.0228770435692539	1624	tags=16%, list=8%, signal=15%	66141/17858/12266/12010/14127/66102/14129/16414/17857/16409/14130/20612/16401/21813/234779/140780/18829/20963/24047/217835/22370/22041/11600/12527/100017/12475/269774/233274/12512/17533/11555/11838/11816/20339/12778/16410/20288/106572/235567
BP	GO:0043084	penile erection	16	-0.67650989801965	-1.89561702303622	0.00173173936142391	0.0256462353048969	0.0228945492017822	1512	tags=31%, list=7%, signal=29%	54140/381677/22353/18429/11998
BP	GO:0031649	heat generation	22	0.823758115921868	1.86638123216966	0.00175285322666313	0.0259331942196504	0.0231507191586827	1258	tags=41%, list=6%, signal=39%	20304/16175/19225/16181/12774/21926/16176/11555/64292
BP	GO:0006415	translational termination	15	-0.686695691298963	-1.87452708870242	0.00175628470574243	0.0259582357300228	0.0231730738662837	4538	tags=47%, list=21%, signal=37%	68572/319278/194952/72650/270086/208691/211253
MF	GO:0015276	ligand-gated ion channel activity	132	-0.361118428162569	-1.59191543627197	0.00175941025410799	0.0259787104582829	0.0231913517799022	3076	tags=33%, list=14%, signal=28%	11749/28240/14395/333329/14805/108015/211480/20191/14802/14657/16511/252972/15165/16519/14804/14803/110886/68667/15166/110834/16515/14404/11418/233649/277328/14813/16521/14406/241118/14407/57249/14810/11419/110304/14654/14405/237213/14396/14408/192775/14806/94045/228139
BP	GO:0010634	positive regulation of epithelial cell migration	153	0.587904611178821	1.74174495403299	0.00179006810264112	0.0264052733559552	0.0235721470557901	2695	tags=35%, list=13%, signal=30%	13036/14824/11745/30955/15507/21813/15368/18024/234779/19225/16002/23871/21687/11600/21803/18707/20130/11491/16542/19229/20620/14389/19141/15586/20682/16398/18438/101540/18186/14343/384009/68792/12458/240185/14178/21939/26921/21825/14462/14461/80837/18591/19130/74030/18643/18127/330662/26406/16000/16476/71093/70097/22421
CC	GO:0098878	neurotransmitter receptor complex	55	-0.477089373078378	-1.80204317061817	0.0017934924137961	0.0264296690554276	0.0235939252440989	8030	tags=75%, list=38%, signal=46%	242667/81904/14814/14811/14800/83493/320460/78070/58234/14809/23859/243499/54377/53310/53627/14807/170483/242443/12300/110637/56177/192167/14799/54376/13385/244723/76192/14805/14802/81905/72978/12794/210274/14804/140723/319922/14813/68404/14810/229759/14806
[truncated: 205 more rows]

## Sheet: AAV-79Q vs WT 4 weeks p.i
ONTOLOGY	ID	Description	setSize	enrichmentScore	NES	pvalue	p.adjust	qvalues	rank	leading_edge	core_enrichment
[truncated: 1,306 more rows]

[truncated: 3 more sheets: AAV-79Q vs AAV-18Q 4 weeks p.i, BACHD 2 mo vs WT 2 mo, BACHD 10 mo vs WT 10 mo]
